# Supplementary material for: Unraveling transcriptomic signatures and dysregulated pathways in systemic lupus erythematosus across disease states
Source: Arthritis Res Ther. 2024 May 13;26:99. doi: 10.1186/s13075-024-03327-4 (PMC11089778; doi:10.1186/s13075-024-03327-4)
Supplement: Supplementary file 1 — Additional file 1. [file 13075_2024_3327_MOESM1_ESM.xlsx]

## Sheet: Supplementary Table 1
Supplementary Table 1: DEG results between remission and healthy patients.
gene	baseMean	log2FoldChange	lfcSE	stat	pvalue	padj
A1BG	19.1224	-0.353151	0.226043	-1.56232	0.118213	0.207443
A1BG-AS1	94.159	-0.229824	0.124453	-1.84667	0.0647947	0.12891
A2M	239.199	-0.142848	0.344744	-0.414358	0.678612	0.770661
A2M-AS1	61.557	-0.036667	0.287365	-0.127597	0.898468	0.931539
A2MP1	75.4076	0.70051	0.385495	1.81717	0.0691913	0.135984
AAAS	1744.68	-0.341009	0.0775305	-4.39839	1.09058e-05	0.000103906
AACS	787.117	-0.107866	0.0804489	-1.3408	0.179985	0.288055
AAGAB	1678.42	0.00179862	0.0638957	0.0281493	0.977543	0.985159
AAK1	7555.55	0.110212	0.132089	0.834379	0.404067	0.529698
AAMDC	86.6901	-0.313598	0.139326	-2.25082	0.0243969	0.0591267
AAMP	3796.35	-0.281196	0.0947292	-2.96842	0.00299334	0.0108149
AANAT	151.809	-0.00249997	0.206036	-0.0121337	0.990319	0.993619
AAR2	1656.44	0.293767	0.106139	2.76776	0.00564423	0.0182268
AARS1	2955.06	-0.526462	0.119429	-4.40816	1.04252e-05	9.98714e-05
AARS2	1079.96	-0.45702	0.076297	-5.99001	2.0983e-09	6.50884e-08
AARSD1	101.229	-0.517664	0.198296	-2.61056	0.00903939	0.0266707
AASDH	692.628	-0.271412	0.0908686	-2.98687	0.00281851	0.0102933
AASDHPPT	1053.33	0.0384731	0.0929945	0.413714	0.679084	0.770979
AASS	265.719	-0.57982	0.243839	-2.37788	0.0174123	0.0449964
AATBC	1226.74	-1.11003	0.217931	-5.09351	3.51495e-07	5.53018e-06
AATF	3217.61	0.124894	0.0626657	1.99301	0.0462601	0.0984386
AATK	1285.77	1.74007	0.314297	5.5364	3.08747e-08	6.71807e-07
ABAT	1127.78	-0.102803	0.124611	-0.824994	0.409375	0.534969
ABCA1	1515.79	1.61824	0.266154	6.08009	1.20119e-09	3.92838e-08
ABCA10	68.0121	-0.0288243	0.192918	-0.149412	0.881228	0.920661
ABCA11P	35.6892	-0.234452	0.234271	-1.00077	0.316936	0.443437
ABCA13	2276.46	2.65393	0.688221	3.85621	0.000115156	0.000733835
ABCA17P	19.3085	-0.246273	0.250231	-0.984184	0.325025	0.451894
ABCA2	9452.38	0.0154618	0.168061	0.0920007	0.926697	0.950517
ABCA3	504.947	-0.159782	0.148931	-1.07286	0.283334	0.407021
ABCA5	1225.01	0.335275	0.174439	1.92201	0.0546042	0.112746
ABCA6	34.5087	-0.154577	0.225416	-0.685743	0.492875	0.612324
ABCA7	12744.6	0.128063	0.0891082	1.43717	0.150671	0.250764
ABCB1	725.742	-0.753545	0.215639	-3.49447	0.000475004	0.00238856
ABCB10	1870.73	0.343785	0.0933895	3.6812	0.000232138	0.00132227
ABCB4	147.371	-1.43827	0.35747	-4.02345	5.73511e-05	0.000414561
ABCB6	23.2658	-0.378675	0.228385	-1.65806	0.0973058	0.178447
ABCB7	1333.3	-0.00542278	0.0543434	-0.0997873	0.920513	0.946719
ABCB8	2178.56	-0.0892462	0.063244	-1.41114	0.158203	0.2604
ABCB9	238.994	0.326352	0.267593	1.21958	0.222623	0.338402
ABCC1	5951.27	0.0820279	0.0904095	0.907293	0.364252	0.491098
ABCC10	3036.24	-0.189446	0.0579423	-3.26956	0.00107714	0.00468638
ABCC2	206.787	-0.136228	0.143407	-0.949936	0.342145	0.469013
ABCC3	1105.39	1.06423	0.242952	4.38041	1.18455e-05	0.0001114
ABCC4	652.234	0.770391	0.1974	3.90269	9.51292e-05	0.00062763
ABCC5	2492.93	-0.432644	0.113978	-3.79584	0.000147143	0.000900701
ABCC6	333.947	0.193696	0.20005	0.96824	0.332925	0.46013
ABCD1	2529.2	0.335068	0.136069	2.46248	0.0137978	0.0374926
ABCD2	886.026	0.0631543	0.18056	0.349769	0.726512	0.808295
ABCD3	1301.15	0.00668166	0.0955188	0.0699513	0.944232	0.962868
ABCD4	2429.05	-0.302395	0.064057	-4.72072	2.35012e-06	2.8482e-05
ABCE1	2059.65	0.02679	0.095295	0.281127	0.778613	0.848319
ABCF1	3821.05	-0.209147	0.0639815	-3.26887	0.00107977	0.00469352
ABCF2	578.962	0.0102123	0.0895387	0.114055	0.909194	0.939481
ABCF3	2986.75	-0.33922	0.0563814	-6.01653	1.78194e-09	5.6256e-08
ABCG1	798.607	0.508265	0.189516	2.68191	0.00732041	0.0225275
ABCG2	72.3679	1.65994	0.37877	4.38246	1.17345e-05	0.000110714
ABHD1	50.3124	-0.504543	0.152158	-3.31592	0.000913414	0.00410601
ABHD10	1090.18	-0.347905	0.0866781	-4.01375	5.97608e-05	0.000429491
ABHD11	571.158	-0.0612266	0.099872	-0.613051	0.539843	0.654982
ABHD12	1777.53	0.169673	0.0999575	1.69745	0.0896114	0.167305
ABHD12B	61.3451	1.14215	0.335158	3.40778	0.000654937	0.00313108
ABHD13	2351.2	0.382743	0.0998028	3.83499	0.000125567	0.000784301
ABHD14A	151.658	0.228818	0.156765	1.45962	0.144394	0.242587
ABHD14B	2171.86	0.469735	0.149029	3.15198	0.00162168	0.00655253
ABHD15	1272.94	-0.0253956	0.115617	-0.219653	0.826141	0.881998
ABHD16A	216.338	-0.407711	0.166654	-2.44646	0.0144267	0.038821
ABHD17A	18258.4	0.130323	0.11936	1.09185	0.2749	0.39762
ABHD17B	1117.51	-0.0134034	0.107542	-0.124633	0.900814	0.932938
ABHD17C	174.361	0.6942	0.170793	4.06458	4.81197e-05	0.00036067
ABHD18	1384.53	-0.0864883	0.0966645	-0.894727	0.370933	0.497732
ABHD2	7218.74	0.353945	0.144824	2.44396	0.0145269	0.0389945
ABHD3	2245.78	0.0743878	0.107024	0.695056	0.48702	0.607046
ABHD4	967.925	0.536579	0.13224	4.05762	4.95762e-05	0.000369368
ABHD5	1584.81	0.771397	0.227682	3.38805	0.000703921	0.00332704
ABHD6	313.88	-0.583956	0.130021	-4.49124	7.08101e-06	7.20196e-05
ABHD8	697.442	0.182263	0.158628	1.149	0.250556	0.370774
ABI1	5023.9	0.267638	0.0459892	5.81958	5.89948e-09	1.58995e-07
ABI2	1201.41	0.0501712	0.116742	0.429763	0.667368	0.761759
ABI3	3204.71	-0.303869	0.188761	-1.60981	0.10744	0.192582
ABITRAM	564.287	-0.123532	0.0873685	-1.41391	0.157387	0.259502
ABL1	3032.56	0.237988	0.0827693	2.87532	0.00403616	0.0138864
ABL2	1658.03	0.208261	0.124902	1.6674	0.0954351	0.1757
ABLIM1	7766.97	-0.12969	0.196888	-0.658699	0.510089	0.62778
ABLIM2	59.0975	-0.127098	0.220321	-0.57688	0.564021	0.676225
ABLIM3	389.89	3.01844	0.353968	8.52742	1.49651e-17	5.93978e-15
ABO	296.014	-0.224854	0.44126	-0.509573	0.61035	0.714948
ABR	9422.6	0.0394332	0.0802225	0.491548	0.623039	0.725868
ABRACL	2108.3	-0.245966	0.130295	-1.88777	0.0590572	0.119663
ABRAXAS1	609.387	-0.269234	0.100387	-2.68196	0.00731916	0.0225275
ABRAXAS2	977.353	-0.154696	0.0784696	-1.97141	0.0486774	0.102769
ABT1	2368.38	0.0740245	0.101178	0.731627	0.464396	0.586804
ABTB1	9465.1	0.810163	0.208542	3.88489	0.000102377	0.000667379
ABTB2	365.809	0.796737	0.248557	3.20545	0.00134852	0.00563339
ABTB3	863.168	0.537224	0.153302	3.50436	0.000457708	0.00232696
ACAA1	4164.14	-0.0295791	0.107501	-0.275152	0.7832	0.851457
ACAA2	1559.3	0.159477	0.103819	1.53611	0.124513	0.21613
ACACA	1240.6	-0.118806	0.0797348	-1.49001	0.136222	0.231464
ACACB	1001.15	-0.408202	0.140599	-2.90332	0.00369232	0.0128965
ACAD10	1693.71	-0.164798	0.0634177	-2.59861	0.00936012	0.0274316
ACAD11	74.8827	-0.588676	0.170966	-3.44322	0.000574823	0.00280568
ACAD8	2400.43	-0.362973	0.116351	-3.11963	0.00181075	0.00717237
ACAD9	1751.37	-0.282775	0.100092	-2.82515	0.00472579	0.0157713
ACADM	1590.27	-0.41632	0.113503	-3.66793	0.000244525	0.00138469
ACADS	985.811	0.285877	0.119057	2.40119	0.016342	0.0427881
ACADSB	1368.25	-0.249454	0.0968683	-2.57519	0.0100185	0.0290011
ACADVL	13233	-0.160203	0.0862199	-1.85807	0.0631586	0.126274
ACAP1	14870.5	-0.0463601	0.0886524	-0.522943	0.601014	0.706802
ACAP2	8695.55	0.395723	0.112726	3.51048	0.000447299	0.00228277
ACAP3	5876.91	-0.139558	0.11968	-1.16609	0.243577	0.363013
ACAT1	844.778	-0.030594	0.0942088	-0.324747	0.745372	0.822675
ACAT2	563.852	0.144327	0.111919	1.28957	0.197201	0.309037
ACBD3	2062.69	-0.196875	0.0756748	-2.6016	0.00927905	0.0272306
ACBD4	1038.53	-0.496044	0.0909476	-5.45418	4.92e-08	1.0026e-06
ACBD5	2193.72	-0.0861342	0.0890542	-0.967211	0.333439	0.460624
ACBD6	1493.91	0.0551846	0.0657537	0.839264	0.401321	0.52681
ACCS	3006.46	-0.347243	0.252974	-1.37265	0.169862	0.275158
ACD	1044.76	-0.0984668	0.102853	-0.957355	0.338388	0.465287
ACE	222.809	0.474739	0.262278	1.81006	0.0702862	0.13764
ACER1	27.4114	-0.143983	0.261754	-0.55007	0.582271	0.692414
ACER2	78.415	0.398292	0.163222	2.44019	0.0146797	0.0393018
ACER3	2466.33	0.422869	0.175493	2.4096	0.0159698	0.0419963
ACIN1	14999.1	-0.441274	0.0650835	-6.78013	1.20069e-11	6.9664e-10
ACKR3	125.338	-0.921482	0.270316	-3.4089	0.000652245	0.00312077
ACKR4	41.4604	0.40823	0.261065	1.56371	0.117885	0.206972
ACLY	7646.01	-0.153887	0.0798157	-1.92803	0.0538514	0.111553
ACO1	686.814	-0.169496	0.106753	-1.58774	0.112345	0.199429
ACO2	3885.39	-0.024451	0.0892638	-0.273919	0.784147	0.852009
ACOT1	76.4008	0.0122884	0.194426	0.0632035	0.949604	0.966674
ACOT11	62.0971	-0.275673	0.243439	-1.13241	0.257462	0.37816
ACOT13	504.787	-0.00982975	0.0867278	-0.11334	0.909761	0.9399
ACOT2	648.604	0.0826102	0.128155	0.644612	0.519179	0.636254
ACOT7	481.779	1.01657	0.216496	4.69554	2.65906e-06	3.14832e-05
ACOT8	1076.37	0.0532966	0.0867066	0.614677	0.538768	0.653951
ACOT9	2939.89	0.210117	0.109778	1.91401	0.0556185	0.114416
ACOX1	2183.06	0.484367	0.122567	3.95185	7.7548e-05	0.000532979
ACOX2	29.0025	0.0821521	0.380981	0.215633	0.829274	0.884474
ACOX3	666.813	-0.0787105	0.0883798	-0.890594	0.373147	0.499781
ACOXL	36.5023	1.50788	0.431234	3.49667	0.00047111	0.00237514
ACP1	3641.51	0.115719	0.0951617	1.21602	0.223976	0.340073
ACP2	1096.68	0.0933066	0.156767	0.595192	0.551715	0.665227
ACP3	985.392	0.128031	0.224227	0.570989	0.568007	0.679386
ACP4	23.9471	-0.356635	0.248006	-1.43801	0.150431	0.250465
ACP5	1738.1	0.0959062	0.196045	0.489206	0.624696	0.727216
ACP6	640.278	-0.183343	0.150292	-1.21991	0.222498	0.338241
ACRBP	1205.75	1.85071	0.254992	7.25791	3.9313e-13	3.65193e-11
ACSBG1	30.1032	0.768994	0.237434	3.23877	0.00120047	0.00510472
ACSF2	818.543	-0.383658	0.106492	-3.60271	0.000314915	0.00170691
ACSF3	3157.54	-0.0519831	0.0656495	-0.791829	0.42846	0.553285
ACSL1	11879.4	1.76547	0.275999	6.39664	1.58829e-10	6.73249e-09
ACSL3	1531.85	0.198537	0.133153	1.49105	0.135949	0.231111
ACSL4	4648.24	0.604668	0.141504	4.27316	1.92723e-05	0.000167199
ACSL5	3177.79	-0.161321	0.0806837	-1.99943	0.0455617	0.0973202
ACSL6	412.415	-0.048521	0.197249	-0.245989	0.805691	0.866575
ACSM1	33.5598	-0.846096	0.281188	-3.009	0.00262109	0.00968999
ACSM3	167.756	-0.274924	0.217626	-1.26329	0.206487	0.320261
ACSS1	6379.07	-0.147938	0.0800982	-1.84696	0.0647531	0.128849
ACSS2	2104.34	0.175494	0.155316	1.12991	0.258513	0.379257
ACSS3	56.8575	1.97059	0.496944	3.96542	7.32667e-05	0.000510261
ACTA2	170.775	0.594087	0.141432	4.2005	2.66322e-05	0.000220743
ACTA2-AS1	27.6027	0.26509	0.235513	1.12558	0.260342	0.381426
ACTB	282640	0.673161	0.183937	3.65973	0.000252477	0.00142326
ACTG1	76101.2	0.608126	0.172412	3.52717	0.000420033	0.00217099
ACTG1P14	23.1988	0.684327	0.226736	3.01816	0.00254315	0.00944768
ACTG1P17	34.0801	-0.00843645	0.218838	-0.0385511	0.969248	0.979739
ACTL10	102.035	-0.340684	0.222369	-1.53207	0.125505	0.217426
ACTL6A	1111.66	-0.740155	0.0889058	-8.32516	8.42184e-17	2.67417e-14
ACTMAP	797.712	0.232403	0.109794	2.11672	0.0342832	0.0775058
ACTN1	9001.63	0.744975	0.211193	3.52746	0.000419567	0.00216977
ACTN4	17160	0.0330443	0.111597	0.296103	0.767151	0.839324
ACTR10	1871.28	0.163195	0.107057	1.52437	0.127416	0.219929
ACTR1A	4287.79	0.117419	0.110883	1.05894	0.289628	0.413815
ACTR1B	4194.82	-0.122948	0.0853784	-1.44004	0.149856	0.249793
ACTR2	31508	-0.0247489	0.122474	-0.202074	0.839859	0.891466
ACTR3	17580.3	0.274514	0.128301	2.13961	0.0323863	0.0740113
ACTR3B	304.77	0.042809	0.0983376	0.435327	0.663325	0.758642
ACTR3C	79.2153	-0.131316	0.136288	-0.963515	0.335289	0.462416
ACTR5	1020.18	-0.249762	0.0840161	-2.97279	0.0029511	0.0106815
ACTR6	879.097	-0.138211	0.0880764	-1.56922	0.116597	0.205288
ACTR8	1109.16	-0.448624	0.0687545	-6.52502	6.79919e-11	3.1749e-09
ACVR1	982.246	0.916004	0.108036	8.4787	2.27718e-17	8.46142e-15
ACVR1B	1716.5	-0.147478	0.142374	-1.03585	0.300272	0.425314
ACVR1C	187.254	-0.0760693	0.262574	-0.289706	0.772041	0.843315
ACVR2A	504.692	0.123192	0.176696	0.697198	0.485679	0.605806
ACVR2B	556.695	-0.264387	0.19617	-1.34774	0.177741	0.285458
ACVRL1	254.773	0.685128	0.260859	2.62643	0.00862848	0.0257322
ACY3	39.2184	-0.153659	0.258076	-0.595401	0.551575	0.665105
ACYP1	339.682	-0.550085	0.12041	-4.56842	4.91417e-06	5.26612e-05
ACYP2	266.4	-0.238587	0.0901573	-2.64634	0.00813685	0.0245511
ADA	1858.76	0.0874624	0.148382	0.589443	0.555564	0.668807
ADA2	27182.4	0.221664	0.166207	1.33367	0.182314	0.291141
ADAL	192.846	-0.280639	0.131738	-2.13029	0.0331478	0.075367
ADAM10	10512.4	0.293169	0.116432	2.51794	0.0118043	0.0331578
ADAM11	40.5212	-0.469552	0.233768	-2.00862	0.0445771	0.0956382
ADAM12	99.7185	-0.372425	0.340426	-1.094	0.273957	0.396638
ADAM15	6110.49	0.399185	0.155118	2.57342	0.0100699	0.0291207
ADAM17	3210.68	-0.136568	0.0988881	-1.38104	0.167268	0.27204
ADAM19	5863.14	0.133726	0.16494	0.810753	0.417508	0.542915
ADAM1B	24.553	0.0582235	0.242496	0.240101	0.810252	0.870195
ADAM22	250.189	-0.192831	0.203095	-0.949463	0.342385	0.469231
ADAM23	105.432	0.0750293	0.334374	0.224387	0.822456	0.879623
ADAM28	2080	-0.321767	0.250323	-1.28541	0.198649	0.310666
ADAM8	15061.8	0.893505	0.157914	5.65817	1.52997e-08	3.67026e-07
ADAM9	2321.75	0.29074	0.197306	1.47355	0.140603	0.237338
ADAMDEC1	41.8941	0.286192	0.297901	0.960694	0.336706	0.463851
ADAMTS1	99.171	-1.63995	0.398404	-4.11631	3.84992e-05	0.000299889
ADAMTS10	1425.53	-0.685594	0.228429	-3.00134	0.00268795	0.00989511
ADAMTS13	143.433	-0.257733	0.163358	-1.57771	0.114632	0.20246
ADAMTS14	47.9629	0.673389	0.419489	1.60526	0.108436	0.193931
ADAMTS17	103.899	-0.0504926	0.222274	-0.227164	0.820296	0.87812
ADAMTS2	1860.67	3.02662	0.775185	3.90438	9.44677e-05	0.000624209
ADAMTS4	93.7544	-0.43169	0.195954	-2.20302	0.0275933	0.0652968
ADAMTS5	84.9763	-1.19691	0.456756	-2.62047	0.00878099	0.0260668
ADAMTS6	114.692	-0.102194	0.229937	-0.444442	0.656723	0.7534
ADAMTS7P1	45.0537	-0.169159	0.339412	-0.498387	0.618212	0.721639
ADAMTS7P3	26.5953	-0.468573	0.296316	-1.58133	0.113802	0.201403
ADAMTSL4	3688.51	0.269443	0.209907	1.28363	0.199272	0.311417
ADAMTSL5	118.818	0.43816	0.205485	2.13232	0.0329809	0.0750853
ADAP1	1862.48	0.575734	0.138357	4.16122	3.16547e-05	0.000254872
ADAP2	1540.23	-0.0170899	0.168416	-0.101474	0.919174	0.946197
ADAR	34915.5	0.506414	0.126181	4.01341	5.98486e-05	0.000429945
ADARB1	2282.57	-0.306977	0.142638	-2.15214	0.0313862	0.0722266
ADAT1	2083.94	-0.192811	0.0809925	-2.3806	0.0172844	0.0447324
ADAT2	1021.71	-0.245116	0.186994	-1.31082	0.189917	0.300291
ADAT3	186.68	0.248931	0.144527	1.72239	0.0849993	0.160375
ADCK1	494.997	0.112088	0.118665	0.944575	0.344876	0.471867
ADCK2	905.363	0.441523	0.145245	3.03985	0.00236693	0.00894526
ADCK5	888.524	-0.174122	0.0887533	-1.96187	0.0497779	0.104624
ADCY10P1	165.874	-0.111792	0.208203	-0.536936	0.591312	0.699632
ADCY3	1168.51	0.384848	0.139403	2.76069	0.00576792	0.0185338
ADCY4	379.127	0.364077	0.214931	1.69393	0.0902786	0.168252
ADCY5	25.4308	-0.398538	0.221309	-1.80082	0.0717316	0.139844
ADCY6	34.8987	-0.343271	0.269355	-1.27442	0.202516	0.315526
ADCY7	11613	-0.491914	0.0907178	-5.42246	5.87834e-08	1.16924e-06
ADCY9	1611.8	0.120335	0.139371	0.863416	0.387909	0.513955
ADD1	16012	0.12489	0.0890435	1.40257	0.160744	0.26369
ADD2	409.453	-0.696825	0.271385	-2.56767	0.0102386	0.029511
ADD3	16857.2	0.0864159	0.0997231	0.866558	0.386184	0.51237
ADD3-AS1	24.3633	0.537436	0.260218	2.06533	0.0388914	0.0856602
ADGRA2	658.304	-0.371267	0.233773	-1.58815	0.112252	0.199346
ADGRA3	93.2568	-0.314447	0.291354	-1.07926	0.280471	0.404104
ADGRB1	226.714	-0.219164	0.162677	-1.34723	0.177905	0.285576
ADGRB2	144.552	-0.11726	0.233854	-0.501425	0.616072	0.719816
ADGRD1	310.344	-0.837033	0.247233	-3.3856	0.000710229	0.00334992
ADGRE1	1970.49	0.0600781	0.254165	0.236374	0.813142	0.872441
ADGRE2	4006.65	0.503315	0.244465	2.05884	0.0395095	0.0867011
ADGRE3	410.856	1.12961	0.342196	3.30107	0.000963183	0.00428234
ADGRE5	21509	0.435631	0.125288	3.47704	0.000506976	0.00252678
ADGRF3	123.176	-0.538818	0.169955	-3.17035	0.00152255	0.00621839
ADGRG1	7546.18	0.0340027	0.304016	0.111845	0.910946	0.94079
ADGRG3	1629.43	3.85689	0.629249	6.12936	8.82326e-10	2.98623e-08
ADGRG5	1983.1	-0.266097	0.218582	-1.21738	0.22346	0.339497
ADGRG6	27.1071	-0.745723	0.300305	-2.48322	0.0130201	0.0358254
ADGRL1	2071.6	-0.310163	0.1271	-2.44031	0.0146748	0.0393
ADGRL1-AS1	428.293	-0.953332	0.141334	-6.74526	1.52753e-11	8.71791e-10
ADH5	2606.6	-0.110583	0.0793916	-1.39287	0.163658	0.267439
ADHFE1	212.12	-0.263929	0.176866	-1.49226	0.135632	0.23082
ADI1	1996.59	0.176327	0.0984337	1.79133	0.07324	0.14215
ADIPOR1	18715.8	2.05981	0.482257	4.27118	1.94441e-05	0.000168272
ADIPOR2	3954.6	0.0870597	0.0726536	1.19828	0.230806	0.348203
ADISSP	3332.96	0.24299	0.217333	1.11805	0.263544	0.385214
ADK	1156.32	0.0752819	0.134767	0.558606	0.576431	0.687187
ADM	894.105	1.9217	0.3627	5.29833	1.16864e-07	2.13709e-06
ADM2	74.8162	0.206781	0.235663	0.877442	0.380247	0.507189
ADM5	36.9801	0.0233273	0.233567	0.0998741	0.920444	0.946719
ADNP	4044.38	0.286398	0.0727041	3.93922	8.17456e-05	0.000555488
ADNP-AS1	111.281	0.366804	0.169989	2.15781	0.0309428	0.0714985
ADNP2	1734.17	0.609126	0.0897037	6.79043	1.11801e-11	6.53009e-10
ADO	1058.87	0.0633291	0.0898974	0.70446	0.481147	0.601558
ADORA2A	54.301	-0.00492714	0.226831	-0.0217217	0.98267	0.988379
ADORA2A-AS1	96.1151	0.929001	0.361962	2.56657	0.010271	0.0295795
ADORA2B	158.403	-0.247097	0.20632	-1.19764	0.231058	0.348492
ADPGK	8121.93	0.168018	0.0684334	2.45521	0.0140802	0.0381176
ADPGK-AS1	71.5128	0.272374	0.166336	1.63749	0.101528	0.184293
ADPRH	1048.93	0.0169734	0.174307	0.0973766	0.922427	0.948009
ADPRHL1	33.3919	-0.260867	0.188418	-1.38451	0.166203	0.270737
ADPRM	691.899	-0.130214	0.129937	-1.00213	0.316282	0.442876
ADPRS	1139.77	0.0341162	0.136569	0.249809	0.802735	0.865128
ADRB1	62.4269	-0.06613	0.296149	-0.2233	0.823302	0.880205
ADRB2	952.383	-0.469386	0.19155	-2.45047	0.0142672	0.0385044
ADRM1	2041.46	0.127696	0.101373	1.25966	0.207792	0.321709
ADSL	532.167	-0.511398	0.122734	-4.16671	3.09032e-05	0.000249667
ADSS1	119.147	-0.426207	0.172057	-2.47713	0.0132443	0.0363048
ADSS2	3455.88	0.0963811	0.129572	0.743845	0.45697	0.579413
ADTRP	225.81	-0.266077	0.331575	-0.802462	0.422286	0.547457
AEBP1	706.35	-0.480922	0.267817	-1.79571	0.0725403	0.141053
AEBP2	1860.63	-0.109308	0.0759302	-1.43958	0.149986	0.249939
AEN	1993.77	0.163679	0.144086	1.13598	0.255963	0.376635
AFAP1	78.9402	-0.0630435	0.246458	-0.255798	0.798107	0.861874
AFAP1L2	139.911	0.000949728	0.173023	0.00548902	0.99562	0.99691
AFDN	825.238	-0.0998653	0.187636	-0.532229	0.594567	0.701836
AFF1	7078.92	0.263582	0.0992824	2.65487	0.00793391	0.0240468
AFF2	233.436	0.75044	0.464037	1.6172	0.105836	0.190284
AFF3	1078.29	-0.750797	0.302767	-2.47979	0.0131462	0.0360868
AFF4	6037.64	0.143416	0.112539	1.27437	0.202534	0.315526
AFG1L	135.585	-0.156462	0.0924567	-1.69227	0.0905947	0.168708
AFG3L1P	1810.19	-0.354662	0.103672	-3.42101	0.000623895	0.0030024
AFG3L2	1649.1	-0.0474506	0.0538881	-0.88054	0.378567	0.505644
AFMID	383.984	-0.273031	0.130263	-2.096	0.0360823	0.0806116
AFTPH	4264.81	0.0401896	0.0985218	0.407926	0.683328	0.774358
AFTPH-DT	106.645	-0.694709	0.223617	-3.1067	0.00189191	0.00741813
AGA	1041.23	-0.261779	0.0842123	-3.10856	0.00188002	0.00738919
AGAP1	451.858	-0.109065	0.285053	-0.382613	0.702007	0.788313
AGAP2	3025.17	-0.307882	0.104777	-2.93846	0.00329852	0.0117299
AGAP3	2912.39	0.065881	0.152407	0.43227	0.665545	0.760354
AGAP4	852.966	-0.141224	0.144757	-0.975595	0.329265	0.456372
AGAP5	30.6487	-1.69429	0.293698	-5.76882	7.98286e-09	2.10275e-07
AGAP6	208.875	-0.944727	0.206922	-4.56562	4.98031e-06	5.32045e-05
AGAP9	311.149	0.0557634	0.339719	0.164146	0.869616	0.91246
AGBL2	188.283	-0.262487	0.165366	-1.58731	0.112442	0.199582
AGBL3	154.749	-0.422945	0.174565	-2.42285	0.0153994	0.0408218
AGBL5	794.686	0.0812572	0.0863647	0.940862	0.346776	0.47365
AGER	1467.54	-0.331054	0.152133	-2.17607	0.0295498	0.0690435
AGFG1	6457.73	0.59589	0.160168	3.72039	0.000198912	0.00116142
AGFG2	1117.35	-0.31526	0.146269	-2.15534	0.0311355	0.0717903
AGGF1	881.683	0.050576	0.0877907	0.576097	0.564549	0.676545
AGK	1775.98	0.00319243	0.0827424	0.0385828	0.969223	0.979739
AGL	1415.33	-0.0285165	0.129721	-0.21983	0.826004	0.88191
AGMAT	327.816	-0.291308	0.195118	-1.49298	0.135442	0.230609
AGO1	4539.86	0.0768788	0.0806715	0.952986	0.340597	0.467441
AGO2	5741.46	0.0233876	0.124054	0.188527	0.850464	0.898669
AGO3	2979.37	0.0708076	0.105955	0.668283	0.503953	0.622245
AGO4	8409.29	0.347503	0.148133	2.34589	0.0189815	0.0482381
AGPAT1	915.647	1.06034	0.15469	6.8546	7.15101e-12	4.39737e-10
AGPAT2	2543.45	0.378246	0.190914	1.98124	0.0475641	0.10075
AGPAT3	7713.97	0.202943	0.104938	1.93392	0.0531224	0.110339
AGPAT4	2113.26	0.0360135	0.176834	0.203657	0.838622	0.890762
AGPAT5	935.148	-0.0245444	0.119601	-0.205219	0.837401	0.889946
AGPS	3042.74	0.179047	0.109946	1.62851	0.103417	0.186965
AGRN	2392.83	1.27946	0.274149	4.66703	3.05577e-06	3.52717e-05
AGT	49.9856	-0.212525	0.218521	-0.972559	0.330772	0.458098
AGTPBP1	5820.36	0.61852	0.150311	4.11494	3.87282e-05	0.000300691
AGTRAP	6748.05	0.687864	0.196086	3.50796	0.000451554	0.00229917
AHCTF1	2908.5	0.539534	0.149763	3.60258	0.000315073	0.00170724
AHCY	1907.82	0.418921	0.160528	2.60965	0.00906351	0.0267328
AHCYL1	3833.93	-0.2603	0.0919691	-2.8303	0.00465044	0.0155794
AHCYL2	1247.03	-0.226718	0.0701307	-3.2328	0.00122584	0.00519489
AHDC1	1358.26	-0.0458103	0.121663	-0.376533	0.70652	0.792007
AHI1	431.193	0.251419	0.226688	1.1091	0.267387	0.389624
AHNAK	184462	-0.337871	0.162162	-2.08354	0.0372025	0.0826595
AHNAK2	169.672	-0.680051	0.357312	-1.90324	0.0570091	0.116677
AHR	2903.47	0.192885	0.200567	0.961698	0.336202	0.463407
AHSA1	2463.97	-0.369967	0.103068	-3.58954	0.000331262	0.00178005
AHSA2P	7976.35	-0.693781	0.176644	-3.92756	8.58107e-05	0.000578386
AHSP	1064.17	3.90177	0.79024	4.93745	7.91493e-07	1.11383e-05
AIDA	2524.01	0.283461	0.123362	2.2978	0.0215733	0.0535751
AIDAP2	86.0682	-0.372048	0.32256	-1.15342	0.248736	0.368849
AIF1	10346.4	-0.109826	0.187334	-0.586259	0.557701	0.670566
AIFM1	1567.39	-0.216996	0.066708	-3.25292	0.00114224	0.00490486
AIFM2	399.368	-0.248298	0.114534	-2.16789	0.0301669	0.0701325
AIFM3	530.194	-0.508558	0.186141	-2.7321	0.00629313	0.0198956
AIG1	457.868	0.700297	0.207589	3.37348	0.000742235	0.00346773
AIM2	591.346	-0.443068	0.215589	-2.05515	0.0398641	0.0873619
AIMP1	3064.08	-0.0369432	0.0818566	-0.451316	0.651762	0.749432
AIMP2	359.118	-0.327791	0.113897	-2.87797	0.00400245	0.0137953
AIP	4123	-0.0404838	0.101227	-0.399931	0.689207	0.778848
AIRE	73.6611	-0.47968	0.279729	-1.7148	0.086381	0.162473
AJM1	960.855	0.251377	0.213327	1.17837	0.238651	0.35726
AJUBA	35.3252	0.0274291	0.247281	0.110923	0.911678	0.940957
AK1	229.093	-0.227672	0.216653	-1.05086	0.293323	0.418001
AK2	5963.12	-0.0141199	0.0799925	-0.176516	0.859889	0.905681
AK3	1435.08	0.183952	0.0853423	2.15546	0.0311257	0.0717787
AK4	118.785	0.106369	0.269074	0.395314	0.692611	0.781015
AK5	302.036	-0.168959	0.313314	-0.539263	0.589705	0.69845
AK6	256.6	-0.396313	0.14026	-2.82555	0.00471994	0.0157608
AK9	410.201	-0.256963	0.141572	-1.81507	0.0695128	0.136463
AKAP1	1404.31	-0.338149	0.0932689	-3.62553	0.000288369	0.00158967
AKAP10	2805.44	-0.00809069	0.0821749	-0.098457	0.921569	0.947503
AKAP11	3836.67	0.0241892	0.126315	0.191499	0.848135	0.897204
AKAP12	190.706	0.120167	0.390237	0.307933	0.758134	0.832969
AKAP13	22074.6	-0.197223	0.0915254	-2.15485	0.0311737	0.0718491
AKAP3	38.2402	-0.508428	0.233902	-2.17368	0.0297289	0.0693727
AKAP5	257.041	-0.089458	0.232367	-0.384986	0.700248	0.787097
AKAP7	517.263	0.221774	0.113184	1.95941	0.0500643	0.105137
AKAP8	3900.92	-0.0235213	0.0698517	-0.336732	0.736319	0.815827
AKAP8L	3337.38	-0.116675	0.0576677	-2.02322	0.0430501	0.0930018
AKAP9	5638.38	0.0915569	0.218619	0.418796	0.675365	0.767926
AKIP1	490.798	-0.180143	0.133397	-1.35043	0.176879	0.284422
AKIRIN1	4905.34	0.286035	0.0793698	3.60382	0.000313569	0.00170189
AKIRIN2	4114.75	0.623049	0.124703	4.99626	5.84542e-07	8.55696e-06
AKNA	32445.1	0.0760883	0.0904051	0.841637	0.399991	0.52554
AKR1A1	3122.28	0.0265699	0.124301	0.213754	0.830739	0.885346
AKR1B1	2444.84	-0.041579	0.123754	-0.33598	0.736886	0.816145
AKR1C1	70.7188	0.0125269	0.32904	0.0380712	0.969631	0.979956
AKR1C3	263.063	0.163859	0.276343	0.592954	0.553212	0.666618
AKR1E2	52.1657	-0.110545	0.323377	-0.341846	0.732467	0.813359
AKR7A2	1309.65	0.261109	0.14684	1.77818	0.0753736	0.145531
AKR7A3	35.2401	0.223898	0.206544	1.08402	0.278357	0.401654
AKR7L	21.8217	-0.177866	0.238483	-0.745821	0.455776	0.578212
AKT1	7833.23	0.113827	0.0728772	1.5619	0.118311	0.207573
AKT1S1	1699.77	0.17937	0.108622	1.65132	0.0986726	0.180212
AKT2	10261.4	-0.0491608	0.107715	-0.456396	0.648105	0.74685
AKT3	1205.45	-0.0660035	0.150903	-0.437391	0.661828	0.757465
AKTIP	1196.49	-0.235538	0.130516	-1.80466	0.0711273	0.138929
ALAD	2952.44	-0.329122	0.10672	-3.08399	0.00204244	0.00791416
ALAS1	1889.91	0.0932325	0.188659	0.494185	0.621175	0.724156
ALAS2	31098	4.97538	0.865219	5.75043	8.90149e-09	2.29964e-07
ALCAM	1479.3	0.161332	0.202681	0.795993	0.426036	0.550848
ALDH16A1	2856.38	0.0662946	0.109621	0.60476	0.545338	0.659925
ALDH18A1	1526.36	0.1138	0.142348	0.799454	0.424027	0.549166
ALDH1A1	2537.31	-0.149937	0.267727	-0.560036	0.575455	0.686365
ALDH1A2	33.6731	1.49944	0.418302	3.58458	0.000337622	0.00180755
ALDH1A3-AS1	26.0734	-0.493362	0.316765	-1.5575	0.119351	0.208915
ALDH1B1	218.031	-0.500809	0.151016	-3.31627	0.000912282	0.00410304
ALDH1L2	89.5704	0.122459	0.306879	0.399046	0.689859	0.779232
ALDH2	6230.02	-0.00629989	0.220796	-0.0285326	0.977237	0.985078
ALDH3A2	2313.47	-0.395414	0.0814499	-4.85468	1.20579e-06	1.5953e-05
ALDH3B1	4794.29	0.258146	0.206417	1.25061	0.211079	0.325585
ALDH4A1	508.015	-0.00726264	0.172882	-0.0420092	0.966491	0.977839
ALDH5A1	673.939	0.134069	0.234109	0.572679	0.566862	0.678665
ALDH6A1	466.873	-0.220503	0.110034	-2.00395	0.0450754	0.0964702
ALDH7A1	40.7768	0.0498834	0.240277	0.207608	0.835535	0.888714
ALDH8A1	74.3686	0.0470562	0.221556	0.21239	0.831803	0.886147
ALDH9A1	2203.64	-0.19173	0.0799278	-2.39879	0.0164494	0.0429728
ALDOA	507.667	-0.200515	0.202453	-0.99043	0.321964	0.448797
ALDOC	538.125	-0.0963116	0.158803	-0.606485	0.544193	0.658932
ALG1	736.906	-0.126596	0.114708	-1.10364	0.26975	0.392144
ALG10	274.981	-0.163438	0.123809	-1.32008	0.186808	0.296594
ALG10B	807.655	-0.200659	0.145516	-1.37895	0.167911	0.272882
ALG11	642.51	-0.21916	0.11275	-1.94378	0.0519225	0.108323
ALG12	758.857	-0.0968634	0.0694233	-1.39526	0.162938	0.266488
ALG13	2367.85	-0.0600759	0.0993794	-0.604511	0.545504	0.659925
ALG14	168.76	0.0648006	0.159872	0.405328	0.685237	0.775867
ALG1L2	27.185	-0.605671	0.277958	-2.179	0.0293313	0.0686976
ALG1L9P	40.4404	-0.29576	0.190775	-1.55031	0.121067	0.211369
ALG2	971.381	-0.120407	0.0920973	-1.30739	0.19108	0.30172
ALG3	1312.22	0.157391	0.129547	1.21493	0.224392	0.340527
ALG5	953.831	0.0721388	0.0873178	0.826163	0.408712	0.534382
ALG6	920.024	-0.00089136	0.072336	-0.0123225	0.990168	0.993525
ALG8	763.647	0.195986	0.0973868	2.01245	0.0441722	0.0949444
ALG9	251.92	-0.0482937	0.126293	-0.382393	0.70217	0.788355
ALKBH1	330.702	-0.261297	0.0822599	-3.17648	0.00149074	0.00612139
ALKBH2	289.877	-0.572057	0.121764	-4.69808	2.62621e-06	3.11578e-05
ALKBH3	581.679	0.188826	0.0926853	2.03728	0.0416224	0.0904772
ALKBH4	423.895	0.481908	0.118976	4.05047	5.11145e-05	0.000377607
ALKBH5	4155.59	0.4341	0.116053	3.74054	0.000183629	0.00108635
ALKBH6	211.557	-0.486368	0.157731	-3.08353	0.00204564	0.00792315
ALKBH7	1570.33	0.461103	0.193665	2.38093	0.0172692	0.0447088
ALKBH8	564.221	-0.255265	0.118029	-2.16272	0.0305625	0.0707975
ALMS1	1512.04	0.0295051	0.127678	0.231089	0.817246	0.875445
ALMS1-IT1	50.6278	1.11435	0.253486	4.3961	1.10211e-05	0.000104775
ALOX12	545.777	0.606273	0.129927	4.66625	3.06744e-06	3.5383e-05
ALOX12-AS1	376.673	-0.38881	0.118437	-3.28285	0.00102762	0.00451139
ALOX12P2	24.2474	-0.246146	0.291747	-0.843697	0.398839	0.5243
ALOX15B	311.711	0.0343707	0.450033	0.0763738	0.939122	0.959393
ALOX5	14466.1	0.445681	0.17497	2.54719	0.0108595	0.0309278
ALOX5AP	4421.78	0.906609	0.263177	3.44487	0.000571344	0.0027926
ALPK1	2191.2	0.99185	0.246836	4.01826	5.86294e-05	0.000422751
ALPK3	43.5984	0.191149	0.212941	0.89766	0.369367	0.496316
ALPL	306.669	3.48288	0.670731	5.19267	2.07305e-07	3.49457e-06
ALS2	1002.66	-0.193775	0.114769	-1.68839	0.0913365	0.169782
ALS2CL	903.418	-0.810131	0.226003	-3.5846	0.000337601	0.00180755
ALYREF	2554.58	0.535731	0.124841	4.29132	1.77617e-05	0.000156656
AMBRA1	1693.78	0.215542	0.0939111	2.29517	0.0217231	0.0538499
AMD1	4460.31	0.545838	0.0680205	8.02462	1.01841e-15	2.31144e-13
AMDHD1	112.789	-0.343915	0.139637	-2.46292	0.0137812	0.0374767
AMDHD2	1057.19	-0.0545293	0.0919731	-0.592883	0.55326	0.66663
AMER1	532.856	-0.377235	0.108743	-3.46905	0.000522298	0.00258735
AMFR	4100.74	0.483885	0.147857	3.27267	0.00106538	0.00464565
AMIGO1	849.828	-0.442536	0.225174	-1.96531	0.0493785	0.103907
AMIGO2	992.589	0.0902985	0.116764	0.773339	0.439322	0.563775
AMMECR1	1112.21	0.135289	0.113716	1.1897	0.234163	0.352233
AMMECR1L	1322.08	-0.173821	0.0544378	-3.19302	0.00140795	0.00584188
AMN	176.512	-0.24543	0.222896	-1.1011	0.270854	0.393298
AMN1	206.533	-0.0989651	0.125811	-0.786616	0.431507	0.556314
AMOT	154.722	-0.364663	0.172278	-2.11671	0.0342843	0.0775058
AMOTL1	140.641	-0.384702	0.209918	-1.83263	0.0668578	0.132142
AMPD2	6011.21	0.592183	0.155193	3.81578	0.000135755	0.000838636
AMPD3	2875.56	-0.191656	0.236566	-0.810161	0.417848	0.543189
AMPH	129.169	-0.20254	0.384817	-0.526329	0.59866	0.705466
AMT	29.9545	-0.585466	0.191695	-3.05416	0.00225691	0.00859268
AMY2B	1162.17	-0.213723	0.213395	-1.00154	0.316566	0.443131
AMZ1	51.9009	-0.670983	0.243874	-2.75135	0.00593493	0.0189964
AMZ2	2395.2	0.22323	0.0708924	3.14885	0.00163914	0.00660038
AMZ2P1	141.3	-0.349889	0.13843	-2.52756	0.011486	0.0324162
ANAPC1	1861.37	-0.155326	0.0965764	-1.60833	0.107764	0.192984
ANAPC10	105.98	0.0440648	0.113794	0.387234	0.698583	0.785782
ANAPC11	1765.2	0.108613	0.155624	0.697921	0.485227	0.605389
ANAPC13	1143.72	0.399381	0.100839	3.96057	7.47726e-05	0.000518269
ANAPC15	346.649	-0.377018	0.133724	-2.81937	0.00481174	0.0160031
ANAPC16	5476.43	-0.112834	0.0953277	-1.18365	0.236553	0.354883
ANAPC1P2	280.422	0.065873	0.139618	0.47181	0.637062	0.737531
ANAPC2	5028.16	-0.249288	0.0694972	-3.58702	0.000334473	0.00179454
ANAPC4	2767.96	-0.218405	0.125666	-1.73798	0.0822135	0.156143
ANAPC5	8662.54	0.00915017	0.0480154	0.190567	0.848865	0.89748
ANAPC7	1523.66	-0.119637	0.060107	-1.9904	0.0465471	0.098965
ANG	92.6168	0.875142	0.274696	3.18586	0.00144326	0.00596428
ANGEL1	1419.87	-0.373896	0.105003	-3.56082	0.000369705	0.00195002
ANGEL2	2518.95	0.0172238	0.0925866	0.186029	0.852422	0.900097
ANGPT1	63.4641	0.524991	0.297049	1.76736	0.0771688	0.148129
ANGPT2	21.8297	0.160074	0.244076	0.655837	0.511929	0.629645
ANGPT4	23.9244	-0.358175	0.258218	-1.3871	0.16541	0.269697
ANGPTL6	103.872	-0.00360743	0.162509	-0.0221983	0.98229	0.988174
ANK1	1265.27	2.00781	0.437263	4.59176	4.39523e-06	4.77947e-05
ANK3	625.727	-0.282434	0.236781	-1.1928	0.232947	0.350735
ANKAR	260.357	-0.478583	0.141473	-3.38286	0.000717362	0.00337864
ANKDD1A	445.589	-0.137432	0.191559	-0.71744	0.473102	0.594236
ANKDD1B	29.4233	0.531018	0.225181	2.35818	0.0183647	0.0470197
ANKEF1	184.462	-0.476364	0.137191	-3.47226	0.000516098	0.00256055
ANKFY1	6138.17	-0.0913556	0.104212	-0.876634	0.380686	0.507493
ANKH	3654.28	-0.0148334	0.181827	-0.0815795	0.934981	0.956674
ANKHD1	445.567	-0.10633	0.181352	-0.58632	0.557661	0.670566
ANKHD1-EIF4EBP3	236.974	0.44822	0.191217	2.34404	0.0190759	0.0484498
ANKIB1	2963.09	0.191057	0.0877573	2.1771	0.0294727	0.0689316
ANKK1	56.8593	-0.60443	0.268626	-2.25008	0.0244439	0.0591978
ANKLE1	221.054	-0.271889	0.161104	-1.68767	0.0914754	0.169965
ANKLE2	6169.02	-0.133896	0.0677648	-1.97589	0.0481672	0.101852
ANKMY1	1606.38	-0.23866	0.0897611	-2.65884	0.00784105	0.0238233
ANKMY2	718.707	-0.0656494	0.0811637	-0.808852	0.4186	0.543931
ANKRA2	1298.03	-0.0518394	0.0609413	-0.850645	0.394967	0.52062
ANKRD10	5892.14	0.242824	0.0628064	3.86623	0.000110531	0.000710982
ANKRD11	12357.9	-0.171913	0.0861685	-1.99508	0.0460345	0.0980782
ANKRD12	5463.01	0.536162	0.17879	2.99884	0.00271006	0.00995684
ANKRD13A	7586.15	0.367602	0.103869	3.53909	0.000401516	0.00209191
ANKRD13B	136.396	0.478134	0.183876	2.60031	0.00931395	0.0273101
ANKRD13C	1413.26	0.0335183	0.0668396	0.501473	0.616038	0.719816
ANKRD13D	10536.3	0.256796	0.0839077	3.06046	0.00220998	0.00844242
ANKRD16	271.245	-0.341785	0.151561	-2.2551	0.0241269	0.0585944
ANKRD17	5006.62	-0.124707	0.0789072	-1.58042	0.11401	0.201566
ANKRD18A	258.453	-0.494759	0.449118	-1.10162	0.270626	0.393097
ANKRD20A5P	27.4484	-0.515312	0.295272	-1.74521	0.0809481	0.154096
ANKRD22	518	1.3223	0.495658	2.66776	0.00763578	0.0233213
ANKRD23	83.142	-0.177272	0.168686	-1.0509	0.293304	0.418001
ANKRD24	135.965	-0.136947	0.200047	-0.684573	0.493613	0.612989
ANKRD26	481.319	-0.0278539	0.184519	-0.150955	0.880011	0.919839
ANKRD27	1746.77	-0.143703	0.0569042	-2.52534	0.0115585	0.0325804
ANKRD28	2304.79	0.211207	0.139703	1.51183	0.130578	0.224252
ANKRD31	26.2774	0.0266809	0.290929	0.0917093	0.926929	0.950517
ANKRD33B	557.387	0.940389	0.257144	3.65706	0.000255126	0.0014331
ANKRD34A	81.0298	-0.7141	0.166495	-4.28903	1.79455e-05	0.000157819
ANKRD34B	172.612	0.326651	0.3309	0.987158	0.323565	0.45033
ANKRD35	41.4231	-0.386262	0.341637	-1.13062	0.258215	0.379001
ANKRD36	1372.83	-0.279151	0.236251	-1.18158	0.237371	0.355741
ANKRD36B	725.728	-0.513067	0.238336	-2.1527	0.0313419	0.0721437
ANKRD36BP2	306.648	0.33451	0.327427	1.02163	0.306954	0.432799
ANKRD36C	1147.26	-0.494269	0.251571	-1.96473	0.0494451	0.104
ANKRD37	246.313	1.00245	0.173868	5.76559	8.13706e-09	2.13693e-07
ANKRD39	245.672	0.122862	0.0956019	1.28514	0.198743	0.310756
ANKRD40	1409.49	-0.03513	0.0555296	-0.632635	0.526972	0.643254
ANKRD42	488.967	-0.278784	0.083941	-3.32119	0.000896347	0.00404387
ANKRD42-DT	88.9778	-1.04589	0.196342	-5.32685	9.99316e-08	1.84873e-06
ANKRD44	11589.9	-0.0388515	0.1097	-0.354161	0.723219	0.80576
ANKRD44-AS1	69.8052	-0.480725	0.278965	-1.72324	0.0848447	0.160153
ANKRD44-IT1	114.609	0.330623	0.270202	1.22362	0.221097	0.336815
ANKRD46	359.792	-0.306261	0.0938198	-3.26436	0.00109713	0.00475206
ANKRD49	1909.75	-0.117442	0.0941872	-1.2469	0.212433	0.326982
ANKRD50	867.573	-0.227846	0.20612	-1.1054	0.268985	0.391299
ANKRD52	4601.82	-0.323098	0.0728271	-4.43651	9.14302e-06	8.95031e-05
ANKRD53	18.3536	-0.278148	0.220355	-1.26227	0.206851	0.320707
ANKRD54	637.816	0.0768669	0.0863987	0.889676	0.37364	0.500231
ANKRD55	194.631	-0.479193	0.262831	-1.8232	0.0682733	0.134468
ANKRD6	198.666	-0.115819	0.12994	-0.891325	0.372755	0.499409
ANKRD61	110.831	-0.340576	0.227683	-1.49583	0.134697	0.229587
ANKRD9	541.092	1.79132	0.32671	5.4829	4.18405e-08	8.69884e-07
ANKS1A	1655.11	-0.0671453	0.123972	-0.541615	0.588084	0.697
ANKS3	781.084	-0.205159	0.093635	-2.19105	0.0284484	0.0669301
ANKS6	643.981	-0.192968	0.165771	-1.16406	0.244398	0.363899
ANKZF1	5339.39	-0.660775	0.112546	-5.87116	4.32757e-09	1.21311e-07
ANLN	191.606	1.51099	0.404814	3.73257	0.000189538	0.00111685
ANO10	920.493	0.554353	0.223217	2.48347	0.0130108	0.0358211
ANO5	185.852	0.126595	0.240657	0.52604	0.59886	0.705466
ANO6	5208.24	0.450018	0.096364	4.66998	3.01235e-06	3.49089e-05
ANO8	2011	-0.309118	0.10268	-3.01049	0.00260827	0.00966287
ANO9	3204.62	-0.293156	0.201013	-1.45839	0.144732	0.243062
ANP32A	10248.4	0.0120578	0.109857	0.10976	0.9126	0.941607
ANP32B	8145.52	0.332012	0.116889	2.84039	0.0045058	0.0151851
ANP32E	4300.51	0.109923	0.117001	0.939499	0.347475	0.474271
ANPEP	11939.1	0.801298	0.259556	3.08719	0.00202056	0.00784653
ANTKMT	1236.82	0.22533	0.172431	1.30678	0.191286	0.301991
ANTXR2	3451.42	0.0926986	0.14229	0.651478	0.514738	0.632655
ANXA1	25109.2	0.356619	0.185131	1.9263	0.0540666	0.111888
ANXA11	14102	0.438369	0.102238	4.28771	1.80523e-05	0.000158504
ANXA2	21528.3	0.287721	0.149648	1.92265	0.0545239	0.112631
ANXA2R	823.333	-0.208168	0.141493	-1.47123	0.14123	0.238234
ANXA2R-AS1	827.745	-0.758279	0.154533	-4.90691	9.2524e-07	1.27432e-05
ANXA2R-OT1	557.62	-0.418163	0.0675773	-6.18792	6.09621e-10	2.16391e-08
ANXA3	2496.29	3.38412	0.660965	5.11996	3.05596e-07	4.90978e-06
ANXA4	3136.53	-0.132827	0.123426	-1.07617	0.28185	0.405455
ANXA5	13307.6	0.0372066	0.13703	0.271521	0.78599	0.853109
ANXA6	21109.3	0.146534	0.118853	1.2329	0.217613	0.333134
ANXA7	4428.81	0.343397	0.101749	3.37496	0.000738272	0.00345243
ANXA9	370.707	-0.367247	0.172278	-2.13171	0.0330305	0.0751786
AOAH	9518.5	-0.0327572	0.146138	-0.224152	0.822639	0.879765
AOAH-IT1	28.4735	0.012116	0.281438	0.0430503	0.965661	0.977203
AOC2	87.6553	1.23946	0.224687	5.51638	3.4605e-08	7.47024e-07
AOC3	62.1824	1.76176	0.31256	5.63654	1.73497e-08	4.12239e-07
AOPEP	204.349	0.225294	0.0978538	2.30235	0.0213153	0.053027
AP1AR	1130.46	-0.363307	0.083886	-4.33096	1.48459e-05	0.000134685
AP1B1	8033.71	0.22698	0.102776	2.20849	0.0272102	0.0645212
AP1G1	5111.67	0.255629	0.114674	2.22918	0.025802	0.0618123
AP1G2	4578.64	-0.215736	0.0853154	-2.52869	0.0114489	0.0323325
AP1G2-AS1	99.0639	-1.32327	0.208251	-6.35424	2.09466e-10	8.64801e-09
AP1M1	5747.96	0.194067	0.106613	1.82029	0.0687142	0.135138
AP1S1	1040.04	-0.0739994	0.146981	-0.503463	0.614639	0.71867
AP1S2	6786.88	0.156727	0.147742	1.06081	0.288776	0.412969
AP1S3	129.468	-0.442567	0.147257	-3.0054	0.00265233	0.00978875
AP2A1	7370.15	0.289441	0.137901	2.0989	0.0358257	0.0801911
AP2A2	4472.36	-0.0275005	0.0638356	-0.430801	0.666613	0.761245
AP2B1	9002.6	0.348325	0.101391	3.43547	0.000591519	0.00287352
AP2M1	13002.1	0.378111	0.120559	3.13631	0.00171088	0.00683676
AP2S1	3451.72	0.433004	0.181678	2.38336	0.0171554	0.0444908
AP3B1	2973.15	0.205241	0.0890113	2.30579	0.0211224	0.0526071
AP3B2	28.4676	0.605158	0.355914	1.70029	0.0890759	0.166519
AP3D1	9531.35	0.0277801	0.0623983	0.445206	0.656171	0.752916
AP3M1	2449.33	-0.153714	0.0742973	-2.06891	0.0385549	0.085041
AP3M2	1327.67	-0.0842697	0.174618	-0.482595	0.629384	0.731211
AP3S1	2397.66	0.364242	0.147999	2.46112	0.0138506	0.0376008
AP3S2	844.378	0.228872	0.114593	1.99726	0.0457972	0.0976769
AP4B1	1385.32	-0.214431	0.106389	-2.01554	0.0438481	0.0943755
AP4B1-AS1	97.5373	-0.389678	0.219433	-1.77584	0.0757596	0.146147
AP4E1	1440.46	-0.0656761	0.0824148	-0.796898	0.42551	0.550412
AP4M1	301.888	-0.0746648	0.0897729	-0.831707	0.405574	0.531115
AP4S1	742.063	-0.185153	0.0764377	-2.42228	0.0154235	0.0408487
AP5B1	12663.4	0.724597	0.172033	4.21196	2.53169e-05	0.000211346
AP5M1	2167.22	-0.0820632	0.0835294	-0.982447	0.32588	0.45283
AP5S1	489.851	0.00690384	0.0947062	0.0728975	0.941888	0.961431
AP5Z1	4585.31	0.194228	0.0763369	2.54435	0.0109482	0.0311298
APAF1	5461.99	-0.0651835	0.163257	-0.399269	0.689695	0.779107
APBA1	40.2121	-0.901881	0.283543	-3.18076	0.0014689	0.00604592
APBA2	2893.03	-0.398	0.221985	-1.79291	0.0729866	0.141749
APBA3	1742.99	0.152882	0.101971	1.49927	0.133803	0.228436
APBB1	1789.85	-0.416831	0.176671	-2.35936	0.0183065	0.046905
APBB1IP	8389.96	0.362186	0.129471	2.79744	0.00515099	0.0169219
APBB2	56.1687	-0.345921	0.369819	-0.93538	0.349593	0.476506
APBB3	1835.23	-0.159675	0.124354	-1.28404	0.199129	0.311221
APC	1973.99	0.442568	0.144414	3.06458	0.00217975	0.00834623
APC2	313.777	-0.349019	0.118833	-2.93705	0.00331352	0.011776
APCDD1	190.703	0.0926421	0.29752	0.311381	0.755511	0.83085
APEH	4388.82	0.0429551	0.108127	0.397265	0.691172	0.78
APEX1	4755.19	-0.391326	0.100059	-3.91095	9.19334e-05	0.000609308
APEX2	1048.38	-0.148831	0.111713	-1.33226	0.182775	0.291669
APH1A	7079.36	0.328808	0.125702	2.61578	0.00890237	0.0263287
APH1B	1167.04	-0.160542	0.0970348	-1.65448	0.0980298	0.179335
API5	3929.15	-0.0981205	0.0707201	-1.38745	0.165305	0.269551
APIP	676.011	-0.0523442	0.0999345	-0.523785	0.600428	0.706595
APLF	149.256	0.244386	0.112846	2.16566	0.0303372	0.0704251
APLP2	45243.1	-0.0498757	0.163091	-0.305816	0.759745	0.834057
APMAP	9065.61	0.176407	0.239476	0.736639	0.461342	0.583493
APOA1-AS	34.8979	0.0587839	0.297676	0.197476	0.843455	0.894033
APOA2	71.6727	0.595172	0.302338	1.96856	0.0490031	0.103294
APOBEC2	53.8108	-0.31951	0.255608	-1.25	0.211299	0.325823
APOBEC3A	7965.75	1.70553	0.320287	5.32501	1.00949e-07	1.86361e-06
APOBEC3B	228.471	2.04037	0.395748	5.15573	2.52641e-07	4.16238e-06
APOBEC3C	5086.11	0.572537	0.163286	3.50633	0.000454324	0.00231119
APOBEC3D	101.963	-0.669397	0.158078	-4.23461	2.28948e-05	0.000194189
APOBEC3F	1095.07	-0.0542027	0.135212	-0.400872	0.688514	0.778418
APOBEC3G	4625.26	-0.110785	0.146561	-0.755894	0.449713	0.573101
APOBEC3H	307.907	0.576066	0.23541	2.44708	0.0144021	0.0387905
APOBR	9363.96	-0.0145001	0.167718	-0.0864557	0.931104	0.953769
APOE	36.2871	0.300908	0.351555	0.855935	0.392034	0.518189
APOL1	2488.1	0.183823	0.168042	1.09391	0.273995	0.396638
APOL2	3481.1	-0.0636451	0.115666	-0.550249	0.582148	0.692315
APOL3	6511.36	-0.313652	0.122637	-2.55755	0.0105411	0.0301885
APOL4	138.131	0.223135	0.445392	0.500986	0.616381	0.720032
APOL6	11786.6	0.490712	0.186748	2.62766	0.00859733	0.0256656
APOLD1	118.63	-0.297554	0.170883	-1.74128	0.0816354	0.155235
APOM	129.562	0.24992	0.115637	2.16125	0.0306757	0.0710221
APOO	162.381	0.260169	0.160907	1.61689	0.105902	0.190373
APOOL	561.697	0.0917526	0.0808789	1.13444	0.256608	0.377318
APP	9375.17	0.130047	0.152394	0.853358	0.393461	0.519377
APPBP2	1769.4	-0.161509	0.0713816	-2.26261	0.0236598	0.0576604
APPL1	2848.52	-0.0344174	0.0827006	-0.416169	0.677286	0.769509
APPL2	1935.31	0.167157	0.107244	1.55866	0.119077	0.208603
APRG1	151.829	0.661811	0.228355	2.89816	0.00375356	0.0130843
APRT	4604.54	0.301635	0.145142	2.07821	0.03769	0.0834965
APTR	183.077	-0.268313	0.123762	-2.16797	0.0301607	0.0701325
APTX	1098.3	-0.0325837	0.0437699	-0.74443	0.456616	0.579068
AQP10	95.2842	2.36729	0.459491	5.15197	2.57762e-07	4.23476e-06
AQP11	84.9085	-0.154518	0.201096	-0.768381	0.442261	0.566124
AQP3	2886.1	0.11038	0.233111	0.473508	0.635851	0.736617
AQP9	3280.94	2.41382	0.34119	7.07471	1.49758e-12	1.15724e-10
AQR	3081.76	0.0679328	0.0805023	0.843862	0.398746	0.524283
ARAF	4999.84	0.32534	0.0785453	4.14207	3.44189e-05	0.000273597
ARAP1	22276.7	0.0104986	0.165333	0.0634995	0.949369	0.966674
ARAP1-AS2	255.1	-0.102526	0.290996	-0.352329	0.724592	0.806775
ARAP2	5857.16	0.288969	0.167936	1.72071	0.085303	0.160791
ARAP3	1683.28	0.681843	0.211402	3.22533	0.00125826	0.00531098
ARCN1	5119.61	-0.0616332	0.0993176	-0.620567	0.534885	0.650096
AREG	547.327	1.32765	0.540349	2.45702	0.0140094	0.0379493
AREL1	3775.26	0.00600324	0.0805043	0.0745704	0.940557	0.960465
ARF1	20504.9	0.637885	0.130482	4.88867	1.0152e-06	1.37865e-05
ARF3	7777.13	0.213018	0.119646	1.78041	0.0750097	0.144956
ARF4	3466.08	0.401817	0.125493	3.2019	0.00136523	0.00569167
ARF5	4398.05	0.395979	0.142582	2.7772	0.0054829	0.0177947
ARF6	15149.4	0.156974	0.0797473	1.96839	0.0490229	0.103311
ARFGAP1	5504.77	-0.256344	0.0620341	-4.13231	3.59129e-05	0.000283153
ARFGAP2	5891.55	-0.0936082	0.0492463	-1.90082	0.0573258	0.117119
ARFGAP3	2297.58	0.177403	0.0847891	2.09229	0.0364129	0.0811944
ARFGEF1	4780.31	0.160225	0.115994	1.38132	0.16718	0.271945
ARFGEF2	4431.1	-0.0262357	0.0821773	-0.319257	0.749531	0.826012
ARFIP1	1185.67	0.246048	0.119496	2.05905	0.0394892	0.0866817
ARFIP2	1777.62	-0.0440061	0.062567	-0.703344	0.481842	0.602052
ARFRP1	2200.43	-0.240679	0.0746518	-3.22402	0.00126407	0.00532843
ARG1	1459.93	2.18254	0.615506	3.54593	0.000391229	0.00204441
ARG2	52.4608	0.953509	0.247357	3.85479	0.00011583	0.000736652
ARGLU1	20835	-0.414134	0.0995446	-4.16028	3.17857e-05	0.000255452
ARHGAP1	6263.45	0.162425	0.0891237	1.82246	0.0683847	0.134641
ARHGAP10	585.641	0.210846	0.149215	1.41304	0.157645	0.259801
ARHGAP11A	287.279	0.433519	0.21651	2.0023	0.0452521	0.096789
ARHGAP11B	51.3845	0.0166223	0.234187	0.0709785	0.943415	0.962428
ARHGAP12	1449.53	0.0212364	0.13608	0.156058	0.875987	0.916721
ARHGAP15	2912.82	0.768094	0.0966611	7.94626	1.9223e-15	3.73012e-13
ARHGAP17	4021.77	-0.0227948	0.0958168	-0.2379	0.811959	0.871599
ARHGAP18	1185.56	0.712426	0.146315	4.86912	1.12094e-06	1.50701e-05
ARHGAP19	1521.69	0.193258	0.0859135	2.24945	0.0244839	0.0592619
ARHGAP21	2027.47	0.334767	0.114438	2.92532	0.00344101	0.0121697
ARHGAP22	241.168	-0.148842	0.220727	-0.674325	0.500105	0.618674
ARHGAP23	132.323	0.578506	0.25604	2.25943	0.0238565	0.0580506
ARHGAP24	613.592	-0.206333	0.237274	-0.869596	0.384521	0.51091
ARHGAP25	6502.13	-0.0138378	0.0900733	-0.153628	0.877903	0.91812
ARHGAP26	6126.79	0.484995	0.145644	3.33	0.000868464	0.0039374
ARHGAP27	12766.1	-0.0221481	0.0969853	-0.228365	0.819362	0.877389
ARHGAP27P1-BPTFP1-KPNA2P3	215.724	0.171025	0.178785	0.956598	0.33877	0.465555
ARHGAP29	133.346	0.110756	0.354162	0.312727	0.754488	0.830112
ARHGAP30	31284.6	-0.177564	0.087548	-2.02819	0.0425407	0.092038
ARHGAP31	2364.49	0.0487039	0.17402	0.279875	0.779574	0.848888
ARHGAP31-AS1	32.6141	0.013029	0.24584	0.0529978	0.957734	0.971828
ARHGAP32	527.343	-0.17721	0.16215	-1.09288	0.274447	0.397129
ARHGAP33	811.085	0.169924	0.207077	0.820582	0.411885	0.537324
ARHGAP35	4760.17	-0.0678197	0.0978228	-0.693291	0.488127	0.608165
ARHGAP39	34.6742	-0.392084	0.306192	-1.28052	0.200363	0.312758
ARHGAP4	26569.9	-0.0311444	0.0671316	-0.463931	0.642697	0.74256
ARHGAP42	89.3379	0.00176579	0.303013	0.00582743	0.99535	0.996748
ARHGAP44	39.0072	-0.356492	0.277107	-1.28648	0.198276	0.310389
ARHGAP45	41915.9	0.20612	0.0778397	2.648	0.00809688	0.0244516
ARHGAP5	945.663	0.0157813	0.14442	0.109274	0.912985	0.941727
ARHGAP6	165.105	1.77017	0.281527	6.28773	3.22138e-10	1.25018e-08
ARHGAP9	10929.8	0.112835	0.109973	1.02603	0.304878	0.430393
ARHGDIA	10584.1	0.359971	0.0999526	3.60141	0.000316493	0.0017144
ARHGDIB	45488.6	0.225076	0.118275	1.90299	0.0570424	0.116718
ARHGEF1	47456	-0.0495134	0.0818902	-0.604632	0.545423	0.659925
ARHGEF10L	2812.57	-0.229764	0.200242	-1.14743	0.251204	0.371498
ARHGEF11	5110.9	0.0878573	0.153663	0.571752	0.56749	0.679125
ARHGEF12	2140.78	0.93143	0.261799	3.5578	0.000373974	0.00197016
ARHGEF17	132.176	0.386367	0.399838	0.966309	0.33389	0.460987
ARHGEF18	14406.7	-0.0154765	0.105516	-0.146675	0.883389	0.921856
ARHGEF19	394.475	-0.344522	0.108494	-3.1755	0.00149581	0.00613788
ARHGEF2	8925.9	-0.247347	0.0875464	-2.82533	0.00472325	0.0157671
ARHGEF2-AS2	65.5017	-0.826767	0.192323	-4.29883	1.71699e-05	0.000151979
ARHGEF26	22.2212	-0.935404	0.265924	-3.51756	0.000435534	0.00223448
ARHGEF28	64.0032	-0.227766	0.347641	-0.655177	0.512354	0.630078
ARHGEF3	7315.32	-0.0579729	0.104062	-0.557101	0.577458	0.688143
ARHGEF35	55.2917	-0.368241	0.216769	-1.69877	0.0893622	0.166929
ARHGEF39	190.393	-0.0898264	0.135353	-0.663644	0.506918	0.62489
ARHGEF40	4594.71	0.187102	0.203023	0.92158	0.356747	0.483339
ARHGEF5	305.456	-0.124227	0.217552	-0.571021	0.567986	0.679386
ARHGEF6	9316.28	-0.024982	0.073884	-0.338124	0.73527	0.815093
ARHGEF7	4031.14	-0.188154	0.0841118	-2.23695	0.0252898	0.0608181
ARHGEF9	1213.07	-0.300027	0.112462	-2.6678	0.007635	0.0233213
ARID1A	13419.7	-0.141769	0.0698526	-2.02954	0.0424033	0.0918318
ARID1B	6077.51	0.232149	0.0732685	3.16847	0.00153241	0.00624843
ARID2	2291.36	0.426966	0.138029	3.09332	0.00197932	0.00771238
ARID3A	3386.87	-0.0863765	0.164776	-0.524207	0.600135	0.706441
ARID3B	2653.09	0.317082	0.0801636	3.95544	7.63946e-05	0.000527102
ARID4A	2776.82	0.115305	0.15285	0.754369	0.450628	0.573807
ARID4B	4437.4	0.332624	0.132497	2.51043	0.0120585	0.0336998
ARID5A	4816.9	0.66198	0.15368	4.30753	1.65088e-05	0.000146846
ARID5B	2977.31	0.579565	0.145873	3.97308	7.09501e-05	0.000498047
ARIH1	3528.49	0.251033	0.0861712	2.91319	0.00357756	0.0125585
ARIH2	5249.68	-0.0571879	0.0551822	-1.03635	0.300041	0.42511
ARL1	1266.86	-0.0738429	0.072551	-1.01781	0.30877	0.435078
ARL10	882.734	-0.616276	0.16703	-3.68962	0.00022459	0.00128682
ARL11	1106.61	-0.106402	0.2033	-0.523373	0.600714	0.706599
ARL13A	21.6714	0.169798	0.223471	0.759822	0.447361	0.570813
ARL13B	280.453	-0.178759	0.103431	-1.72829	0.0839361	0.15878
ARL14EP	1245.62	-0.238752	0.115293	-2.07082	0.0383756	0.0847272
ARL15	607.087	0.570483	0.0957439	5.95843	2.54679e-09	7.60293e-08
ARL16	1188.03	-0.343176	0.0860358	-3.98876	6.64203e-05	0.000469621
ARL17A	566.387	-0.176272	0.197723	-0.891507	0.372657	0.499316
ARL17B	488.472	-0.264351	0.367157	-0.719992	0.47153	0.592858
ARL2	396.08	0.371093	0.144749	2.56369	0.0103565	0.0297428
ARL2BP	191.785	-0.417033	0.133381	-3.12662	0.00176828	0.00702324
ARL3	461.029	-0.228367	0.105448	-2.16567	0.030336	0.0704251
ARL4A	1237.77	0.945045	0.295611	3.19692	0.00138903	0.00577552
ARL4C	19574.2	0.463622	0.161269	2.87484	0.00404233	0.0139017
ARL4D	131.707	-0.0126393	0.195403	-0.0646833	0.948426	0.966185
ARL5A	2012.33	0.124171	0.0701614	1.76979	0.0767626	0.147609
ARL5B	2342.55	0.621749	0.183725	3.38413	0.000714051	0.00336577
ARL6	124.424	-0.262453	0.145089	-1.80891	0.0704649	0.137898
ARL6IP1	3756.6	0.703434	0.0920873	7.63877	2.1931e-14	2.92368e-12
ARL6IP4	110.669	-0.861486	0.180612	-4.76981	1.84404e-06	2.3036e-05
ARL6IP5	11218.2	0.105871	0.105744	1.0012	0.316732	0.443258
ARL6IP6	1766.68	0.0920266	0.095847	0.960141	0.336984	0.464124
ARL8A	3061.25	0.295123	0.0993725	2.96987	0.00297929	0.0107723
ARL8B	3922.06	0.23434	0.0904028	2.59218	0.00953695	0.0278517
ARMC1	1079.75	-0.204592	0.0812681	-2.51749	0.0118194	0.0331855
ARMC10	1319.87	-0.0661698	0.0915163	-0.723039	0.469656	0.591738
ARMC12	46.0071	0.0197878	0.216001	0.0916101	0.927008	0.950521
ARMC2	332.966	-0.152327	0.0978606	-1.55657	0.119572	0.209189
ARMC5	736.484	0.258508	0.127086	2.03412	0.0419391	0.0910749
ARMC6	1361.51	0.198091	0.12898	1.53583	0.12458	0.216183
ARMC7	727.003	0.0581855	0.115118	0.505444	0.613247	0.717378
ARMC8	2388.43	0.286487	0.0798364	3.58843	0.000332678	0.00178707
ARMC9	26.9268	-0.18906	0.230127	-0.821545	0.411336	0.536768
ARMCX1	91.2003	-0.163559	0.173108	-0.944838	0.344742	0.471758
ARMCX2	201.177	-0.633086	0.200203	-3.16222	0.0015657	0.00636782
ARMCX3	1455.45	-0.12492	0.103913	-1.20216	0.229302	0.346442
ARMCX4	469.247	-0.479988	0.164899	-2.9108	0.00360509	0.0126373
ARMCX5	426.027	-0.289525	0.08974	-3.22626	0.0012542	0.00529704
ARMCX5-GPRASP2	109.307	-0.093836	0.122809	-0.764082	0.444818	0.568277
ARMCX6	550.349	-0.336779	0.0699736	-4.81295	1.4872e-06	1.90693e-05
ARMH1	1704.83	0.1388	0.173585	0.799609	0.423937	0.549109
ARMH3	2528.73	0.000959075	0.05446	0.0176106	0.985949	0.990601
ARMT1	1079.7	-0.0511506	0.126608	-0.404009	0.686206	0.776511
ARNT	3348.31	-0.194845	0.0859315	-2.26745	0.0233631	0.0571126
ARPC1A	374.264	0.361674	0.10397	3.47865	0.000503954	0.00251387
ARPC1B	718.427	-0.329625	0.108613	-3.03486	0.00240646	0.00906916
ARPC2	29323.6	0.10454	0.0912265	1.14594	0.251821	0.372254
ARPC3	12873.9	0.495944	0.131013	3.78546	0.000153422	0.000932279
ARPC4	5987.2	0.469104	0.153049	3.06506	0.00217623	0.00833525
ARPC5	16260.8	0.109019	0.115959	0.94015	0.347141	0.474037
ARPC5L	2845.57	0.099669	0.0945294	1.05437	0.291713	0.416386
ARPIN	1163.7	-0.420871	0.340748	-1.23514	0.216779	0.332132
ARPP19	6266.4	0.240982	0.0622314	3.87236	0.000107788	0.000696156
ARR3	57.2494	-0.718559	0.210579	-3.41231	0.000644153	0.00309052
ARRB1	6056.07	-0.191619	0.12883	-1.48738	0.136914	0.232188
ARRB2	24451.4	0.234387	0.149029	1.57276	0.115775	0.204046
ARRDC1	4221.65	-0.00716767	0.0943457	-0.0759724	0.939441	0.959551
ARRDC1-AS1	1174.71	-0.548903	0.0827625	-6.63226	3.30581e-11	1.72336e-09
ARRDC2	6793.56	0.067546	0.109857	0.614854	0.538651	0.653855
ARRDC3	6232.25	0.347136	0.135035	2.57071	0.0101491	0.0293013
ARRDC3-AS1	119.731	0.0685889	0.149158	0.45984	0.645631	0.744869
ARRDC4	1732.41	0.0946934	0.233268	0.405943	0.684784	0.775506
ARRDC5	306.52	-0.115957	0.123739	-0.93711	0.348702	0.475463
ARSA	4888.58	0.343848	0.0905844	3.79588	0.00014712	0.000900701
ARSB	1732.62	0.448153	0.149544	2.9968	0.00272834	0.0100079
ARSD	2102.72	-0.0894273	0.146368	-0.610977	0.541214	0.6561
ARSG	999.703	-0.0256777	0.0861439	-0.298079	0.765643	0.838266
ARSK	231.81	-0.415096	0.11371	-3.65049	0.00026174	0.0014646
ARV1	438.375	-0.408101	0.115822	-3.52352	0.000425861	0.00219452
ARVCF	325.836	-0.693244	0.221546	-3.12911	0.00175335	0.00697982
ASAH1	15966.1	0.291379	0.1483	1.96479	0.0494385	0.103998
ASAH2B	80.4344	-0.379327	0.199889	-1.89769	0.0577371	0.117689
ASAP1	5186.8	0.693602	0.154955	4.47616	7.59977e-06	7.6372e-05
ASAP2	138.243	0.843814	0.230637	3.65862	0.00025358	0.00142627
ASAP3	68.3863	0.400921	0.211154	1.89871	0.0576022	0.117574
ASB1	2619.54	-0.517645	0.0756858	-6.8394	7.95267e-12	4.82241e-10
ASB13	814.992	-0.139379	0.15738	-0.885621	0.375822	0.502693
ASB14	156.94	-0.365037	0.21356	-1.7093	0.0873958	0.16401
ASB16	149.776	-1.09125	0.196136	-5.56375	2.64043e-08	5.87419e-07
ASB16-AS1	560.843	-0.160882	0.0788471	-2.04043	0.0413072	0.0899206
ASB2	138.148	-0.0473434	0.214067	-0.221161	0.824967	0.881283
ASB3	756.017	0.0948905	0.0848698	1.11807	0.263537	0.385214
ASB6	1911.36	-0.048369	0.0595823	-0.811801	0.416906	0.542346
ASB7	1272.3	0.203837	0.0742617	2.74485	0.00605387	0.0192893
ASB8	1769.82	0.300059	0.0702425	4.27176	1.93935e-05	0.000168
ASB9	27.0284	0.205437	0.267854	0.766975	0.443096	0.566779
ASCC1	860.304	-0.0769252	0.0810166	-0.949499	0.342367	0.469231
ASCC2	5918.02	0.68035	0.244107	2.78709	0.00531831	0.0173735
ASCC3	2526.61	0.238686	0.115321	2.06975	0.0384759	0.0849164
ASCL2	806.693	0.417238	0.231213	1.80456	0.0711429	0.138944
ASF1A	749.565	-0.168192	0.107128	-1.57001	0.116412	0.205025
ASF1B	552.593	0.696608	0.252676	2.75692	0.00583481	0.0187211
ASGR1	1316.93	0.236147	0.227166	1.03954	0.298556	0.423648
ASGR2	2247.26	0.498252	0.255787	1.94792	0.0514247	0.107464
ASH1L	5480.41	-0.0237844	0.156026	-0.152438	0.878841	0.918772
ASH1L-AS1	104.632	0.193262	0.131995	1.46416	0.14315	0.240779
ASH2L	2447.53	-0.151568	0.0936309	-1.61878	0.105495	0.189778
ASIC1	98.1613	0.314039	0.379657	0.827164	0.408144	0.53376
ASIC3	186.548	-0.0129717	0.183867	-0.0705493	0.943756	0.962564
ASL	857.364	-0.16756	0.103716	-1.61556	0.106189	0.19079
ASNS	68.2505	-0.319966	0.181558	-1.76233	0.078013	0.14947
ASNSD1	513.451	0.191495	0.0897262	2.13421	0.0328252	0.074803
ASPDH	126.838	-0.989827	0.257458	-3.84462	0.000120741	0.00076041
ASPH	1519.74	0.555068	0.245279	2.26301	0.023635	0.0576241
ASPHD2	322.973	0.346613	0.177782	1.94965	0.0512175	0.10716
ASPM	428.039	1.11429	0.375383	2.9684	0.00299354	0.0108149
ASPSCR1	2018.04	-0.263009	0.0841345	-3.12606	0.00177166	0.00703509
ASRGL1	356.277	-0.181289	0.160259	-1.13122	0.257961	0.378797
ASS1P1	35.2937	0.992945	0.239418	4.14733	3.36378e-05	0.000267998
ASTE1	389.193	-0.38722	0.0928744	-4.16929	3.05551e-05	0.000247387
ASTL	129.122	0.119819	0.42612	0.281186	0.778568	0.848319
ASTN2	55.7441	-0.051928	0.200099	-0.259511	0.795241	0.859943
ASXL1	7176.76	-0.152725	0.0838361	-1.82171	0.0684993	0.134776
ASXL2	3984.18	-0.192069	0.0972673	-1.97465	0.0483076	0.102111
ATAD1	1861.92	-0.0641977	0.0752432	-0.853202	0.393547	0.519377
ATAD2	1327.42	0.379271	0.184633	2.05419	0.0399577	0.087534
ATAD2B	1966.18	0.00585816	0.100139	0.0585003	0.95335	0.968956
ATAD3A	1153.7	0.192628	0.11671	1.65049	0.0988433	0.180461
ATAD3B	2755.23	-0.0101583	0.0894061	-0.113619	0.90954	0.939782
ATAD3C	48.8679	-0.0145234	0.270909	-0.0536097	0.957246	0.971656
ATAD5	464.199	0.244893	0.185333	1.32137	0.186379	0.296171
ATAT1	466.794	-0.458112	0.122735	-3.73254	0.000189559	0.00111685
ATE1	1652.41	0.35909	0.0652707	5.50155	3.76474e-08	7.96938e-07
ATF1	1207.6	-0.23154	0.0897075	-2.58105	0.00985002	0.0286104
ATF2	2030.55	0.326807	0.080995	4.03491	5.46243e-05	0.00039798
ATF3	478.292	1.03567	0.372438	2.78079	0.00542268	0.0176485
ATF4	15304.8	0.318623	0.0932214	3.41792	0.000631016	0.00303416
ATF5	962.518	0.514779	0.20499	2.51124	0.0120308	0.0336487
ATF6	3633.57	0.380088	0.0969	3.92247	8.76442e-05	0.00058757
ATF6B	7233.15	-0.0190152	0.0679004	-0.280045	0.779443	0.848828
ATF7	1398.87	0.0679228	0.0720774	0.942359	0.346009	0.473064
ATF7IP	8432.22	0.157398	0.111365	1.41334	0.157554	0.259699
ATF7IP2	1198.5	-0.0127838	0.133338	-0.0958747	0.92362	0.948588
ATG10	298.291	0.244027	0.0858416	2.84276	0.00447248	0.0151049
ATG101	613.856	-0.337179	0.149138	-2.26086	0.0237682	0.0578761
ATG12	2776.3	-0.0618927	0.0598768	-1.03367	0.301292	0.426503
ATG13	4289.03	0.243458	0.0794518	3.06423	0.00218234	0.00835432
ATG14	1615.48	-0.00962927	0.102662	-0.0937963	0.925271	0.949743
ATG16L1	2768.28	0.00241204	0.110739	0.0217812	0.982622	0.988379
ATG16L2	17105.7	0.216925	0.156877	1.38277	0.166735	0.271401
ATG2A	5280.47	0.882026	0.168501	5.23453	1.65401e-07	2.88568e-06
ATG2B	3580.68	0.0746288	0.137471	0.542871	0.587219	0.696164
ATG3	3959.97	0.234777	0.120512	1.94817	0.0513948	0.107436
ATG4A	630.138	0.0889564	0.0865086	1.0283	0.303811	0.429325
ATG4B	3824.73	0.054463	0.0589382	0.92407	0.35545	0.48218
ATG4C	574.97	-0.415595	0.123975	-3.35224	0.000801592	0.00368626
ATG4D	1330	0.53053	0.11253	4.71456	2.42237e-06	2.92763e-05
ATG5	1365.41	0.466751	0.0708728	6.58575	4.5258e-11	2.23905e-09
ATG7	2176.81	0.256307	0.136233	1.88139	0.0599191	0.121027
ATG9A	1602.25	-0.0535928	0.111709	-0.479755	0.631402	0.732775
ATG9B	145.784	-0.189527	0.20755	-0.913163	0.361157	0.487723
ATIC	2013.34	-0.0216031	0.109252	-0.197737	0.843251	0.893872
ATL1	131.307	0.594237	0.174231	3.41062	0.000648154	0.0031046
ATL2	1352.95	-0.236685	0.087717	-2.69828	0.00696992	0.0216088
ATL3	2429.53	0.14226	0.0847797	1.67799	0.0933488	0.172695
ATM	21758.5	-0.0913423	0.159463	-0.572812	0.566772	0.678603
ATMIN	2898.35	0.31924	0.0627863	5.08456	3.68487e-07	5.76636e-06
ATN1	2335.21	0.216888	0.116099	1.86813	0.0617442	0.124085
ATOH8	100.121	-0.0131428	0.445656	-0.0294909	0.976473	0.984648
ATOSA	2749.67	0.174134	0.126931	1.37187	0.170104	0.27537
ATOSB	3311.74	0.454655	0.18468	2.46186	0.013822	0.0375524
ATOSBP1	49.2163	-0.588158	0.288255	-2.04041	0.0413097	0.0899206
ATOX1	1214.44	-0.0708545	0.100299	-0.706435	0.479918	0.60025
ATP10A	3466.73	0.308211	0.157317	1.95917	0.0500927	0.105172
ATP10D	1572.33	-0.342255	0.115701	-2.95811	0.00309536	0.0111046
ATP11A	9868.17	-0.0056033	0.135024	-0.0414984	0.966899	0.9781
ATP11B	7198.95	0.395145	0.102491	3.85542	0.000115531	0.000735824
ATP11C	1592.91	0.167441	0.0960079	1.74404	0.0811523	0.154401
ATP13A1	7683.2	0.219123	0.11259	1.9462	0.0516311	0.107793
ATP13A2	2833.11	0.301717	0.102974	2.93005	0.00338913	0.0120156
ATP13A3	4232.28	0.141254	0.135061	1.04585	0.29563	0.420636
ATP13A4	86.3554	-0.249066	0.268884	-0.926298	0.354291	0.481018
ATP1A1	7838.25	-0.108079	0.0837439	-1.29059	0.196845	0.308608
ATP1A1-AS1	634.025	0.116632	0.181331	0.6432	0.520095	0.636818
ATP1A3	65.9957	0.4867	0.252472	1.92774	0.0538879	0.111597
ATP1B1	185.893	0.442052	0.170628	2.59074	0.009577	0.02795
ATP1B3	3550.14	0.47433	0.111206	4.26535	1.99591e-05	0.000172301
ATP23	221.586	-0.139609	0.216923	-0.643588	0.519843	0.636626
ATP2A1	84.2255	-0.234629	0.208409	-1.12581	0.260246	0.381318
ATP2A2	8419.61	-0.143298	0.083144	-1.72349	0.0848001	0.160103
ATP2A3	27365.9	0.331138	0.114476	2.89263	0.00382026	0.013277
ATP2B1	5039.22	0.360152	0.173145	2.08006	0.0375203	0.083207
ATP2B1-AS1	486.011	0.0124885	0.278221	0.0448871	0.964197	0.976046
ATP2B4	11223.8	-0.0189683	0.121296	-0.156381	0.875733	0.916607
ATP2C1	3002.33	0.100325	0.0786857	1.275	0.202308	0.315315
ATP2C2	133.193	1.56781	0.565904	2.77044	0.005598	0.0181077
ATP5F1A	14244.9	0.198825	0.103787	1.9157	0.0554029	0.114112
ATP5F1B	20331.4	0.220766	0.100335	2.20029	0.0277862	0.0656375
ATP5F1C	4789.92	0.187724	0.105209	1.7843	0.0743752	0.143937
ATP5F1D	3032.05	0.989476	0.174428	5.6727	1.40566e-08	3.41718e-07
ATP5F1E	8826.61	0.151126	0.204711	0.73824	0.460369	0.582558
ATP5IF1	971.328	-0.130748	0.0788104	-1.65902	0.0971112	0.178165
ATP5MC1	1212.16	0.0231063	0.140067	0.164966	0.868971	0.912166
ATP5MC2	7163.59	0.344154	0.131147	2.62418	0.00868588	0.025847
ATP5MC3	3454.96	0.136669	0.1428	0.957064	0.338535	0.465385
ATP5ME	289.583	-0.431701	0.138838	-3.10939	0.00187475	0.00737068
ATP5MF	1585.84	-0.403366	0.127991	-3.15152	0.00162423	0.00655757
ATP5MG	1277.61	0.205697	0.0916546	2.24427	0.0248152	0.0598329
ATP5MJ	2487.34	0.272396	0.140632	1.93694	0.0527522	0.109727
ATP5MK	1287.44	0.15092	0.113716	1.32717	0.184454	0.29378
ATP5PB	5429.62	0.189285	0.103229	1.83363	0.0667087	0.131907
ATP5PD	1857.8	-0.0402029	0.121519	-0.330837	0.740767	0.819197
ATP5PF	1224.02	-0.00798463	0.125949	-0.063396	0.949451	0.966674
ATP5PO	692.233	0.442083	0.0994488	4.44533	8.77564e-06	8.62938e-05
ATP6AP1	7998.13	0.226378	0.132404	1.70976	0.0873111	0.163908
ATP6AP1-DT	63.8795	-0.398038	0.184338	-2.15929	0.0308276	0.0713078
ATP6AP2	8441.18	0.182171	0.105543	1.72604	0.084341	0.159477
ATP6V0A1	3438.63	0.25621	0.138601	1.84854	0.0645236	0.128488
ATP6V0A2	2338.31	-0.100307	0.0806854	-1.24318	0.213801	0.328768
ATP6V0B	8165.86	0.690937	0.175929	3.92737	8.58791e-05	0.000578624
ATP6V0C	125.256	0.569782	0.241576	2.3586	0.0183441	0.0469877
ATP6V0D1	8243.18	0.531215	0.165587	3.20807	0.0013363	0.00558974
ATP6V0D1-DT	454.279	-0.503836	0.131163	-3.8413	0.000122387	0.000769113
ATP6V0E1	6604.58	0.241814	0.155624	1.55383	0.120224	0.21019
ATP6V0E2	1338.67	0.1664	0.186099	0.89415	0.371242	0.498107
ATP6V0E2-AS1	106.145	-0.650184	0.240918	-2.69878	0.00695943	0.0215877
ATP6V1A	3930.99	0.586771	0.151971	3.86108	0.000112889	0.00072324
ATP6V1B2	12307.8	-0.142292	0.163645	-0.869512	0.384567	0.510923
ATP6V1C1	2266.41	0.167452	0.112737	1.48534	0.137454	0.2329
ATP6V1C2	86.432	-0.327075	0.17902	-1.82703	0.0676946	0.133539
ATP6V1D	1454.87	0.161321	0.167642	0.962293	0.335902	0.463109
ATP6V1E1	3941.28	0.387019	0.120144	3.2213	0.00127612	0.00537274
ATP6V1E2	349.256	-0.032524	0.0961942	-0.338107	0.735282	0.815093
ATP6V1F	2459.27	0.221588	0.146316	1.51445	0.129912	0.223262
ATP6V1FNB	21.865	-0.256122	0.218454	-1.17243	0.241024	0.360103
ATP6V1G1	5352.91	0.219154	0.0865244	2.53286	0.0113137	0.0320076
ATP6V1G2	54.876	-0.594946	0.194595	-3.05735	0.00223301	0.0085184
ATP6V1H	1204.58	0.187098	0.099272	1.8847	0.0594704	0.120319
ATP7A	1100.75	0.163676	0.126269	1.29625	0.19489	0.306268
ATP7B	92.7448	0.301294	0.156755	1.92207	0.0545967	0.112744
ATP8A1	5279.32	0.352224	0.137421	2.56311	0.0103739	0.0297731
ATP8A2	67.8279	-0.803497	0.272125	-2.95268	0.00315026	0.0112719
ATP8B1	156.778	-0.276703	0.200769	-1.37821	0.168137	0.273148
ATP8B1-AS1	222.225	-0.229043	0.119786	-1.91211	0.0558622	0.114774
ATP8B2	9628.81	-0.156705	0.135477	-1.15669	0.247398	0.367401
ATP8B3	292.683	0.0651328	0.136324	0.477781	0.632806	0.734112
ATP8B4	1662.47	0.640555	0.328675	1.9489	0.0513072	0.107296
ATP9A	360.704	0.332245	0.291966	1.13796	0.255138	0.375884
ATP9B	1715.14	-0.0477743	0.0690712	-0.691667	0.489147	0.609131
ATPAF1	1737.35	0.209094	0.0815176	2.56501	0.0103172	0.029669
ATPAF2	1011.35	-0.171607	0.0831	-2.06507	0.0389162	0.085704
ATPSCKMT	344.03	-0.377234	0.0947829	-3.97998	6.89208e-05	0.000485728
ATR	2869.92	0.109507	0.134551	0.813868	0.415721	0.541375
ATRAID	2045.52	0.400399	0.114703	3.49073	0.000481702	0.00241806
ATRIP	603.62	-0.0923407	0.0746247	-1.2374	0.215938	0.331063
ATRN	2654.9	-0.309373	0.0908013	-3.40714	0.00065647	0.00313597
ATRX	4701.14	0.288756	0.145966	1.97824	0.0479018	0.101352
ATXN1	4394.02	0.355277	0.11273	3.15156	0.00162398	0.00655757
ATXN10	2230.57	0.460255	0.0956456	4.81209	1.49362e-06	1.91377e-05
ATXN1L	5539.39	0.13286	0.0980784	1.35463	0.175536	0.282749
ATXN2	1593.48	-0.0705882	0.0701557	-1.00617	0.314336	0.441005
ATXN2L	9788.98	0.133612	0.0647526	2.06342	0.0390729	0.0859514
ATXN3	1844	-0.0560274	0.0981553	-0.570803	0.568133	0.679487
ATXN7	5346.86	0.240041	0.136128	1.76334	0.0778427	0.149193
ATXN7L1	1609.94	-0.00460605	0.0620882	-0.0741856	0.940863	0.96061
ATXN7L2	614.664	0.000379705	0.0966665	0.00392799	0.996866	0.99778
ATXN7L3	7141.73	0.141402	0.0880299	1.60629	0.10821	0.193665
ATXN7L3-AS1	130.575	-0.497188	0.163398	-3.04281	0.00234384	0.00887335
ATXN7L3B	4853.38	-0.188587	0.0721775	-2.61283	0.0089797	0.0265215
AUH	759.232	-0.346697	0.0958708	-3.6163	0.000298849	0.00163521
AUNIP	40.6342	-0.223832	0.271794	-0.823536	0.410203	0.535636
AUP1	6710.98	0.0682042	0.0703266	0.969821	0.332136	0.459548
AURKA	198.006	0.300421	0.299146	1.00426	0.315254	0.441862
AURKAIP1	3064.42	0.482958	0.143945	3.35517	0.000793176	0.00365392
AURKB	287.503	0.974375	0.318137	3.06275	0.00219312	0.00838637
AURKC	27.8158	0.190814	0.192241	0.992577	0.320916	0.447857
AUTS2	1527.05	0.526311	0.205085	2.5663	0.0102789	0.0295832
AVEN	344.553	0.134271	0.108961	1.23229	0.217842	0.333338
AVIL	180.94	-0.0418972	0.178251	-0.235046	0.814173	0.873225
AVL9	3277.27	0.0576074	0.0801374	0.718857	0.472229	0.593438
AVPI1	196.559	0.818504	0.276015	2.96544	0.00302255	0.0108882
AVPR2	201.601	-0.913368	0.244626	-3.73373	0.000188668	0.00111352
AXIN1	5343.24	0.122146	0.0889843	1.37266	0.169857	0.275158
AXIN2	447.941	-0.0835359	0.25475	-0.327913	0.742977	0.82081
AXL	183.888	0.999521	0.536548	1.86287	0.0624802	0.125262
AZI2	968.869	0.221166	0.119648	1.84847	0.0645337	0.128493
AZIN1	5301.13	0.42433	0.0874295	4.85339	1.21368e-06	1.60347e-05
AZIN2	216.589	-0.487867	0.199924	-2.44026	0.0146767	0.0393
AZU1	3159.27	2.19243	0.61644	3.55659	0.000375695	0.00197863
B2M	331617	0.543534	0.122191	4.44825	8.65736e-06	8.54193e-05
B3GALNT1	33.7373	-0.13727	0.288782	-0.475341	0.634544	0.735493
B3GALNT2	530.897	0.0616368	0.0986495	0.624806	0.532099	0.647566
B3GALT2	30.3228	-0.701207	0.295191	-2.37544	0.0175282	0.0452235
B3GALT4	882.218	0.0732588	0.152127	0.481564	0.630116	0.731848
B3GALT6	1339.91	0.420444	0.169358	2.48257	0.0130438	0.0358735
B3GALT9	215.489	-0.241101	0.100517	-2.39862	0.016457	0.042986
B3GAT1	1449.01	0.0740753	0.333149	0.222349	0.824042	0.88072
B3GAT1-DT	58.4167	-0.210856	0.391775	-0.538205	0.590435	0.698981
B3GAT2	75.6073	0.682963	0.210332	3.24707	0.00116599	0.00498114
B3GAT3	2720.97	0.170092	0.0863619	1.96953	0.0488922	0.103085
B3GLCT	348.449	0.286878	0.110024	2.60741	0.00912293	0.0268582
B3GNT2	1850.08	0.562922	0.115811	4.86071	1.16964e-06	1.55928e-05
B3GNT4	25.38	0.246623	0.231003	1.06762	0.285692	0.409599
B3GNT5	474.056	1.26817	0.307024	4.13054	3.61917e-05	0.000285093
B3GNT7	535.729	0.724041	0.35648	2.03108	0.0422466	0.0915946
B3GNT8	351.083	0.752055	0.286471	2.62524	0.00865868	0.0257871
B3GNT9	199.831	0.475547	0.169373	2.80768	0.00498994	0.0164796
B3GNTL1	815.728	0.323317	0.151142	2.13916	0.0324225	0.0740844
B4GALNT3	192.651	-0.165409	0.441334	-0.374794	0.707814	0.792998
B4GALNT4	94.6269	0.198116	0.419064	0.472758	0.636386	0.737093
B4GALT1	8767.58	0.719373	0.137743	5.22258	1.76451e-07	3.045e-06
B4GALT2	245.735	0.73311	0.219735	3.33634	0.000848895	0.00386378
B4GALT3	2595.3	0.135372	0.119167	1.13598	0.255963	0.376635
B4GALT4	953.759	0.0626645	0.159394	0.393143	0.694214	0.782279
B4GALT5	6563.66	0.52106	0.274487	1.8983	0.0576561	0.117605
B4GALT6	172.786	0.0827586	0.201497	0.410719	0.681278	0.772721
B4GALT7	1224.1	0.044485	0.0757895	0.586954	0.557234	0.670124
B4GAT1	255.11	0.0400433	0.155704	0.257175	0.797044	0.861253
B4GAT1-DT	68.7938	-0.0949025	0.180681	-0.52525	0.599409	0.70592
B9D1	79.0255	-0.165828	0.224366	-0.739098	0.459848	0.582068
B9D2	402.911	0.397817	0.12644	3.1463	0.00165353	0.00664762
BABAM1	1027.45	0.313546	0.128064	2.44835	0.0143512	0.038686
BABAM2	1019.04	0.516512	0.105089	4.91502	8.87745e-07	1.22947e-05
BACE1	389.199	-0.284686	0.145422	-1.95766	0.0502704	0.105469
BACE2	265.216	0.12079	0.304662	0.396471	0.691757	0.780417
BACH1	7515.78	0.619154	0.173702	3.56446	0.000364601	0.00192951
BACH2	2447.18	-0.173985	0.252595	-0.688791	0.490955	0.61073
BAD	318.634	0.328282	0.141073	2.32704	0.0199632	0.0502215
BAG1	5310.19	1.04023	0.268146	3.87933	0.000104743	0.000679001
BAG2	177.607	-0.159868	0.175958	-0.908557	0.363584	0.490433
BAG3	550.032	0.382801	0.137748	2.77899	0.00545277	0.0177233
BAG4	888.913	0.195888	0.108762	1.80107	0.0716926	0.139783
BAG5	2485.25	0.16281	0.06184	2.63275	0.00846955	0.0253607
BAG6	13070.7	0.385425	0.157222	2.45147	0.0142273	0.0384205
BAHCC1	1117.65	-0.144339	0.170125	-0.848429	0.396199	0.521864
BAHD1	2005.53	-0.224397	0.104535	-2.14663	0.0318227	0.072962
BAIAP2	485.936	0.0975813	0.185987	0.524667	0.599815	0.706295
BAIAP2-DT	1783.6	-0.777899	0.197893	-3.93091	8.46252e-05	0.000572162
BAIAP2L1	126.494	0.236233	0.211159	1.11874	0.263249	0.384943
BAIAP2L2	129	-0.329868	0.221474	-1.48942	0.136376	0.23151
BAIAP3	633.862	-0.301506	0.305032	-0.988438	0.322938	0.449816
BAK1	2472.78	0.522343	0.144199	3.62239	0.000291895	0.00160455
BAMBI	41.942	2.0392	0.421369	4.83946	1.30194e-06	1.7013e-05
BANF1	2589.2	-0.252892	0.130762	-1.93398	0.0531152	0.110337
BANK1	2688.31	-0.832989	0.285662	-2.916	0.00354553	0.0124636
BANP	1273.81	-0.108336	0.0706002	-1.5345	0.124907	0.216643
BAP1	5865.95	0.18202	0.064364	2.82797	0.00468435	0.0156719
BARD1	487.984	0.196345	0.159569	1.23047	0.218522	0.334068
BASP1	3105.11	1.42908	0.30554	4.67723	2.90773e-06	3.38537e-05
BATF	958.451	-0.128247	0.164239	-0.780856	0.434887	0.559434
BATF2	326.261	1.50884	0.359775	4.19385	2.74258e-05	0.000225831
BATF3	132.981	-0.341223	0.267887	-1.27376	0.20275	0.315807
BAX	4744.17	0.144062	0.112465	1.28095	0.200212	0.31269
BAZ1A	5701.65	0.635432	0.147513	4.30762	1.65017e-05	0.000146846
BAZ1A-AS1	181.612	0.803523	0.152043	5.28486	1.25804e-07	2.28623e-06
BAZ1B	4815.93	-0.215033	0.0806405	-2.66657	0.00766303	0.0233759
BAZ2A	15530.9	-0.0215924	0.0794702	-0.271704	0.78585	0.853067
BAZ2B	2426.04	0.62154	0.187573	3.31359	0.00092107	0.0041298
BAZ2B-AS1	155.234	0.261134	0.293916	0.888466	0.37429	0.501004
BBC3	1105.6	0.311481	0.14152	2.20097	0.0277383	0.0655511
BBIP1	1258.45	0.162142	0.12215	1.32741	0.184374	0.293679
BBLN	2116.1	0.850148	0.153365	5.5433	2.96824e-08	6.50406e-07
BBOF1	148.303	1.38361	0.413812	3.34357	0.000827069	0.00378312
BBS1	45.2875	-0.561303	0.169486	-3.3118	0.000926993	0.00415103
BBS10	351.506	-1.32965	0.143647	-9.25641	2.11426e-20	2.84027e-17
BBS12	80.4578	-0.348269	0.17968	-1.93827	0.0525899	0.109485
BBS2	1454.72	-0.546453	0.137101	-3.98576	6.72635e-05	0.000474814
BBS4	633.975	-0.194034	0.092519	-2.09723	0.0359731	0.0804192
BBS5	59.1235	0.262536	0.173048	1.51713	0.129235	0.222338
BBS7	396.74	-0.382617	0.118277	-3.23494	0.0012167	0.0051624
BBS9	453.78	0.139172	0.0893795	1.55709	0.119449	0.209041
BBX	3222.46	0.159383	0.116917	1.36322	0.172814	0.279008
BCAP29	57.8387	0.000914906	0.190355	0.00480631	0.996165	0.997193
BCAP31	6164.85	0.388929	0.121424	3.20307	0.0013597	0.00567267
BCAR3	108.589	-0.108987	0.244253	-0.446205	0.655449	0.752407
BCAS1	47.7091	0.073616	0.239903	0.306857	0.758952	0.833396
BCAS2	1017.77	0.336132	0.0975644	3.44523	0.000570566	0.00279114
BCAS3	925.581	0.292896	0.0974323	3.00615	0.00264577	0.00977074
BCAS4	480.617	0.0296882	0.239302	0.124061	0.901267	0.933333
BCAT1	482.675	0.350163	0.248004	1.41192	0.157973	0.260219
BCAT2	769.574	-0.0484763	0.106892	-0.453507	0.650184	0.748307
BCCIP	1412.04	-0.0309737	0.0788517	-0.392809	0.69446	0.782405
BCDIN3D	152.531	-0.685823	0.126818	-5.40793	6.37582e-08	1.25109e-06
BCDIN3D-AS1	32.1454	-0.928282	0.187473	-4.95154	7.36289e-07	1.05139e-05
BCKDHB	445.281	-0.0416401	0.0996642	-0.417804	0.67609	0.768475
BCKDK	2530.56	0.51665	0.162717	3.17515	0.0014976	0.00614118
BCL10	1103.92	0.829083	0.141361	5.86499	4.49162e-09	1.25507e-07
BCL11A	1368.86	-0.342019	0.179951	-1.90062	0.0573518	0.117159
BCL11B	7922.93	0.116296	0.18567	0.626357	0.531081	0.646594
BCL2	7116.37	0.375301	0.150778	2.48909	0.012807	0.0353672
BCL2A1	2029.41	1.30638	0.281313	4.64387	3.41939e-06	3.88525e-05
BCL2L1	5796.32	2.64547	0.492083	5.37606	7.61324e-08	1.45947e-06
BCL2L11	3219.7	0.407601	0.128373	3.17514	0.00149767	0.00614118
BCL2L12	589.737	0.130378	0.146232	0.891584	0.372616	0.499299
BCL2L13	3008.56	0.040568	0.105787	0.383487	0.701359	0.787839
BCL2L14	56.691	1.71858	0.379622	4.5271	5.97995e-06	6.22e-05
BCL2L15	407.487	0.973202	0.415794	2.34059	0.0192534	0.0488085
BCL2L2	842.404	-0.273688	0.132294	-2.06878	0.0385663	0.0850514
BCL3	4681.36	1.84405	0.252051	7.3162	2.55087e-13	2.48223e-11
BCL6	5784.35	1.35102	0.245651	5.49976	3.80317e-08	8.04075e-07
BCL7A	1153.14	-0.509948	0.320002	-1.59358	0.111031	0.197619
BCL7B	2754.39	0.567593	0.10157	5.58822	2.2941e-08	5.244e-07
BCL7C	885.715	-0.0507837	0.125011	-0.406233	0.684571	0.775315
BCL9	675.345	0.0879097	0.146463	0.600217	0.548362	0.662304
BCL9L	9222.49	-0.240423	0.14538	-1.65375	0.0981773	0.179517
BCLAF1	10073.5	0.381565	0.121676	3.1359	0.00171325	0.00684202
BCLAF3	1062.86	-0.116973	0.162212	-0.721111	0.470841	0.592589
BCO2	66.2032	-0.227766	0.211936	-1.07469	0.282514	0.406147
BCOR	2449.79	-0.481929	0.118321	-4.07307	4.63981e-05	0.000349567
BCORL1	758.401	-0.0432895	0.147531	-0.293426	0.769197	0.840629
BCR	5519.52	0.612107	0.118563	5.16273	2.43379e-07	4.03261e-06
BCS1L	932.552	-0.739632	0.087917	-8.41284	4.002e-17	1.34406e-14
BDH1	985.982	-0.265692	0.150312	-1.7676	0.0771276	0.148066
BDH2	399.522	-0.0787564	0.113594	-0.693313	0.488113	0.608165
BDNF-AS	36.4934	-0.467064	0.203012	-2.30067	0.0214101	0.0532372
BDP1	3891.22	-0.0788568	0.149894	-0.526084	0.59883	0.705466
BEAN1	67.5193	0.269261	0.293648	0.916951	0.359168	0.485827
BECN1	3064.97	-0.0047318	0.0573774	-0.082468	0.934275	0.956171
BEGAIN	104.9	-0.422121	0.448971	-0.940196	0.347117	0.474037
BEND2	201.742	2.79831	0.35749	7.82765	4.97067e-15	8.03775e-13
BEND3	105.864	0.327449	0.145317	2.25334	0.0242377	0.0588145
BEND4	185.657	-0.832489	0.253158	-3.28842	0.00100753	0.00444554
BEND5	126.902	-0.374602	0.306806	-1.22097	0.222096	0.337836
BEND7	43.9242	2.80664	0.491276	5.71295	1.11035e-08	2.77413e-07
BEST1	882.255	0.379303	0.224961	1.68608	0.0917799	0.17037
BEST4	39.7561	0.135054	0.192012	0.703364	0.481829	0.602052
BET1	657.708	-0.397901	0.113782	-3.49703	0.000470467	0.00237395
BET1L	2418.31	-0.117873	0.0812759	-1.45028	0.146979	0.245914
BEX1	100.107	1.29718	0.561002	2.31226	0.0207633	0.0518977
BEX2	465.322	-0.0344528	0.200139	-0.172145	0.863324	0.907757
BEX3	560.961	0.796557	0.223687	3.56104	0.000369392	0.00194896
BEX4	1071	-0.0696043	0.119623	-0.581866	0.560657	0.67322
BEX5	46.0549	0.158473	0.229108	0.691695	0.489129	0.609131
BFAR	2298.61	0.189885	0.0742759	2.55648	0.0105736	0.0302568
BFSP1	113.451	0.04109	0.284412	0.144474	0.885126	0.923047
BHLHA15	399.638	0.249066	0.429689	0.579642	0.562156	0.674603
BHLHE40	5684.32	0.879845	0.188608	4.66495	3.08694e-06	3.5514e-05
BHLHE40-AS1	48.1547	0.171598	0.174498	0.983384	0.325419	0.452369
BHLHE41	114.604	-0.980813	0.349837	-2.80362	0.00505317	0.0166507
BICD1	508.487	-0.227153	0.126107	-1.80128	0.071659	0.139756
BICD2	5908.1	-0.16337	0.0982348	-1.66306	0.0963012	0.176958
BICDL1	2647.25	0.280041	0.15866	1.76504	0.0775571	0.14876
BICRA	2398.63	0.612581	0.0954274	6.41934	1.36868e-10	5.84418e-09
BICRAL	3578.93	0.202696	0.078105	2.59517	0.00945429	0.0276288
BID	4014.76	0.376119	0.183552	2.04912	0.0404507	0.0884034
BIK	97.1605	0.580953	0.274305	2.11791	0.0341829	0.0773277
BIN1	5476.17	-0.108897	0.159349	-0.683392	0.494359	0.613566
BIN2	17921.4	0.112546	0.0858377	1.31115	0.189809	0.300146
BIN3	1688.42	0.0698655	0.0945284	0.739096	0.459849	0.582068
BIRC2	3487.39	0.11543	0.160281	0.720172	0.471419	0.592804
BIRC3	7791.03	-0.165765	0.207816	-0.797652	0.425072	0.550083
BIRC5	376.518	1.6502	0.378581	4.3589	1.30717e-05	0.00012117
BIRC6	9848.26	7.31373e-05	0.113947	0.000641857	0.999488	0.999773
BISPR	1001.8	0.359601	0.137937	2.607	0.00913386	0.0268708
BIVM	487.614	0.448751	0.163243	2.74899	0.005978	0.0190964
BLCAP	3785.82	-0.0523789	0.086813	-0.603354	0.546273	0.660577
BLK	1912.07	-0.623067	0.292268	-2.13184	0.0330202	0.0751648
BLM	488.317	-0.0698132	0.159502	-0.437695	0.661608	0.757263
BLMH	1628.71	0.109402	0.0768015	1.42448	0.154307	0.255505
BLNK	896.569	-0.897683	0.257388	-3.48767	0.000487248	0.00244099
BLOC1S1	461.435	0.224158	0.136568	1.64136	0.100722	0.183231
BLOC1S2	2195.48	0.0925777	0.0812081	1.14001	0.254284	0.374942
BLOC1S3	1019.55	0.260636	0.0977378	2.66668	0.00766043	0.0233721
BLOC1S4	1155.12	-0.0229763	0.131386	-0.174876	0.861177	0.906327
BLOC1S5	516.793	0.0235154	0.0933663	0.251862	0.801148	0.864031
BLOC1S6	3749.4	0.444235	0.0936472	4.7437	2.09847e-06	2.57719e-05
BLTP1	9817.24	0.254506	0.158827	1.60241	0.109064	0.194758
BLTP2	8430.65	-0.155496	0.0654734	-2.37494	0.0175516	0.0452765
BLTP3A	1770.1	-0.111803	0.101068	-1.10622	0.268632	0.391014
BLTP3B	2166.26	0.497347	0.142091	3.50021	0.000464896	0.00235195
BLVRA	3242.29	0.482801	0.200953	2.40255	0.0162811	0.0426413
BLVRB	5188.45	0.856287	0.300776	2.84693	0.00441436	0.0149317
BLZF1	862.401	0.106855	0.13614	0.78489	0.432518	0.557302
BMAL1	2876.99	-0.00382701	0.137014	-0.0279314	0.977717	0.985277
BMAL2	203.199	0.737061	0.236999	3.10997	0.00187103	0.00736301
BMERB1	121.586	-0.0739928	0.152908	-0.483904	0.628454	0.730325
BMF	3242.04	-0.0859713	0.152885	-0.562325	0.573894	0.684924
BMI1	1509.75	0.193322	0.0810844	2.38421	0.0171159	0.0444017
BMP1	498.063	0.0200529	0.116038	0.172814	0.862798	0.907667
BMP2K	1092.37	0.512552	0.161961	3.16467	0.00155261	0.00632195
BMP6	341.82	2.41498	0.304508	7.93075	2.17822e-15	4.09037e-13
BMP8A	358.499	-0.364834	0.191346	-1.90667	0.0565629	0.115967
BMP8B	404.717	-0.0530919	0.173866	-0.305361	0.760091	0.834204
BMPR1A	309.744	-0.0637113	0.157509	-0.404493	0.68585	0.776284
BMPR2	2281.57	0.31162	0.0980818	3.17715	0.00148732	0.00611241
BMS1	1894.02	-0.29648	0.0873104	-3.39571	0.000684517	0.00324671
BMS1P1	123.816	-0.471833	0.279395	-1.68877	0.0912641	0.169742
BMS1P4	64.2465	-0.16435	0.169191	-0.971385	0.331357	0.458725
BMT2	977.533	0.486461	0.135359	3.59385	0.000325826	0.00175645
BNC2	110.691	-0.573663	0.377627	-1.51912	0.128731	0.221756
BNIP1	351.999	0.742925	0.127414	5.8308	5.51628e-09	1.49359e-07
BNIP2	6423.05	0.443794	0.111741	3.97163	7.1384e-05	0.00049986
BNIP3	852.729	-0.15283	0.0979186	-1.56079	0.118574	0.207931
BNIP3L	7630.11	1.14124	0.236502	4.8255	1.3965e-06	1.80923e-05
BNIP3P11	95.7386	0.421902	0.233853	1.80413	0.0712108	0.139046
BNIPL	49.0654	-0.599957	0.207297	-2.89419	0.00380142	0.0132273
BOD1	675.438	-0.234871	0.100391	-2.33956	0.0193064	0.0488983
BOD1L1	6647.59	0.0912633	0.172137	0.530177	0.595989	0.70303
BOK	96.1668	-0.451568	0.330002	-1.36838	0.171194	0.276776
BOLA1	301.751	-0.647957	0.147257	-4.40017	1.08165e-05	0.000103196
BOLA2-SMG1P6	24.3324	-0.401215	0.267117	-1.50202	0.133092	0.227451
BOLA2P2	19.5071	-0.21457	0.251538	-0.853033	0.393641	0.519461
BOLA3	107.827	-0.107896	0.189266	-0.570075	0.568627	0.679985
BOLA3-DT	72.6003	-0.136508	0.142196	-0.959993	0.337059	0.464141
BOP1	2221.69	0.21528	0.121232	1.77577	0.0757714	0.146153
BORA	300.599	-0.119041	0.0978913	-1.21605	0.223964	0.340073
BORCS5	863.672	-0.0186232	0.105131	-0.177143	0.859396	0.90549
BORCS6	463.969	0.0843274	0.149831	0.562818	0.573559	0.684643
BORCS7	1105.34	0.419702	0.100173	4.18977	2.79243e-05	0.000229276
BORCS8	905.541	-0.199396	0.104186	-1.91385	0.0556398	0.114438
BPGM	2478.52	2.10229	0.483201	4.35075	1.3567e-05	0.000124899
BPHL	186.15	-0.650126	0.128971	-5.04088	4.63401e-07	6.99467e-06
BPI	4770.34	1.98301	0.628824	3.15352	0.00161314	0.0065243
BPNT1	909.053	-0.118591	0.130644	-0.907747	0.364012	0.49082
BPNT2	3470.32	0.239161	0.0708906	3.37366	0.000741751	0.0034664
BPTF	6018.19	0.0732825	0.118466	0.618597	0.536182	0.651491
BRAF	2116.37	0.334506	0.103119	3.24388	0.00117912	0.00503107
BRAP	1339.82	0.0683843	0.0656576	1.04153	0.29763	0.422758
BRAT1	4119.5	0.119081	0.0837617	1.42167	0.155123	0.256589
BRCA1	463.336	0.683324	0.233399	2.9277	0.00341475	0.012089
BRCA2	471.334	0.85104	0.25175	3.38049	0.000723555	0.00340139
BRCC3	961.242	-0.0801493	0.0935042	-0.857173	0.391349	0.517375
BRD1	4975.41	-0.107891	0.0890502	-1.21157	0.225676	0.342119
BRD2	18975.7	0.0901885	0.047032	1.9176	0.0551618	0.113709
BRD3	2377.47	-0.0127477	0.0796578	-0.16003	0.872857	0.914651
BRD3OS	571.515	-0.0498619	0.13882	-0.359184	0.719458	0.803004
BRD4	8057.42	0.389277	0.0852584	4.56585	4.97474e-06	5.3202e-05
BRD7	3853.41	-0.0401526	0.0662141	-0.606406	0.544245	0.65895
BRD8	1719.69	-0.617941	0.0912827	-6.76952	1.29207e-11	7.4471e-10
BRD9	3789.97	-0.303644	0.0844959	-3.5936	0.000326141	0.00175686
BRF1	2323.25	-0.169185	0.0849278	-1.9921	0.04636	0.0986344
BRF2	235.302	-0.186494	0.120689	-1.54524	0.122289	0.213055
BRI3	8761.83	0.819948	0.215128	3.81144	0.000138162	0.000850498
BRI3BP	1244.91	-0.147037	0.117685	-1.24942	0.211513	0.326025
BRICD5	182.145	-0.432025	0.13791	-3.13265	0.00173236	0.0069073
BRIP1	215.245	0.470828	0.250628	1.87859	0.0603004	0.12166
BRIX1	875.196	0.0554278	0.104307	0.531392	0.595147	0.702416
BRK1	6579.63	-0.197752	0.126815	-1.55938	0.118907	0.208388
BRME1	44.2095	-0.342807	0.203703	-1.68288	0.0923982	0.171245
BRMS1	2517.1	0.362915	0.093844	3.86722	0.000110085	0.000708632
BRMS1L	162.35	0.0369485	0.11364	0.325136	0.745078	0.822402
BROX	2416.14	0.515638	0.0925531	5.57127	2.52893e-08	5.68407e-07
BRPF1	3009.71	-0.0480457	0.0657227	-0.731036	0.464757	0.587132
BRPF3	2942.85	0.0117157	0.0881889	0.132848	0.894314	0.928942
BRSK1	111.54	0.00962612	0.148616	0.0647717	0.948356	0.96617
BRSK2	46.9115	-0.698974	0.258018	-2.70901	0.00674834	0.0210565
BRWD1	5935.57	0.285417	0.130655	2.1845	0.0289253	0.0678846
BRWD3	3140.86	0.306895	0.148145	2.07158	0.0383045	0.0846129
BSCL2	111.563	-0.284679	0.110842	-2.56834	0.0102187	0.0294732
BSDC1	3868.49	-0.291726	0.0757703	-3.85013	0.000118054	0.000746909
BSG	14986.5	0.890764	0.240132	3.70947	0.00020769	0.00120616
BSG-AS1	44.9388	-0.388237	0.30616	-1.26809	0.204767	0.318211
BSN	48.0043	-0.0720967	0.194946	-0.369829	0.71151	0.796415
BSPRY	60.3368	0.106696	0.325874	0.327416	0.743354	0.821055
BST1	4626.3	0.605415	0.224557	2.69604	0.00701683	0.0217307
BST2	9290.99	0.380708	0.209108	1.82063	0.0686634	0.135053
BTAF1	9160.85	-0.384608	0.152735	-2.51815	0.0117975	0.0331529
BTBD1	3307.51	0.149516	0.049051	3.04818	0.00230234	0.0087333
BTBD10	880.044	0.0268982	0.121946	0.220575	0.825423	0.881609
BTBD18	27.6291	0.0255268	0.267659	0.0953706	0.92402	0.948739
BTBD19	309.558	-0.0283965	0.341072	-0.0832568	0.933647	0.955757
BTBD2	4507.75	0.376392	0.122201	3.08009	0.00206936	0.00800073
BTBD3	383.825	0.251312	0.14137	1.77769	0.0754547	0.145655
BTBD6	1429.88	0.138911	0.0919724	1.51036	0.130952	0.224717
BTBD7	1946.67	-0.167083	0.0742579	-2.25004	0.0244464	0.0591978
BTBD8	209.469	0.282548	0.160199	1.76373	0.0777769	0.149083
BTBD9	1465.42	0.0740284	0.0882759	0.838603	0.401692	0.527177
BTD	1293.14	-0.233936	0.0787192	-2.97178	0.0029608	0.0107099
BTF3	17075.7	0.223487	0.123902	1.80374	0.0712728	0.139136
BTF3L4	2022	0.0940814	0.090693	1.03736	0.299567	0.424784
BTG1	19485.2	0.444619	0.130871	3.39739	0.000680323	0.00322945
BTG2	13657	0.36952	0.193809	1.90662	0.0565693	0.115967
BTG3	492.844	1.15133	0.192584	5.97835	2.25412e-09	6.93062e-08
BTG3-AS1	31.4462	0.840542	0.309759	2.71353	0.00665698	0.0208422
BTK	5332.82	-0.0948476	0.12348	-0.768122	0.442415	0.566146
BTLA	767.026	-0.995067	0.234292	-4.24713	2.16529e-05	0.000184912
BTN2A1	3901.59	-0.268155	0.0936944	-2.86202	0.0042095	0.0143544
BTN2A2	1518.74	-0.50448	0.104011	-4.85028	1.23289e-06	1.62132e-05
BTN2A3P	165.627	-0.578051	0.13892	-4.16104	3.16805e-05	0.000254931
BTN3A1	12696.8	-0.367533	0.141183	-2.60324	0.00923471	0.0271187
BTN3A2	11031.4	-0.14837	0.158739	-0.934675	0.349956	0.476844
BTN3A3	6776.43	-0.493828	0.125052	-3.94897	7.84884e-05	0.00053796
BTNL9	99.0181	-1.76289	0.439596	-4.01024	6.06567e-05	0.00043466
BTRC	808.725	-0.330287	0.0771254	-4.28247	1.84829e-05	0.000161635
BUB1	443.09	1.06035	0.359117	2.95267	0.00315038	0.0112719
BUB1B	197.868	0.804885	0.355329	2.26518	0.0235016	0.0573871
BUB3	5188.84	-0.305054	0.0683822	-4.46101	8.15734e-06	8.09891e-05
BUD13	786.083	-0.369602	0.0923617	-4.00168	6.28947e-05	0.000447593
BUD23	2189.74	0.0340343	0.104324	0.326237	0.744245	0.821638
BUD31	1154.45	0.171525	0.0871792	1.9675	0.0491252	0.103451
BYSL	369.622	-0.230119	0.133758	-1.72042	0.0853565	0.160875
BZW1	6504.87	0.266121	0.0843864	3.1536	0.00161272	0.00652412
BZW2	940.71	0.206139	0.115715	1.78144	0.0748412	0.144675
C10orf105	38.3591	1.11111	0.289601	3.83668	0.00012471	0.000779503
C10orf143	280.764	-0.464784	0.146631	-3.16976	0.00152567	0.00622675
C10orf88	475.28	-0.453598	0.085829	-5.28491	1.25768e-07	2.28623e-06
C10orf88B	122.715	-0.45675	0.183545	-2.48849	0.0128286	0.0354211
C10orf95-AS1	681.56	-0.430562	0.126226	-3.41105	0.00064713	0.0031031
C11orf21	12814.9	-0.698421	0.116513	-5.99436	2.04293e-09	6.37101e-08
C11orf24	936.401	-0.227333	0.12682	-1.79256	0.0730435	0.141816
C11orf54	673.347	-0.362439	0.1064	-3.40639	0.00065828	0.00314153
C11orf58	7304.88	0.0435772	0.0488395	0.892253	0.372257	0.499048
C11orf65	127.967	0.268032	0.215743	1.24237	0.214101	0.329085
C11orf68	1450.18	-0.00422842	0.153433	-0.0275587	0.978014	0.985356
C11orf71	207.525	-0.134855	0.104868	-1.28594	0.198462	0.31062
C11orf80	429.442	-0.0481598	0.181824	-0.264871	0.791109	0.857053
C12orf29	555.856	0.021318	0.145391	0.146626	0.883428	0.921856
C12orf4	691.918	0.00341524	0.0945691	0.0361137	0.971192	0.981079
C12orf42	121.622	-0.49158	0.231169	-2.1265	0.0334617	0.0760114
C12orf43	726.354	-0.00624534	0.103379	-0.0604119	0.951828	0.968082
C12orf57	425.092	0.45184	0.18808	2.40238	0.0162889	0.0426554
C12orf60	62.3441	0.183615	0.184519	0.995105	0.319685	0.446603
C12orf75	1719.77	0.708859	0.193702	3.65952	0.000252684	0.00142397
C12orf76	683.215	0.217769	0.110044	1.97893	0.0478233	0.10121
C13orf46	422.967	-0.326079	0.235725	-1.3833	0.166572	0.271212
C14orf119	1047.22	-0.251388	0.163378	-1.53869	0.123881	0.215204
C14orf132	53.9832	-1.5021	0.37572	-3.99791	6.39034e-05	0.000453478
C14orf28	226.519	-0.144389	0.100175	-1.44137	0.149481	0.249286
C14orf93	505.116	0.139006	0.0749478	1.8547	0.0636386	0.127039
C15orf39	8229.89	0.993656	0.188699	5.26582	1.39569e-07	2.49736e-06
C15orf40	1096.16	-0.498555	0.0731616	-6.81443	9.46393e-12	5.67966e-10
C15orf61	215.035	0.462514	0.126059	3.66903	0.000243476	0.00137965
C15orf62	211.968	-0.410323	0.151717	-2.70452	0.00684024	0.0212748
C16orf54	4673.46	0.884285	0.125502	7.04597	1.84169e-12	1.40451e-10
C16orf74	216.986	-0.133096	0.206074	-0.645867	0.518366	0.635856
C16orf86	234.055	-0.0936955	0.130814	-0.716249	0.473838	0.594694
C16orf87	593.566	0.279685	0.106917	2.6159	0.00889929	0.026324
C16orf95	22.5194	-0.187894	0.191595	-0.980681	0.32675	0.453606
C17orf100	148.788	-0.589894	0.194897	-3.02669	0.00247247	0.00924887
C17orf113	60.5565	-0.41955	0.234522	-1.78896	0.0736219	0.142681
C17orf49	106.863	0.0874668	0.164785	0.530794	0.595561	0.702667
C17orf58	155.426	0.0368443	0.144402	0.25515	0.798607	0.862196
C17orf67	332.347	-0.467233	0.12247	-3.81508	0.00013614	0.000840717
C17orf75	619.805	-0.282166	0.0889107	-3.17359	0.00150566	0.00616671
C17orf80	608.988	-0.759359	0.11804	-6.43309	1.25035e-10	5.40719e-09
C18orf21	479.422	0.17574	0.0783589	2.24276	0.0249121	0.0600171
C18orf32	334.242	-0.560679	0.0912564	-6.144	8.04707e-10	2.77187e-08
C18orf54	164.359	-0.187478	0.168573	-1.11215	0.266075	0.388004
C19orf12	1634.54	-0.092335	0.101916	-0.90599	0.364941	0.491807
C19orf25	1548.83	0.00252599	0.1108	0.0227977	0.981812	0.987921
C19orf38	4484.86	0.362341	0.231348	1.56622	0.117297	0.206271
C19orf44	107.657	-0.470354	0.133957	-3.51123	0.000446038	0.002279
C19orf47	832.073	0.211841	0.0985026	2.15061	0.0315068	0.0724526
C19orf48P	862.3	0.433856	0.16099	2.69492	0.00704054	0.0217891
C19orf53	2467.22	-0.0503915	0.121326	-0.415338	0.677894	0.7701
C19orf73	20.7174	-0.319506	0.228769	-1.39663	0.162524	0.266059
C19orf84	78.9047	-1.02718	0.295564	-3.47531	0.000510272	0.00253932
C1D	1145.17	0.307775	0.108935	2.8253	0.00472363	0.0157671
C1GALT1	3729.61	0.394328	0.100703	3.91577	9.0118e-05	0.000599779
C1GALT1C1	764.035	0.050813	0.167045	0.304188	0.760985	0.834579
C1orf109	598.062	-0.453992	0.0758153	-5.98812	2.12275e-09	6.56135e-08
C1orf115	200.664	-0.508911	0.240431	-2.11667	0.0342883	0.0775058
C1orf122	895.663	0.352266	0.179481	1.96269	0.0496819	0.104435
C1orf127	61.7276	-0.542278	0.24696	-2.19581	0.0281052	0.0662609
C1orf131	620.742	-0.494794	0.0940366	-5.26171	1.4272e-07	2.54853e-06
C1orf159	896.005	-0.0636705	0.103329	-0.616191	0.537769	0.653101
C1orf162	5578.26	0.0848555	0.152962	0.554749	0.579066	0.689541
C1orf174	1458.15	-0.085338	0.0880985	-0.968666	0.332712	0.45995
C1orf198	242.297	1.1859	0.190236	6.23385	4.55109e-10	1.70662e-08
C1orf21	1228.76	0.184322	0.260678	0.707088	0.479512	0.599914
C1orf216	736.753	-0.125253	0.110552	-1.13298	0.257223	0.377872
C1orf220	66.5655	-2.03525	0.308386	-6.59969	4.12006e-11	2.07356e-09
C1orf35	1160.13	-0.410118	0.0812779	-5.04587	4.51457e-07	6.83803e-06
C1orf43	4821.46	0.388765	0.125779	3.09086	0.00199577	0.00776089
C1orf50	393.128	-0.273697	0.141274	-1.93734	0.0527032	0.109664
C1orf52	1245.3	0.172394	0.0652929	2.64032	0.00828276	0.024901
C1orf54	101.979	-0.0957812	0.176911	-0.54141	0.588225	0.697025
C1orf56	110.767	-0.262311	0.137609	-1.90621	0.0566229	0.11605
C1QA	253.58	1.01998	0.410132	2.48695	0.0128842	0.035541
C1QB	635.716	0.995762	0.461508	2.15763	0.0309568	0.0715214
C1QBP	2786.01	0.240968	0.131081	1.83831	0.066016	0.130848
C1QC	380.216	1.28181	0.462811	2.76961	0.00561226	0.0181404
C1QL3	65.5908	0.0892523	0.264109	0.337938	0.73541	0.815183
C1QTNF12	69.0708	0.572981	0.261882	2.18794	0.0286743	0.0673708
C1QTNF3	131.426	0.65734	0.153523	4.28171	1.85459e-05	0.000162023
C1QTNF4	30.6545	1.12301	0.310583	3.6158	0.000299416	0.00163765
C1QTNF6	703.771	-0.422582	0.1837	-2.30039	0.0214261	0.0532649
C1R	105.61	0.633179	0.171487	3.69228	0.000222255	0.00127722
C1RL	2032.47	0.288979	0.144633	1.99801	0.0457154	0.0975768
C1RL-AS1	746.493	-0.628066	0.18654	-3.36692	0.000760123	0.00354089
C1S	56.2342	-0.238401	0.242176	-0.984414	0.324912	0.451772
C2	230.458	0.673199	0.280948	2.39617	0.0165675	0.043223
C20orf204	90.1875	-0.276827	0.269255	-1.02812	0.303894	0.429385
C20orf96	263.049	-0.0230277	0.137978	-0.166894	0.867454	0.910902
C21orf58	450.106	0.122989	0.196932	0.624527	0.532282	0.647699
C21orf91	1605.38	-0.272775	0.15094	-1.80717	0.0707361	0.138351
C22orf15	45.0996	-0.760305	0.215693	-3.52494	0.000423571	0.00218595
C22orf23	49.8537	-0.321105	0.156595	-2.05054	0.040312	0.0881621
C22orf39	1246.5	-0.10896	0.070155	-1.55313	0.120392	0.210463
C22orf46P	982.461	-0.522389	0.11078	-4.71553	2.41079e-06	2.91566e-05
C2CD2	727.23	-0.428866	0.123676	-3.46766	0.000525014	0.00259741
C2CD2L	2586.23	0.0357392	0.0839702	0.425617	0.670387	0.764106
C2CD3	2204.9	0.120078	0.0829803	1.44707	0.147878	0.247204
C2CD4D	98.5083	-0.619228	0.234968	-2.63537	0.00840465	0.0252067
C2CD5	2906.16	-0.0600973	0.110796	-0.542413	0.587534	0.696443
C2CD6	21.7786	-0.354855	0.293049	-1.21091	0.225931	0.342386
C2orf15	29.1752	-0.356989	0.2128	-1.67758	0.0934299	0.17279
C2orf16	62.0142	-0.796317	0.193413	-4.11719	3.83523e-05	0.000299011
C2orf27A	140.679	-0.392324	0.351498	-1.11615	0.264359	0.386179
C2orf42	401.31	-0.264061	0.119273	-2.21392	0.026834	0.0637706
C2orf49	1377.23	-0.310354	0.0848313	-3.65849	0.000253709	0.00142627
C2orf50	27.5523	-0.317249	0.252465	-1.25661	0.208895	0.323099
C2orf68	3439.96	-0.20316	0.0699358	-2.90495	0.00367313	0.0128347
C2orf69	962.492	0.330746	0.0835453	3.95887	7.53037e-05	0.000521246
C2orf74	22.4583	-0.831981	0.216755	-3.83835	0.000123864	0.000775885
C2orf74-DT	186.311	-0.341585	0.157847	-2.16402	0.0304625	0.0706597
C2orf76	183.993	-0.42569	0.135112	-3.15064	0.00162913	0.00656766
C2orf88	1129.72	2.46792	0.343496	7.18471	6.7349e-13	5.94032e-11
C2orf92	257.755	-0.641994	0.185283	-3.46493	0.00053036	0.00262014
C3	306.302	0.0511715	0.321283	0.159272	0.873454	0.915081
C3AR1	2343.95	-0.0337527	0.259612	-0.130012	0.896557	0.930331
C3orf14	87.9097	0.226585	0.22375	1.01267	0.311216	0.437818
C3orf18	631.064	-0.269637	0.132745	-2.03125	0.0422299	0.0915812
C3orf20	35.0097	-0.262264	0.21228	-1.23546	0.216658	0.332022
C3orf38	1305.38	0.496768	0.0840594	5.90973	3.42677e-09	9.89175e-08
C3orf52	106.617	-0.564526	0.201433	-2.80255	0.00507002	0.0166999
C3orf62	719.682	0.372844	0.122995	3.03138	0.00243437	0.00914044
C3orf86P	86.4168	1.59529	0.316921	5.03371	4.81082e-07	7.23018e-06
C4A	61.6261	-0.34223	0.186306	-1.83693	0.0662207	0.13115
C4BPB	36.2232	0.0618901	0.351262	0.176193	0.860142	0.905838
C4orf19	40.7476	0.610954	0.284167	2.14998	0.0315568	0.0725334
C4orf3	5350.91	0.0886914	0.0939364	0.944164	0.345086	0.472043
C4orf33	779.158	0.359111	0.134958	2.66092	0.00779283	0.0237098
C4orf46	440.726	0.440651	0.121002	3.64169	0.000270852	0.00150642
C4orf48	702.225	0.925387	0.211212	4.38132	1.1796e-05	0.000111051
C4orf50	243.91	0.0121044	0.314803	0.0384507	0.969328	0.979763
C5	461.349	-0.0353073	0.174534	-0.202295	0.839686	0.891337
C5AR1	10190.4	1.16905	0.267432	4.37139	1.2346e-05	0.000115671
C5AR2	1352.57	0.835484	0.221389	3.77383	0.000160759	0.000969716
C5orf15	2184.8	0.0628572	0.0926125	0.678711	0.497321	0.616322
C5orf22	927.102	-0.103053	0.0844602	-1.22014	0.222413	0.338223
C5orf24	1782.19	-0.117442	0.118409	-0.991832	0.32128	0.448113
C5orf34	88.3359	-0.736625	0.163695	-4.49998	6.7961e-06	6.96112e-05
C5orf58	158.337	0.676753	0.204707	3.30595	0.000946545	0.00422019
C5orf63	263.342	-0.82356	0.187224	-4.39878	1.08859e-05	0.000103773
C6orf120	1881.96	-0.00628527	0.0624973	-0.100569	0.919893	0.946452
C6orf132	33.7508	0.193873	0.208084	0.931707	0.351488	0.478254
C6orf136	735.141	0.0946091	0.0803179	1.17793	0.238823	0.357488
C6orf163	68.1184	-0.333423	0.226155	-1.47431	0.140397	0.237059
C6orf226	400.016	0.633505	0.153107	4.13767	3.50854e-05	0.000277505
C6orf47	1096.11	-0.195683	0.116877	-1.67426	0.0940797	0.173643
C6orf62	11229.7	0.179869	0.0834732	2.15481	0.0311768	0.0718491
C6orf89	5687.64	0.0566277	0.06024	0.940034	0.3472	0.474081
C7orf31	451.322	0.308329	0.0831175	3.70956	0.000207619	0.00120616
C7orf50	2271.13	0.301956	0.156421	1.9304	0.0535568	0.111043
C8G	107.609	-0.319932	0.257627	-1.24184	0.214295	0.329267
C8orf33	1465.32	0.0710211	0.0939174	0.756208	0.449525	0.572903
C8orf44	421.365	-0.3473	0.156328	-2.22161	0.0263096	0.0628207
C8orf58	271.392	0.279716	0.100661	2.7788	0.00545594	0.017727
C8orf76	84.5766	0.461623	0.107383	4.29883	1.71698e-05	0.000151979
C8orf82	1271.35	0.436382	0.146339	2.98199	0.0028638	0.0104238
C9orf131	21.872	0.0429568	0.290425	0.14791	0.882414	0.921368
C9orf40	257.052	0.408174	0.214643	1.90164	0.0572183	0.116955
C9orf72	7628.95	0.365853	0.176777	2.06958	0.0384921	0.0849414
C9orf78	7187.05	1.08459	0.296702	3.65548	0.000256704	0.00144058
C9orf85	380.467	-0.10347	0.0783826	-1.32006	0.186815	0.296594
CA1	2263.46	5.26422	0.732457	7.18707	6.61961e-13	5.89821e-11
CA11	291.662	-0.0567394	0.163696	-0.346613	0.728882	0.810106
CA13	167.575	-0.239739	0.123529	-1.94075	0.0522888	0.108931
CA14	142.5	0.251561	0.202535	1.24206	0.214213	0.32917
CA15P1	60.427	-0.198537	0.256859	-0.772942	0.439557	0.563929
CA2	957.352	2.36624	0.386937	6.11532	9.63645e-10	3.23015e-08
CA5B	1717.63	-0.10329	0.107915	-0.957143	0.338495	0.465385
CA5BP1	257.34	0.622596	0.117862	5.2824	1.27499e-07	2.3122e-06
CA6	207.866	-0.00972608	0.345376	-0.0281608	0.977534	0.985159
CA8	58.8835	-0.314726	0.305929	-1.02875	0.303595	0.429102
CAAP1	700.608	-0.000574085	0.073478	-0.00781302	0.993766	0.99599
CAB39	8114.15	0.161674	0.0794675	2.03447	0.0419039	0.0910211
CAB39L	258.838	0.172431	0.0818657	2.10627	0.0351813	0.0790232
CABIN1	6800.35	-0.0050039	0.082751	-0.0604694	0.951782	0.968082
CABLES1	47.4512	0.553788	0.285868	1.93722	0.052719	0.109671
CABLES2	635.251	0.281715	0.100871	2.79283	0.00522489	0.0170976
CABP4	137.663	-0.570448	0.234452	-2.43311	0.0149696	0.0398897
CABP5	82.3325	2.06251	0.382507	5.3921	6.96398e-08	1.34683e-06
CACFD1	525.838	-0.131067	0.167403	-0.782946	0.433659	0.558196
CACHD1	89.8309	0.209033	0.384153	0.544139	0.586346	0.695613
CACNA1A	142.781	0.811256	0.250813	3.23451	0.00121853	0.00516682
CACNA1C	132.04	-0.593987	0.198967	-2.98536	0.00283245	0.0103334
CACNA1C-AS1	72.7131	-0.99114	0.197127	-5.02792	4.95818e-07	7.40083e-06
CACNA1C-AS2	45.5734	-0.146251	0.204764	-0.714242	0.475077	0.595817
CACNA1D	48.3802	0.475364	0.321008	1.48085	0.138647	0.23458
CACNA1F	216.895	-0.357558	0.199046	-1.79636	0.0724373	0.140959
CACNA1H	189.412	-0.303555	0.2511	-1.2089	0.2267	0.343253
CACNA1I	1656.14	-0.631857	0.255478	-2.47323	0.0133897	0.0366287
CACNA2D2	773.739	-0.186692	0.258738	-0.721547	0.470573	0.592337
CACNA2D3	223.385	-0.457639	0.282156	-1.62194	0.104817	0.188851
CACNA2D4	879.307	-0.418157	0.143519	-2.91359	0.00357296	0.0125449
CACNB1	643.395	-0.472973	0.137914	-3.42947	0.000604756	0.00293136
CACNB2	158.932	0.195479	0.197816	0.988188	0.32306	0.44995
CACNB3	275.068	-0.215966	0.128372	-1.68235	0.092501	0.171381
CACNB4	125.229	0.613183	0.250796	2.44494	0.0144875	0.0389245
CACTIN	1692.35	-0.450562	0.0709552	-6.34995	2.15386e-10	8.85849e-09
CACTIN-AS1	38.0949	-0.143338	0.188291	-0.761261	0.446501	0.569965
CACUL1	2796.64	0.548034	0.105898	5.17509	2.27796e-07	3.7924e-06
CACYBP	2208.58	-0.252331	0.103129	-2.44674	0.0144155	0.0388084
CAD	2693.16	-0.200227	0.10408	-1.92377	0.0543837	0.112424
CADM1	145.881	0.0578459	0.282252	0.204945	0.837615	0.890005
CADM4	91.605	0.0774432	0.168947	0.458388	0.646674	0.745594
CAHM	77.587	-0.0239567	0.161943	-0.147933	0.882396	0.921368
CALB1	44.1743	-0.110733	0.271873	-0.407295	0.683791	0.774783
CALCOCO1	7499.41	-0.323959	0.0902371	-3.59008	0.00033057	0.00177688
CALCOCO2	5248.6	0.321542	0.0738716	4.35272	1.34459e-05	0.000124046
CALCRL	188.701	0.463272	0.214755	2.15722	0.0309889	0.0715734
CALD1	61.9929	2.27941	0.356496	6.39392	1.61691e-10	6.82071e-09
CALHM2	1991.29	-0.459074	0.167696	-2.73754	0.00619006	0.0196301
CALHM6	580.994	0.352299	0.303588	1.16045	0.245866	0.365866
CALM1	25160.4	0.049934	0.0730314	0.683733	0.494144	0.613386
CALM2	13666.9	0.216215	0.106304	2.03394	0.0419581	0.0911048
CALM3	15659	0.4057	0.101199	4.00895	6.09899e-05	0.000436349
CALML6	21.8764	-0.370393	0.325124	-1.13924	0.254605	0.375257
CALR	19619.6	0.181936	0.13468	1.35087	0.176736	0.28434
CALU	2348.79	0.104618	0.0976339	1.07154	0.283929	0.40771
CAMK1	365.929	-0.572609	0.170388	-3.36062	0.000777688	0.00359871
CAMK1D	3621.26	-0.0694432	0.138553	-0.501202	0.616229	0.71995
CAMK2D	2266.12	0.0635649	0.129007	0.492723	0.622208	0.725141
CAMK2G	3914.72	-0.0393233	0.08167	-0.48149	0.630168	0.731848
CAMK2N1	105.326	0.392928	0.240328	1.63496	0.102057	0.184974
CAMK4	3799.29	0.378784	0.194187	1.95061	0.0511035	0.10696
CAMKK1	572.254	-0.30207	0.195967	-1.54144	0.123211	0.214275
CAMKK2	6783.44	0.0304506	0.153432	0.198464	0.842682	0.893497
CAMKMT	246.622	-0.0387936	0.0741867	-0.522919	0.601031	0.706802
CAMLG	1889.5	0.381637	0.08345	4.57324	4.80242e-06	5.16756e-05
CAMP	4886.67	1.90181	0.684427	2.77869	0.00545782	0.0177298
CAMSAP1	2061.2	-0.112789	0.0822747	-1.37088	0.170412	0.275767
CAMSAP2	290.222	-0.237903	0.17729	-1.34188	0.179635	0.287732
CAMSAP3	34.6757	0.554884	0.32773	1.69312	0.0904335	0.168472
CAMTA1	773.194	0.321566	0.116934	2.74999	0.00595978	0.0190521
CAMTA2	3922.9	0.150275	0.0897551	1.67427	0.0940767	0.173643
CAND1	3990.49	0.0995766	0.0891529	1.11692	0.264029	0.385793
CAND2	55.9151	-0.339939	0.287341	-1.18305	0.236789	0.355113
CANT1	2813.24	0.418554	0.148778	2.81327	0.00490406	0.0162513
CANX	19520.3	0.0439424	0.100492	0.437271	0.661915	0.757515
CAP1	30599.7	0.25121	0.103001	2.43891	0.0147316	0.0394167
CAPG	9544.05	0.360478	0.21069	1.71094	0.0870923	0.163634
CAPN1	10848.3	0.542362	0.141324	3.83773	0.000124175	0.000776996
CAPN1-AS1	291.45	1.98534	0.269494	7.36693	1.74603e-13	1.74244e-11
CAPN10	3347.76	-0.281207	0.0554741	-5.06916	3.99575e-07	6.16992e-06
CAPN10-DT	96.2934	-0.926122	0.148599	-6.23235	4.5948e-10	1.71461e-08
CAPN12	200.104	-1.11067	0.232	-4.78739	1.68963e-06	2.13361e-05
CAPN14	40.4766	-0.892396	0.245959	-3.62823	0.000285371	0.00157663
CAPN15	8126.38	0.136233	0.109013	1.24969	0.211411	0.325926
CAPN2	22581	0.27314	0.0811982	3.36386	0.000768595	0.00356988
CAPN3	1105.47	-0.671841	0.204124	-3.29133	0.00099715	0.00440532
CAPN5	276.065	-0.386401	0.197399	-1.95746	0.0502933	0.105504
CAPN7	2652.8	-0.21638	0.0936076	-2.31157	0.0208015	0.0519561
CAPNS1	15098.1	0.50152	0.143143	3.50363	0.000458968	0.00232802
CAPRIN1	6819.96	0.259481	0.0723364	3.58714	0.000334324	0.00179429
CAPRIN2	1889.94	-0.418081	0.170687	-2.44941	0.0143092	0.0385967
CAPS	975.56	-0.0825048	0.104645	-0.788425	0.430448	0.555195
CAPS2	117.441	0.152641	0.140352	1.08755	0.276792	0.399926
CAPZA1	11091	0.447576	0.127286	3.5163	0.000437605	0.00224247
CAPZA2	5809.8	0.367468	0.145971	2.51741	0.0118222	0.0331882
CAPZB	15639.4	0.0739846	0.102297	0.723236	0.469535	0.591628
CARD11	7560.49	0.0438627	0.142937	0.306867	0.758945	0.833396
CARD14	293.541	-0.479017	0.202625	-2.36405	0.0180762	0.0464312
CARD16	2689.73	0.322755	0.162797	1.98256	0.0474168	0.100463
CARD19	3693.77	0.738931	0.156318	4.72711	2.27734e-06	2.77153e-05
CARD6	941.639	-0.334251	0.2334	-1.43209	0.152118	0.252671
CARD8	8848.12	-0.300649	0.0972159	-3.09259	0.00198418	0.00772441
CARD8-AS1	1048.59	-0.308739	0.151801	-2.03383	0.0419684	0.0911158
CARD9	360.282	-1.03321	0.231287	-4.46721	7.92471e-06	7.9039e-05
CARF	1154.45	-0.508352	0.164355	-3.093	0.00198143	0.00771542
CARHSP1	1121.75	-0.120367	0.102297	-1.17664	0.239339	0.358137
CARM1	2421.58	0.650015	0.163661	3.97171	7.13572e-05	0.00049986
CARMIL1	254.989	0.305606	0.232928	1.31202	0.189513	0.299923
CARMIL2	4656.78	-0.204757	0.150558	-1.35999	0.173834	0.280446
CARMIL3	659.623	0.471145	0.26934	1.74926	0.0802461	0.152943
CARNMT1	879.463	-0.0305831	0.103995	-0.294083	0.768694	0.840148
CARNS1	913.645	-0.445281	0.185277	-2.40332	0.0162468	0.042558
CARS1	2992.38	0.113212	0.0667389	1.69634	0.0898224	0.167628
CARS2	6298.7	-0.13661	0.0814485	-1.67726	0.0934926	0.17287
CASC3	6707.01	0.29591	0.132293	2.23678	0.0253009	0.060828
CASD1	1409.38	0.0303306	0.0977083	0.31042	0.756242	0.831361
CASK	1236.62	0.339983	0.123114	2.76154	0.00575289	0.0185025
CASKIN2	50.7053	0.254425	0.192587	1.32109	0.18647	0.296243
CASP1	9930.89	0.124497	0.13065	0.952904	0.340639	0.467461
CASP10	3384.32	-0.0605783	0.0907474	-0.667548	0.504422	0.622648
CASP16P	36.3911	-1.01095	0.240615	-4.20151	2.65145e-05	0.000219976
CASP2	3201.72	0.0387388	0.0640807	0.604532	0.54549	0.659925
CASP3	2620.68	0.204607	0.119671	1.70974	0.0873132	0.163908
CASP4	6291.97	0.308015	0.103809	2.96714	0.00300588	0.0108517
CASP4LP	228.148	-0.596479	0.229653	-2.5973	0.00939587	0.0275087
CASP5	132.253	0.837955	0.334429	2.50563	0.0122234	0.0340515
CASP6	477.25	-0.200847	0.10003	-2.00787	0.0446566	0.0957734
CASP7	1382.88	0.0137617	0.125749	0.109437	0.912856	0.941704
CASP8	8020.51	-0.171978	0.129454	-1.32849	0.184016	0.293297
CASP8AP2	1715.14	-0.0969085	0.153572	-0.63103	0.528021	0.644111
CASP9	809.313	0.0913105	0.123411	0.739889	0.459368	0.581706
CASQ1	43.1272	-0.51448	0.398023	-1.29259	0.196153	0.307837
CASS4	401.91	0.801805	0.182966	4.38227	1.17449e-05	0.000110752
CAST	11405.7	0.296788	0.101294	2.92998	0.00338987	0.0120156
CASTOR1	40.4499	-0.516877	0.201606	-2.5638	0.0103534	0.0297388
CASTOR2	493.886	0.375304	0.149475	2.51082	0.0120451	0.033673
CASTOR3P	355.729	-0.389985	0.144851	-2.69232	0.00709571	0.0219404
CASZ1	640.193	0.256418	0.131495	1.95002	0.051174	0.107082
CAT	7297.67	-0.0351315	0.181613	-0.193442	0.846613	0.896239
CATIP	30.6243	0.208305	0.316294	0.658578	0.510167	0.627831
CATSPER1	304.405	0.0431927	0.193866	0.222797	0.823694	0.880516
CATSPER2	256.57	-0.618009	0.261773	-2.36086	0.0182328	0.0467573
CATSPER2P1	47.2103	-0.059705	0.210254	-0.283966	0.776436	0.846739
CATSPERB	70.6184	0.078056	0.238877	0.326763	0.743847	0.821355
CATSPERE	55.8911	-0.0731558	0.199185	-0.367276	0.713413	0.797903
CATSPERG	216.122	-0.570563	0.166986	-3.41684	0.000633532	0.00304542
CAV1	110.278	1.26417	0.468562	2.69798	0.00697616	0.0216205
CAV2	38.3095	1.347	0.384197	3.50602	0.000454855	0.00231322
CAVIN1	28.12	1.11439	0.351167	3.1734	0.00150664	0.00616928
CAVIN2	2459.15	2.56074	0.316096	8.10115	5.44438e-16	1.41911e-13
CAVIN3	58.8055	0.710817	0.408756	1.73898	0.0820388	0.155884
CBFA2T2	2910.93	-0.129954	0.0754138	-1.72321	0.0848501	0.160153
CBFA2T3	1797.91	0.0848416	0.154723	0.548346	0.583454	0.693177
CBFB	4586.02	0.142583	0.0622783	2.28946	0.0220529	0.054474
CBL	8097.75	-0.104793	0.119634	-0.875943	0.381061	0.507745
CBLB	3453.56	0.618902	0.150849	4.1028	4.08188e-05	0.000314867
CBLL1	1611.83	0.0507816	0.0782368	0.649076	0.516289	0.634026
CBLL1-AS1	45.602	-0.514362	0.184722	-2.78451	0.0053608	0.0174895
CBLN3	203.157	-0.58518	0.239774	-2.44054	0.0146651	0.039287
CBR1	758.429	-0.0110235	0.174486	-0.0631769	0.949626	0.966674
CBR3-AS1	69.8852	-0.501606	0.178651	-2.80774	0.00498902	0.0164796
CBR4	1035.62	-0.29757	0.0952826	-3.12302	0.00179004	0.0071032
CBX1	1953.6	-0.411495	0.0830141	-4.95694	7.16135e-07	1.02597e-05
CBX2	60.5564	0.156343	0.234188	0.667594	0.504392	0.622648
CBX3	6929.32	0.0610478	0.0801281	0.761877	0.446133	0.569579
CBX3P2	142.501	-0.00862588	0.124729	-0.0691571	0.944865	0.9634
CBX4	5120.87	0.285651	0.107548	2.65604	0.00790651	0.0239888
CBX5	4097.7	-0.178882	0.108228	-1.65283	0.0983659	0.179787
CBX6	5764.88	0.142594	0.108995	1.30825	0.190788	0.30134
CBX7	3310.51	-0.141859	0.13611	-1.04223	0.297304	0.422467
CBX8	185.823	-0.492591	0.139634	-3.52774	0.00041913	0.00216816
CBY1	139.91	-0.817796	0.140118	-5.83649	5.33126e-09	1.44573e-07
CC2D1A	2391.23	0.0801179	0.0633669	1.26435	0.206105	0.319806
CC2D1B	2955.06	-0.206218	0.0534108	-3.86098	0.000112934	0.00072324
CC2D2A	237.729	0.565749	0.231006	2.44907	0.0143226	0.0386182
CC2D2B	98.8565	0.333095	0.231749	1.43731	0.150631	0.250749
CCAR1	4619.73	-0.145042	0.118713	-1.22179	0.221788	0.337544
CCAR2	4364.06	-0.0466218	0.0512826	-0.909115	0.363289	0.490073
CCDC102A	607.842	-0.0530197	0.178575	-0.296905	0.766539	0.838932
CCDC102B	73.9092	-0.277127	0.152965	-1.8117	0.0700326	0.137267
CCDC106	322.989	-0.261525	0.196529	-1.33072	0.183283	0.29235
CCDC107	283.016	0.030634	0.135478	0.226117	0.82111	0.878797
CCDC112	487.662	-0.0141945	0.13286	-0.106838	0.914917	0.943087
CCDC115	2608.76	0.0544099	0.0899119	0.605146	0.545082	0.659826
CCDC117	1656.15	-0.113505	0.094406	-1.20231	0.229245	0.346386
CCDC12	2089.31	-0.43001	0.0901367	-4.77064	1.8364e-06	2.29734e-05
CCDC120	579.801	0.0834049	0.111651	0.747014	0.455055	0.577561
CCDC121	34.5579	-1.18831	0.227107	-5.23235	1.67369e-07	2.90839e-06
CCDC122	65.3699	-0.0579526	0.282633	-0.205045	0.837537	0.889996
CCDC124	1919.33	0.0615609	0.139921	0.439967	0.659961	0.756072
CCDC125	941.726	0.329489	0.25998	1.26736	0.205026	0.318556
CCDC126	431.061	-0.210697	0.162506	-1.29655	0.194787	0.306183
CCDC127	576.659	-0.61449	0.0910482	-6.74906	1.48808e-11	8.52061e-10
CCDC134	1383.76	-0.180113	0.0992945	-1.81393	0.0696883	0.13673
CCDC136	387.194	-0.781038	0.180126	-4.33606	1.45056e-05	0.000132216
CCDC137	1245.54	-0.347377	0.0858563	-4.04603	5.2093e-05	0.000383153
CCDC138	166.845	-0.159176	0.128422	-1.23948	0.215169	0.330087
CCDC14	2628.45	-0.312163	0.185164	-1.68587	0.0918203	0.17041
CCDC141	140.417	0.107094	0.254317	0.421104	0.673679	0.766558
CCDC142	630.248	-0.468361	0.0887186	-5.27918	1.29763e-07	2.3508e-06
CCDC144BP	405.337	0.0964713	0.320822	0.300701	0.763643	0.836549
CCDC146	449.931	0.47901	0.172292	2.78023	0.00543211	0.0176726
CCDC149	898.661	0.0405599	0.191675	0.211608	0.832413	0.886564
CCDC15	87.6459	-0.157333	0.175733	-0.895296	0.370629	0.497555
CCDC150	44.0061	0.561276	0.355708	1.57791	0.114586	0.20242
CCDC152	74.5779	-0.475481	0.228902	-2.07723	0.0377806	0.0836355
CCDC153	75.1642	-0.0302823	0.201417	-0.150346	0.880491	0.920166
CCDC154	181.652	-0.566447	0.168871	-3.35432	0.000795603	0.00366414
CCDC157	120.593	0.068133	0.130554	0.521876	0.601757	0.707253
CCDC159	2072.74	-0.281936	0.122303	-2.30522	0.0211544	0.0526718
CCDC162P	62.6102	-0.221731	0.317678	-0.697973	0.485194	0.605389
CCDC163	103.435	-0.221384	0.272348	-0.812873	0.416291	0.541937
CCDC167	478.4	-0.0910803	0.176859	-0.514987	0.606562	0.711465
CCDC17	248.51	0.196529	0.198687	0.98914	0.322595	0.449445
CCDC170	214.371	0.0920712	0.250409	0.367683	0.71311	0.797704
CCDC171	49.5198	-0.0121534	0.190127	-0.0639223	0.949032	0.966464
CCDC174	1243.09	-0.247859	0.0755663	-3.28002	0.00103799	0.00454892
CCDC18	538.063	-0.168191	0.158327	-1.0623	0.288101	0.41228
CCDC180	165.252	-0.388588	0.261011	-1.48878	0.136546	0.231676
CCDC183	88.8588	-0.628839	0.146253	-4.29965	1.71066e-05	0.00015162
CCDC183-AS1	86.1405	-0.334764	0.16393	-2.04212	0.0411395	0.0896248
CCDC186	2174.62	0.279039	0.152912	1.82483	0.0680271	0.134119
CCDC187	69.6573	-0.700386	0.45445	-1.54117	0.123275	0.214344
CCDC188	98.5765	-0.84382	0.252772	-3.33827	0.000843028	0.00384403
CCDC191	484.734	-0.482168	0.174225	-2.76749	0.00564891	0.0182352
CCDC194	133.432	0.414149	0.257181	1.61034	0.107324	0.192435
CCDC200	460.215	-0.164709	0.189946	-0.867138	0.385866	0.512064
CCDC22	2063.72	0.369825	0.108705	3.40209	0.000668736	0.0031831
CCDC24	127.982	-0.00899544	0.150197	-0.0598909	0.952242	0.968266
CCDC25	1213.76	0.325579	0.0786275	4.14077	3.46138e-05	0.000274681
CCDC28A	971.462	0.191696	0.0957816	2.00139	0.0453508	0.0969526
CCDC28B	400.938	-0.364349	0.113275	-3.21651	0.00129762	0.00544882
CCDC30	177.409	-0.22962	0.134714	-1.7045	0.0882884	0.165312
CCDC32	811.325	-0.135831	0.100824	-1.34721	0.177912	0.285576
CCDC34	108.233	0.0867704	0.228199	0.380241	0.703767	0.789579
CCDC38	21.8408	0.00313203	0.260072	0.0120429	0.990391	0.993634
CCDC39	76.7576	-0.488077	0.217233	-2.24679	0.0246538	0.0595592
CCDC43	529.637	-0.0668557	0.0782213	-0.8547	0.392717	0.518869
CCDC47	2126.48	-0.207	0.104898	-1.97334	0.0484567	0.102402
CCDC50	3001.16	-0.160928	0.139978	-1.14967	0.25028	0.370535
CCDC51	286.114	-0.00281881	0.126181	-0.0223395	0.982177	0.988174
CCDC57	3065.77	-0.348592	0.113452	-3.07258	0.00212215	0.00817046
CCDC59	1635.5	0.431308	0.129759	3.32393	0.000887597	0.00401224
CCDC6	2694.25	0.385649	0.0790929	4.8759	1.08313e-06	1.4618e-05
CCDC61	832.113	-0.132259	0.0856288	-1.54456	0.122452	0.21319
CCDC62	31.8125	-0.380702	0.212639	-1.79037	0.0733942	0.14237
CCDC65	466.797	-0.195248	0.131218	-1.48797	0.13676	0.231988
CCDC66	1341.23	-0.172118	0.138623	-1.24162	0.214376	0.329333
CCDC69	14997.1	0.225321	0.104872	2.14852	0.0316721	0.0727122
CCDC7	280.013	-0.0346554	0.148894	-0.232751	0.815954	0.87433
CCDC71	875.916	-0.315984	0.111994	-2.82145	0.00478075	0.0159334
CCDC71L	1549.08	0.769506	0.181016	4.25105	2.12773e-05	0.000182061
CCDC77	307.162	-0.202739	0.102235	-1.98307	0.0473599	0.100388
CCDC78	266.416	-0.462324	0.184495	-2.50589	0.0122143	0.034037
CCDC80	90.8856	-0.353126	0.317176	-1.11334	0.265561	0.387501
CCDC81	24.0363	0.0992479	0.21209	0.467952	0.639819	0.739905
CCDC82	2624.64	-0.19084	0.156042	-1.223	0.221328	0.337048
CCDC85B	3112.63	0.956346	0.209474	4.56546	4.98412e-06	5.32045e-05
CCDC85C	1352.49	0.244732	0.192264	1.27289	0.203055	0.316226
CCDC86	431.973	-0.167188	0.121583	-1.37509	0.169103	0.274182
CCDC88A	4147.58	0.0519665	0.187628	0.276966	0.781806	0.850418
CCDC88B	20196.6	-0.0198412	0.103828	-0.191097	0.848449	0.897204
CCDC88C	14938.4	-0.108846	0.0939551	-1.15849	0.246666	0.366712
CCDC9	1703.98	0.20807	0.114027	1.82475	0.0680392	0.134128
CCDC90B	1113.46	0.0486638	0.0886104	0.549188	0.582876	0.692804
CCDC91	949.637	0.436126	0.0897393	4.85993	1.17429e-06	1.56309e-05
CCDC92	1806.42	0.538437	0.109229	4.92944	8.2464e-07	1.1512e-05
CCDC93	3561.54	-0.317224	0.116828	-2.71531	0.00662134	0.0207603
CCDC96	90.2767	0.0635861	0.145522	0.436952	0.662146	0.757701
CCDC97	2796.91	0.0976534	0.11574	0.843728	0.398822	0.5243
CCDC9B	452.86	-0.110042	0.120311	-0.914646	0.360377	0.487014
CCER2	38.4222	-0.432403	0.216424	-1.99794	0.0457231	0.0975814
CCHCR1	918.152	-0.241717	0.0893422	-2.70553	0.00681965	0.0212221
CCL28	324.266	-0.179321	0.143118	-1.25296	0.21022	0.324548
CCL3	280.917	-1.85552	0.470276	-3.9456	7.96015e-05	0.000544307
CCL3L3	922.203	-1.17453	0.566687	-2.07262	0.0382075	0.0844308
CCL4	1552.99	-1.06628	0.309414	-3.44613	0.000568681	0.00278348
CCL4L2	445.547	-1.85415	0.447729	-4.14124	3.45435e-05	0.000274337
CCL5	25618	0.866056	0.239374	3.61801	0.000296881	0.00162684
CCM2	5607.59	0.0431019	0.0834188	0.516693	0.605371	0.710431
CCNA1	61.6373	0.480158	0.400025	1.20032	0.230015	0.34728
CCNA2	443.733	1.14826	0.337096	3.40632	0.000658449	0.00314153
CCNB1	274.087	0.711322	0.323811	2.19672	0.0280402	0.0661391
CCNB1IP1	835.619	0.418149	0.11543	3.62252	0.000291746	0.00160424
CCNB2	260.848	1.24542	0.335907	3.70763	0.000209206	0.00121341
CCNC	1459.89	0.257263	0.0832899	3.08876	0.00200991	0.00781239
CCND1	53.0961	-0.0827579	0.218073	-0.379497	0.704319	0.790079
CCND2	3194.19	0.372946	0.12005	3.10659	0.00189258	0.00741909
CCND2-AS1	19.3407	-0.437595	0.243983	-1.79355	0.0728852	0.141587
CCND3	17661.9	0.329984	0.173649	1.90029	0.0573949	0.11722
CCNDBP1	5679.99	0.256832	0.158772	1.61762	0.105745	0.19017
CCNE1	223.97	0.276102	0.212698	1.2981	0.194254	0.305681
CCNE2	180.148	-0.031314	0.185807	-0.168529	0.866167	0.90979
CCNF	298.626	0.325291	0.220853	1.47288	0.140783	0.237572
CCNG1	2814.17	0.567428	0.0789291	7.18909	6.52245e-13	5.84144e-11
CCNG2	2504.5	0.0965293	0.141152	0.683865	0.49406	0.613369
CCNH	1355.69	0.304123	0.111841	2.71925	0.00654308	0.0205592
CCNI	15142.9	0.927241	0.139546	6.64471	3.03819e-11	1.60785e-09
CCNI2	58.6483	-0.299888	0.187095	-1.60287	0.108964	0.194675
CCNJ	759.772	0.03777	0.128275	0.294445	0.768418	0.840031
CCNJL	180.28	2.02381	0.37992	5.32693	9.98878e-08	1.84873e-06
CCNK	895.897	-0.0944754	0.0789638	-1.19644	0.231525	0.349047
CCNL1	24177.5	0.68902	0.171309	4.02209	5.76843e-05	0.000416797
CCNL2	11462.1	-0.405883	0.107921	-3.76095	0.000169271	0.00101516
CCNQ	902.691	0.0992422	0.136821	0.725346	0.46824	0.590465
CCNT1	3305.37	0.553066	0.137021	4.03635	5.42883e-05	0.000396119
CCNT2	4081.52	-0.026472	0.11638	-0.227461	0.820065	0.877981
CCNY	8687.65	0.330368	0.109152	3.02666	0.00247269	0.00924887
CCNYL1	846.964	-0.0520315	0.0847926	-0.613632	0.539458	0.654698
CCNYL6	43.3092	0.135996	0.270695	0.502395	0.61539	0.719337
CCNYL7	34.5243	-0.335636	0.305073	-1.10018	0.271253	0.393746
CCP110	1135.3	0.106833	0.125112	0.853895	0.393163	0.519301
CCPG1	843	0.933941	0.194788	4.79466	1.62949e-06	2.06812e-05
CCR1	5355.19	0.369791	0.269261	1.37336	0.169642	0.274877
CCR10	56.4256	0.0468601	0.270872	0.172997	0.862654	0.907608
CCR2	6134.8	-0.578702	0.277368	-2.08641	0.0369415	0.0821319
CCR3	223.935	1.35302	0.345781	3.91294	9.11784e-05	0.000605222
CCR4	755.289	-0.306085	0.206909	-1.47932	0.139054	0.235099
CCR5	1777.62	-0.521592	0.247514	-2.10732	0.0350898	0.0788583
CCR6	81.4681	-0.505305	0.250629	-2.01615	0.0437847	0.0942739
CCR7	4925.25	-0.27808	0.275478	-1.00945	0.312761	0.43946
CCR8	25.8716	-0.83598	0.33325	-2.50857	0.0121221	0.0338233
CCR9	103.258	-0.536586	0.265274	-2.02276	0.0430974	0.0930696
CCRL2	255.101	0.0506385	0.201597	0.251186	0.80167	0.864487
CCS	1819.93	-0.247517	0.0960318	-2.57745	0.00995315	0.0288597
CCSAP	1281.42	0.282191	0.117724	2.39705	0.0165276	0.0431447
CCSER1	71.9945	-0.0747676	0.281395	-0.265704	0.790468	0.856638
CCSER2	3733.74	0.593933	0.119928	4.95243	7.32917e-07	1.04743e-05
CCT2	3266.12	0.0698673	0.0836202	0.835532	0.403418	0.529006
CCT3	5504.33	0.161048	0.118775	1.35591	0.175128	0.282169
CCT4	2783.36	0.177933	0.0957816	1.85769	0.0632129	0.12635
CCT5	4671.05	-0.169979	0.0965526	-1.76048	0.0783264	0.149972
CCT6A	5031.84	-0.200374	0.0728399	-2.75089	0.00594344	0.0190138
CCT6B	82.6543	0.44418	0.167021	2.65943	0.00782737	0.0237919
CCT6P3	81.6872	0.0614204	0.159646	0.38473	0.700437	0.787172
CCT7	5987.1	0.0578562	0.109927	0.526314	0.59867	0.705466
CCT8	5648.13	0.0789573	0.0778501	1.01422	0.310477	0.43699
CCT8P1	108.775	-0.118765	0.183226	-0.648192	0.516861	0.63446
CCZ1	724.132	0.141663	0.178335	0.794367	0.426982	0.551866
CCZ1B	991.383	0.18225	0.15663	1.16357	0.2446	0.364168
CCZ1P1	27.8207	-0.299074	0.182669	-1.63725	0.101579	0.184329
CD101	1620.13	0.141819	0.148191	0.957002	0.338566	0.465385
CD101-AS1	23.5679	0.343638	0.241781	1.42128	0.155236	0.256704
CD109	175.674	0.512955	0.182159	2.81598	0.00486293	0.0161319
CD14	34134.4	0.630709	0.240352	2.6241	0.00868773	0.025847
CD151	2188.06	0.408515	0.174871	2.3361	0.0194862	0.0492698
CD160	563.972	-0.338055	0.254097	-1.33042	0.18338	0.292419
CD163	14378.6	-0.265762	0.277368	-0.958157	0.337984	0.464877
CD163L1	49.9531	-0.272192	0.340358	-0.799724	0.423871	0.549104
CD164	16643	0.242199	0.0888398	2.72624	0.00640604	0.0201941
CD177	2420.8	3.07074	0.782431	3.92461	8.68712e-05	0.000584632
CD180	1270.33	-1.15596	0.255446	-4.52525	6.03231e-06	6.27073e-05
CD19	1526.13	-0.83233	0.331825	-2.50834	0.01213	0.03384
CD1A	115.618	-0.366419	0.2245	-1.63216	0.102646	0.185897
CD1C	540.353	-1.03539	0.282588	-3.66394	0.000248369	0.00140418
CD1D	3568.65	-0.351449	0.184591	-1.90393	0.0569196	0.116576
CD1E	45.111	-1.16668	0.370854	-3.14594	0.00165553	0.00665412
CD2	5020.92	-0.00821568	0.166601	-0.0493136	0.960669	0.973646
CD200	208.614	-0.883269	0.331128	-2.66746	0.00764275	0.0233344
CD200R1	399.98	-0.445346	0.217614	-2.0465	0.0407073	0.0888308
CD209	45.8561	0.0135751	0.331846	0.0409079	0.967369	0.978519
CD22	4836.27	-0.881913	0.352522	-2.50172	0.012359	0.0343582
CD226	3744.35	0.335896	0.178442	1.88238	0.0597839	0.120813
CD24	5615.21	1.21007	0.538695	2.2463	0.0246845	0.0596169
CD244	2931.1	-0.375831	0.153243	-2.45251	0.0141862	0.0383391
CD247	9032.22	-0.156143	0.162707	-0.959661	0.337226	0.464273
CD248	287.957	0.243158	0.331868	0.732695	0.463744	0.586192
CD27	1414.04	-0.162616	0.222178	-0.731918	0.464219	0.586622
CD27-AS1	432.121	-0.089997	0.11534	-0.780274	0.43523	0.559709
CD274	316.441	0.305226	0.210066	1.453	0.146224	0.244978
CD28	3576.9	-0.0367857	0.206707	-0.17796	0.858754	0.904977
CD2AP	1814.29	0.419412	0.150901	2.77938	0.00544634	0.017709
CD2BP2	4289.55	-0.15176	0.0828916	-1.83083	0.0671265	0.132583
CD2BP2-DT	114.158	-0.231775	0.125949	-1.84022	0.0657355	0.130429
CD300A	6597.23	0.123232	0.148456	0.830091	0.406488	0.532045
CD300C	1938.98	0.162056	0.203167	0.797648	0.425075	0.550083
CD300E	16991.1	0.0202117	0.235936	0.0856662	0.931732	0.954356
CD300H	590.313	0.0670679	0.317199	0.211438	0.832546	0.886614
CD300LB	2863.8	-0.0156705	0.204427	-0.0766555	0.938898	0.95923
CD300LF	2939.87	-0.0464365	0.221302	-0.209833	0.833798	0.887298
CD302	1171.24	-0.0172091	0.178029	-0.0966648	0.922993	0.948222
CD320	928.765	0.491934	0.185386	2.65356	0.0079647	0.0241194
CD33	3828.98	-0.192241	0.165693	-1.16022	0.245958	0.365895
CD34	28.2398	-0.251739	0.366266	-0.687313	0.491886	0.611543
CD36	11853.5	-0.0275523	0.215625	-0.127778	0.898324	0.931489
CD37	22509.4	0.321547	0.141915	2.26577	0.0234652	0.0573061
CD38	3874.58	0.796651	0.270221	2.94815	0.00319685	0.0114055
CD3D	5187.92	-0.0387598	0.175978	-0.220254	0.825673	0.881822
CD3E	14037.6	0.413648	0.170689	2.4234	0.0153759	0.0407783
CD3G	3213.42	0.408284	0.181794	2.24586	0.024713	0.0596527
CD4	14938.1	-0.119221	0.179926	-0.662611	0.50758	0.625486
CD40	1158.91	-0.335721	0.215055	-1.5611	0.118501	0.207844
CD40LG	677.88	-0.567926	0.197563	-2.87465	0.00404474	0.013905
CD44	24269.4	0.47268	0.128814	3.66947	0.000243057	0.00137772
CD46	12822.6	0.249161	0.0983114	2.53441	0.0112638	0.0318819
CD47	13180.6	0.0167848	0.0883656	0.189947	0.84935	0.89783
CD48	6981.46	0.342553	0.122577	2.79459	0.00519658	0.0170428
CD5	6483.16	0.304865	0.187188	1.62865	0.103386	0.186965
CD52	9801.58	0.55934	0.184417	3.03301	0.00242128	0.00910338
CD53	23658.6	0.164695	0.122822	1.34092	0.179947	0.288021
CD55	7374.92	0.585207	0.172853	3.38557	0.000710304	0.00334992
CD58	1354.63	-0.0349708	0.11281	-0.309999	0.756562	0.83156
CD59	1319.91	0.50686	0.205741	2.46359	0.0137554	0.0374123
CD6	11448.5	0.093153	0.174234	0.534642	0.592897	0.701131
CD63	9758.57	0.461448	0.230166	2.00484	0.0449797	0.0963007
CD69	5878.79	1.26314	0.223321	5.65619	1.54774e-08	3.70777e-07
CD7	5169.25	0.22791	0.164831	1.38269	0.166761	0.271418
CD70	133.681	0.88469	0.276776	3.1964	0.00139152	0.00578332
CD72	934.463	-0.971644	0.27954	-3.47587	0.000509208	0.0025364
CD74	148345	0.00347414	0.167072	0.0207943	0.98341	0.988675
CD79A	6934.69	-0.59215	0.346831	-1.70731	0.0877638	0.164489
CD79B	1957.4	-0.501107	0.324496	-1.54426	0.122525	0.213295
CD80	67.2917	0.13807	0.222144	0.621536	0.534247	0.649501
CD81	6472.31	0.48647	0.160792	3.02546	0.00248254	0.0092778
CD81-AS1	40.3262	0.255754	0.274537	0.931584	0.351551	0.478303
CD82	3415.03	0.276008	0.161791	1.70595	0.0880173	0.164929
CD83	1921.01	0.632922	0.349299	1.81198	0.0699895	0.137213
CD84	6648.12	-0.218133	0.138474	-1.57527	0.115195	0.203282
CD86	3960.37	0.19158	0.168436	1.13741	0.255367	0.376095
CD8A	13763.6	0.817232	0.206317	3.96105	7.46217e-05	0.000517962
CD8B	4500.95	0.694502	0.212427	3.26937	0.00107788	0.00468812
CD8B2	58.2877	0.594266	0.40825	1.45564	0.145492	0.244079
CD9	831.924	1.05337	0.231586	4.54852	5.40252e-06	5.69868e-05
CD93	14253.5	-0.204635	0.21242	-0.96335	0.335372	0.462487
CD96	4675.25	0.471218	0.155385	3.03258	0.00242474	0.00911247
CD99L2	1866.64	0.0580274	0.106043	0.547204	0.584239	0.693761
CDA	2478.9	0.770462	0.299551	2.57205	0.0101098	0.0292216
CDADC1	577.876	-0.170262	0.177955	-0.956766	0.338685	0.465479
CDAN1	1051.47	-0.32662	0.0806108	-4.05181	5.08223e-05	0.000376085
CDC123	1621.75	-0.0697496	0.107349	-0.649743	0.515858	0.633642
CDC14A	2462.1	0.388774	0.131241	2.96228	0.00305368	0.0109776
CDC14B	603.7	0.620543	0.202107	3.07037	0.00213795	0.00822275
CDC16	3032.31	-0.331129	0.0882904	-3.75045	0.000176518	0.00105032
CDC20	317.008	1.43326	0.37641	3.8077	0.000140263	0.00086252
CDC23	1219.04	-0.285512	0.0672628	-4.24472	2.18866e-05	0.000186635
CDC25A	130.21	1.37206	0.399351	3.43572	0.000590984	0.00287172
CDC25B	10908.8	0.172778	0.139339	1.23998	0.214983	0.329918
CDC25C	38.5867	1.57845	0.362821	4.35048	1.3584e-05	0.00012499
CDC26	643.216	-0.300324	0.0820302	-3.66114	0.000251099	0.00141686
CDC27	2270.42	0.145888	0.0842433	1.73174	0.0833195	0.157853
CDC34	3495.55	1.12159	0.341347	3.28577	0.00101704	0.00447622
CDC37	9601.64	-0.023016	0.0650349	-0.353902	0.723412	0.805924
CDC37L1	532.702	-0.0252105	0.0979034	-0.257504	0.79679	0.861085
CDC37L1-DT	30.8146	-0.201921	0.234923	-0.85952	0.390054	0.516053
CDC40	2386.62	0.0542991	0.0856304	0.63411	0.526009	0.642303
CDC42	977.571	0.385616	0.182156	2.11696	0.0342636	0.0774808
CDC42BPA	149.562	0.919646	0.209892	4.38152	1.17852e-05	0.000111012
CDC42BPB	1605.52	-0.0921	0.144511	-0.637321	0.523916	0.640553
CDC42BPG	553.156	-0.362898	0.153183	-2.36904	0.0178341	0.0459117
CDC42EP1	406.546	0.722871	0.321351	2.24948	0.0244823	0.0592619
CDC42EP3	8233.15	0.493059	0.187941	2.62348	0.00870365	0.0258813
CDC42EP4	647.691	0.466202	0.189662	2.45806	0.013969	0.0378576
CDC42SE1	23249.1	-0.186688	0.0782183	-2.38676	0.0169977	0.0441804
CDC42SE2	13513.9	0.53521	0.0886299	6.03871	1.55351e-09	4.95083e-08
CDC45	224.158	1.23109	0.36621	3.36171	0.000774622	0.00358738
CDC5L	1812.48	0.158273	0.0951286	1.66378	0.0961561	0.176747
CDC6	237.275	1.11899	0.356633	3.13766	0.00170303	0.00681369
CDC7	777.259	-0.00892046	0.168094	-0.0530683	0.957677	0.971828
CDC73	2211.41	0.203859	0.086958	2.34433	0.0190611	0.0484265
CDCA2	125.711	1.54452	0.400795	3.85364	0.000116376	0.000739861
CDCA3	156.668	0.752243	0.330495	2.27611	0.0228392	0.0560518
CDCA4	770.706	0.238105	0.137885	1.72684	0.0841963	0.159221
CDCA4P1	24.9404	0.783133	0.280495	2.79196	0.00523891	0.0171398
CDCA5	356.697	1.34343	0.364845	3.68218	0.000231245	0.0013189
CDCA7	703.809	0.618113	0.20433	3.02508	0.0024857	0.00928166
CDCA7L	1480.97	-0.434906	0.232737	-1.86866	0.0616701	0.123965
CDCA8	210.204	0.852642	0.304664	2.79863	0.00513201	0.0168754
CDCP1	49.5726	-0.0586229	0.278895	-0.210197	0.833514	0.887101
CDH1	50.3586	-0.54419	0.383996	-1.41717	0.156432	0.25829
CDH13-AS2	29.5333	-0.868498	0.275027	-3.15787	0.00158928	0.00644122
CDH23	2158.43	-0.334585	0.18432	-1.81524	0.0694865	0.136426
CDH24	133.019	-0.0357795	0.169347	-0.211279	0.83267	0.886692
CDH26	127.715	-0.0221946	0.147104	-0.150877	0.880073	0.919839
CDH4	31.6275	-0.460997	0.245601	-1.87702	0.0605153	0.122009
CDHR1	112.443	-0.679496	0.289524	-2.34694	0.0189281	0.0481235
CDHR2	98.2949	-0.900316	0.200589	-4.48837	7.17714e-06	7.2873e-05
CDHR3	169.247	-0.452763	0.208482	-2.17171	0.0298772	0.0696258
CDHR5	189.284	-0.838446	0.234736	-3.57187	0.000354441	0.00188488
CDIN1	132.058	0.2478	0.119368	2.07593	0.0379	0.0838573
CDIP1	1427.76	0.1649	0.140253	1.17574	0.2397	0.358493
CDIPT	3033.76	0.465557	0.161859	2.87632	0.00402343	0.0138508
CDK1	324.063	1.28016	0.363402	3.52272	0.000427138	0.0021998
CDK10	3690.35	-0.334359	0.101541	-3.29285	0.000991768	0.00438598
CDK11A	333.334	0.283624	0.174702	1.62347	0.104488	0.188443
CDK11B	3508.14	-0.0189953	0.0762147	-0.249234	0.80318	0.865128
CDK12	6016.14	0.0476281	0.117945	0.403815	0.686349	0.776623
CDK13	4925.23	0.140089	0.061459	2.27939	0.0226439	0.0556506
CDK13-DT	50.0756	-0.574334	0.148135	-3.87709	0.000105712	0.000684521
CDK14	649.818	0.344418	0.209779	1.64182	0.100628	0.183098
CDK16	2873.69	0.305982	0.0988085	3.09671	0.0019568	0.00763142
[truncated: 12,520 more rows]

## Sheet: Supplementary Table 2
Supplementary Table 2: DEG results between remission and active patients.
gene	baseMean	log2FoldChange	lfcSE	stat	pvalue	padj
A1BG	19.1224	-0.132745	0.158312	-0.838501	0.401749	0.490452
A1BG-AS1	94.159	-0.256185	0.0866877	-2.95527	0.00312395	0.0071428
A2M	239.199	0.848855	0.241664	3.51254	0.000443851	0.00124381
A2M-AS1	61.557	0.993188	0.20178	4.92214	8.56025e-07	4.15383e-06
A2MP1	75.4076	1.53692	0.270103	5.69013	1.26944e-08	8.52018e-08
AAAS	1744.68	-0.387014	0.0542986	-7.12751	1.02197e-12	1.43011e-11
AACS	787.117	-0.111442	0.056257	-1.98095	0.0475969	0.0791422
AAGAB	1678.42	-0.0851103	0.0446756	-1.90507	0.0567705	0.0924506
AAK1	7555.55	0.531314	0.092555	5.74052	9.43852e-09	6.4921e-08
AAMDC	86.6901	-0.264787	0.0973529	-2.71987	0.0065308	0.013758
AAMP	3796.35	-0.440898	0.06636	-6.64403	3.05216e-11	3.29437e-10
AANAT	151.809	-0.351796	0.143851	-2.44555	0.0144632	0.0279071
AAR2	1656.44	0.171837	0.074288	2.31311	0.0207164	0.0383701
AARS1	2955.06	-0.910165	0.0836723	-10.8777	1.47182e-27	1.64768e-25
AARS2	1079.96	-0.392788	0.0534603	-7.34729	2.02265e-13	3.18805e-12
AARSD1	101.229	-0.0419375	0.139254	-0.30116	0.763293	0.816148
AASDH	692.628	-0.194824	0.0636214	-3.06224	0.00219688	0.00521565
AASDHPPT	1053.33	-0.192331	0.065024	-2.95785	0.00309795	0.00709171
AASS	265.719	0.116615	0.171009	0.681922	0.495289	0.579934
AATBC	1226.74	-1.13351	0.152761	-7.4202	1.16948e-13	1.92314e-12
AATF	3217.61	-0.0757867	0.0438392	-1.72874	0.0838551	0.129346
AATK	1285.77	1.08462	0.220098	4.92787	8.3132e-07	4.04068e-06
ABAT	1127.78	-0.135311	0.0872611	-1.55064	0.120988	0.177572
ABCA1	1515.79	0.843738	0.186369	4.52724	5.97592e-06	2.48721e-05
ABCA10	68.0121	0.493223	0.135191	3.64836	0.000263924	0.000774882
ABCA11P	35.6892	-0.192452	0.163582	-1.17649	0.2394	0.319078
ABCA13	2276.46	-0.762147	0.481718	-1.58214	0.113617	0.168395
ABCA17P	19.3085	0.162512	0.175529	0.925845	0.354527	0.441931
ABCA2	9452.38	0.321964	0.117762	2.73401	0.00625682	0.0132351
ABCA3	504.947	0.432916	0.104395	4.1469	3.37001e-05	0.000119792
ABCA5	1225.01	0.932452	0.122224	7.62906	2.36472e-14	4.3153e-13
ABCA6	34.5087	0.0801234	0.157584	0.50845	0.611137	0.685615
ABCA7	12744.6	0.0413308	0.0624286	0.662049	0.50794	0.591812
ABCB1	725.742	0.470259	0.151197	3.11023	0.0018694	0.00450804
ABCB10	1870.73	0.0523402	0.0653225	0.801258	0.422982	0.511492
ABCB4	147.371	-0.774707	0.250987	-3.08664	0.00202431	0.00484017
ABCB6	23.2658	-0.346937	0.159492	-2.17526	0.0296107	0.0522978
ABCB7	1333.3	-0.0258552	0.0379509	-0.681278	0.495696	0.580372
ABCB8	2178.56	-0.203487	0.0442481	-4.59878	4.24982e-06	1.82087e-05
ABCB9	238.994	-0.690586	0.186892	-3.6951	0.000219797	0.000658072
ABCC1	5951.27	0.0235756	0.0633315	0.372257	0.709702	0.771025
ABCC10	3036.24	-0.259167	0.040562	-6.3894	1.66536e-10	1.56871e-09
ABCC2	206.787	0.0684702	0.10037	0.682178	0.495127	0.579784
ABCC3	1105.39	0.738969	0.170132	4.3435	1.4023e-05	5.42409e-05
ABCC4	652.234	0.537318	0.138126	3.89005	0.000100222	0.000322692
ABCC5	2492.93	-0.159226	0.0798753	-1.99344	0.0462138	0.0771658
ABCC6	333.947	-0.273398	0.139822	-1.95533	0.0505437	0.0834305
ABCD1	2529.2	-0.364442	0.0952592	-3.82579	0.000130354	0.000409812
ABCD2	886.026	0.140843	0.126471	1.11364	0.265433	0.347673
ABCD3	1301.15	-0.0741531	0.066847	-1.1093	0.267302	0.349597
ABCD4	2429.05	-0.116177	0.0448793	-2.58865	0.00963516	0.0194751
ABCE1	2059.65	-0.0200822	0.0667248	-0.30097	0.763437	0.816253
ABCF1	3821.05	-0.40638	0.0447972	-9.07156	1.17323e-19	4.68861e-18
ABCF2	578.962	-0.136109	0.0625149	-2.17723	0.0294637	0.0520698
ABCF3	2986.75	-0.162594	0.039504	-4.11588	3.85708e-05	0.000135506
ABCG1	798.607	0.387444	0.132681	2.92011	0.00349907	0.00790221
ABCG2	72.3679	0.397177	0.262137	1.51515	0.129734	0.188712
ABHD1	50.3124	0.0455056	0.107439	0.423547	0.671896	0.739615
ABHD10	1090.18	-0.321746	0.060709	-5.2998	1.15926e-07	6.52656e-07
ABHD11	571.158	-0.216331	0.069796	-3.09947	0.00193868	0.00465198
ABHD12	1777.53	0.0512388	0.0699694	0.732302	0.463984	0.550514
ABHD12B	61.3451	0.681287	0.232656	2.9283	0.00340817	0.0077279
ABHD13	2351.2	0.57288	0.0698911	8.19675	2.46964e-16	6.03215e-15
ABHD14A	151.658	0.163179	0.109303	1.49291	0.135462	0.195982
ABHD14B	2171.86	0.516273	0.104385	4.94585	7.58108e-07	3.71482e-06
ABHD15	1272.94	0.268579	0.0809941	3.31603	0.000913054	0.00238362
ABHD16A	216.338	-0.290754	0.116767	-2.49003	0.0127733	0.0250222
ABHD17A	18258.4	0.276897	0.0836352	3.31077	0.0009304	0.00242298
ABHD17B	1117.51	0.190828	0.0753179	2.53364	0.0112885	0.0224152
ABHD17C	174.361	0.290786	0.118757	2.44858	0.0143421	0.027713
ABHD18	1384.53	-0.0472983	0.0676843	-0.698808	0.484672	0.570102
ABHD2	7218.74	0.0150729	0.101461	0.148559	0.881901	0.911701
ABHD3	2245.78	0.0397945	0.0749508	0.530941	0.595459	0.671516
ABHD4	967.925	0.398409	0.0925161	4.30637	1.65954e-05	6.30596e-05
ABHD5	1584.81	0.663727	0.159478	4.16187	3.15654e-05	0.000112963
ABHD6	313.88	-0.619766	0.0911308	-6.80085	1.04006e-11	1.22562e-10
ABHD8	697.442	-0.276427	0.110958	-2.49127	0.0127288	0.0249434
ABI1	5023.9	0.234661	0.0321692	7.2946	2.99539e-13	4.55675e-12
ABI2	1201.41	0.515519	0.0817937	6.30268	2.92548e-10	2.63625e-09
ABI3	3204.71	-0.436587	0.132261	-3.30095	0.000963586	0.00250008
ABITRAM	564.287	-0.146922	0.0610669	-2.40591	0.0161321	0.030713
ABL1	3032.56	0.199872	0.0579484	3.44913	0.000562388	0.00153943
ABL2	1658.03	0.471549	0.087489	5.38981	7.0534e-08	4.13635e-07
ABLIM1	7766.97	0.452528	0.137965	3.28001	0.00103805	0.00266949
ABLIM2	59.0975	0.435126	0.154532	2.81578	0.00486597	0.0106038
ABLIM3	389.89	1.2561	0.247042	5.08456	3.68477e-07	1.90556e-06
ABO	296.014	0.102313	0.3092	0.330894	0.740724	0.796896
ABR	9422.6	-0.173028	0.0561961	-3.07901	0.0020769	0.00495233
ABRACL	2108.3	-0.42273	0.0912728	-4.63151	3.63016e-06	1.57508e-05
ABRAXAS1	609.387	0.0433177	0.0703469	0.615772	0.538045	0.619694
ABRAXAS2	977.353	-0.244862	0.0548817	-4.46164	8.13357e-06	3.2957e-05
ABT1	2368.38	0.172103	0.070866	2.42857	0.0151586	0.0290689
ABTB1	9465.1	0.623906	0.146117	4.26991	1.95553e-05	7.31604e-05
ABTB2	365.809	-0.128491	0.173682	-0.739804	0.459419	0.546062
ABTB3	863.168	0.565372	0.107307	5.26875	1.37353e-07	7.65145e-07
ACAA1	4164.14	-0.22217	0.0753012	-2.95042	0.00317338	0.00724728
ACAA2	1559.3	-0.119698	0.0726461	-1.64768	0.0994176	0.149972
ACACA	1240.6	-0.328036	0.0557621	-5.88278	4.03441e-09	2.97789e-08
ACACB	1001.15	0.0826983	0.0985545	0.839112	0.401406	0.490118
ACAD10	1693.71	-0.221458	0.0443687	-4.99131	5.99704e-07	2.98808e-06
ACAD11	74.8827	-0.108588	0.120349	-0.902271	0.366913	0.454516
ACAD8	2400.43	-0.202259	0.0815283	-2.48084	0.0131072	0.0255958
ACAD9	1751.37	-0.408213	0.0701	-5.8233	5.76983e-09	4.13646e-08
ACADM	1590.27	-0.661436	0.0795035	-8.31959	8.82702e-17	2.31812e-15
ACADS	985.811	-0.179984	0.0832304	-2.16248	0.0305809	0.0537667
ACADSB	1368.25	0.0848769	0.0678801	1.2504	0.211155	0.286788
ACADVL	13233	-0.317809	0.0604083	-5.26101	1.43268e-07	7.95309e-07
ACAP1	14870.5	0.00316341	0.0621153	0.050928	0.959383	0.970048
ACAP2	8695.55	0.319359	0.0789734	4.04388	5.25742e-05	0.000179819
ACAP3	5876.91	-0.266482	0.0838492	-3.1781	0.00148241	0.00366853
ACAT1	844.778	-0.415558	0.0658104	-6.31447	2.71096e-10	2.45561e-09
ACAT2	563.852	-0.108399	0.0781679	-1.38675	0.165518	0.232757
ACBD3	2062.69	-0.291215	0.0529801	-5.49668	3.87008e-08	2.37815e-07
ACBD4	1038.53	-0.452774	0.0637318	-7.10437	1.2087e-12	1.66867e-11
ACBD5	2193.72	0.065609	0.0623779	1.0518	0.292893	0.377496
ACBD6	1493.91	0.295115	0.0460203	6.41271	1.42951e-10	1.35827e-09
ACCS	3006.46	-0.379546	0.17726	-2.14119	0.0322589	0.0563652
ACD	1044.76	-0.0674717	0.0720106	-0.936969	0.348775	0.436349
ACE	222.809	0.419665	0.1835	2.287	0.0221956	0.0407553
ACER1	27.4114	0.520631	0.183863	2.83163	0.0046312	0.0101492
ACER2	78.415	0.352111	0.11315	3.1119	0.00185889	0.00448454
ACER3	2466.33	0.132887	0.122922	1.08107	0.279665	0.363128
ACIN1	14999.1	-0.287952	0.0456064	-6.31386	2.72166e-10	2.46147e-09
ACKR3	125.338	-0.685433	0.189758	-3.61215	0.000303674	0.000879789
ACKR4	41.4604	0.786886	0.182248	4.31768	1.5768e-05	6.02566e-05
ACLY	7646.01	-0.499364	0.0559082	-8.93186	4.18907e-19	1.52096e-17
ACO1	686.814	-0.154624	0.0747199	-2.06938	0.03851	0.0658292
ACO2	3885.39	-0.411913	0.0625025	-6.59034	4.38818e-11	4.58894e-10
ACOT1	76.4008	0.0692883	0.135743	0.510438	0.609745	0.684312
ACOT11	62.0971	-0.262006	0.17028	-1.53868	0.123883	0.181212
ACOT13	504.787	-0.177147	0.060501	-2.928	0.00341154	0.00773353
ACOT2	648.604	0.101404	0.0896912	1.13059	0.258228	0.340026
ACOT7	481.779	0.26589	0.151318	1.75717	0.0788896	0.122694
ACOT8	1076.37	-0.215739	0.0605965	-3.56025	0.000370502	0.00105262
ACOT9	2939.89	-0.0506452	0.0768688	-0.658853	0.50999	0.593567
ACOX1	2183.06	0.0755761	0.0857901	0.880942	0.378349	0.466269
ACOX2	29.0025	-1.18153	0.263396	-4.48576	7.26539e-06	2.97149e-05
ACOX3	666.813	-0.274414	0.0617395	-4.44471	8.80115e-06	3.54359e-05
ACOXL	36.5023	-0.861073	0.291783	-2.95108	0.00316669	0.00723295
ACP1	3641.51	0.199676	0.066657	2.99558	0.00273925	0.00635725
ACP2	1096.68	-0.620827	0.109707	-5.65894	1.52313e-08	1.00491e-07
ACP3	985.392	-0.445219	0.157006	-2.83568	0.00457281	0.0100326
ACP4	23.9471	0.503915	0.17523	2.87573	0.00403094	0.00896655
ACP5	1738.1	-0.36769	0.137313	-2.67776	0.00741168	0.0154019
ACP6	640.278	0.0973493	0.105297	0.924522	0.355215	0.442694
ACRBP	1205.75	0.743806	0.178469	4.16771	3.07676e-05	0.000110515
ACSBG1	30.1032	1.07944	0.164724	6.55299	5.63959e-11	5.77653e-10
ACSF2	818.543	-0.131975	0.0746338	-1.7683	0.0770113	0.120297
ACSF3	3157.54	-0.0749114	0.0459612	-1.62989	0.103126	0.15479
ACSL1	11879.4	0.3712	0.193373	1.91961	0.0549073	0.089684
ACSL3	1531.85	-0.0659272	0.093221	-0.707214	0.479433	0.565006
ACSL4	4648.24	0.114304	0.0991114	1.15329	0.248793	0.329435
ACSL5	3177.79	-0.209825	0.0565096	-3.71309	0.000204744	0.000616809
ACSL6	412.415	0.126812	0.138151	0.917926	0.358658	0.446189
ACSM1	33.5598	-0.352451	0.198402	-1.77645	0.0756583	0.118417
ACSM3	167.756	0.38029	0.152656	2.49115	0.0127329	0.0249487
ACSS1	6379.07	-0.196561	0.0561125	-3.50298	0.000460086	0.00128498
ACSS2	2104.34	-0.280874	0.108765	-2.58239	0.00981192	0.0197984
ACSS3	56.8575	0.731422	0.343609	2.12864	0.0332837	0.0579297
ACTA2	170.775	0.308952	0.098146	3.14788	0.0016446	0.00402428
ACTA2-AS1	27.6027	0.775253	0.164511	4.71246	2.44743e-06	1.09147e-05
ACTB	282640	-0.149142	0.128888	-1.15714	0.247215	0.327569
ACTG1	76101.2	-0.0259634	0.120811	-0.21491	0.829838	0.870042
ACTG1P14	23.1988	0.933969	0.156258	5.97708	2.27177e-09	1.75394e-08
ACTG1P17	34.0801	0.0303509	0.152142	0.19949	0.84188	0.879394
ACTL10	102.035	-0.898802	0.155301	-5.78748	7.14516e-09	5.03767e-08
ACTL6A	1111.66	-0.732006	0.0623483	-11.7406	7.89257e-32	1.73485e-29
ACTMAP	797.712	-0.233848	0.0766835	-3.04953	0.00229202	0.00542016
ACTN1	9001.63	0.268011	0.147969	1.81126	0.0701001	0.111021
ACTN4	17160	-0.280604	0.0781908	-3.5887	0.00033233	0.00095379
ACTR10	1871.28	-0.104253	0.0749331	-1.39128	0.164141	0.231063
ACTR1A	4287.79	-0.184477	0.0776633	-2.37534	0.0175326	0.0330805
ACTR1B	4194.82	-0.0336127	0.0598118	-0.561974	0.574134	0.652438
ACTR2	31508	-0.206869	0.0858176	-2.41056	0.015928	0.030383
ACTR3	17580.3	-0.100601	0.0898941	-1.1191	0.263097	0.345182
ACTR3B	304.77	0.0943446	0.0686228	1.37483	0.169185	0.237092
ACTR3C	79.2153	0.0612574	0.0951365	0.64389	0.519647	0.602477
ACTR5	1020.18	0.000117294	0.0588609	0.00199273	0.99841	0.998753
ACTR6	879.097	-0.172905	0.0616255	-2.80574	0.00502009	0.0108935
ACTR8	1109.16	-0.407455	0.0481685	-8.45894	2.69822e-17	7.77041e-16
ACVR1	982.246	0.683377	0.0754527	9.05702	1.34064e-19	5.33323e-18
ACVR1B	1716.5	-0.492396	0.099711	-4.93823	7.88349e-07	3.84574e-06
ACVR1C	187.254	0.719663	0.184091	3.90928	9.25715e-05	0.000301112
ACVR2A	504.692	0.262824	0.123723	2.12429	0.0336461	0.0584614
ACVR2B	556.695	0.22014	0.137485	1.6012	0.109333	0.162878
ACVRL1	254.773	-1.1048	0.181528	-6.08611	1.15687e-09	9.34919e-09
ACY3	39.2184	-0.308873	0.179957	-1.71637	0.0860936	0.132335
ACYP1	339.682	-0.389518	0.0844418	-4.61285	3.97178e-06	1.71056e-05
ACYP2	266.4	-0.012343	0.0631049	-0.195595	0.844927	0.881863
ADA	1858.76	-0.120842	0.103928	-1.16274	0.244933	0.325039
ADA2	27182.4	-0.427785	0.116459	-3.67326	0.000239473	0.000711736
ADAL	192.846	-0.225976	0.0921692	-2.45175	0.0142162	0.0275003
ADAM10	10512.4	0.0190876	0.0815714	0.233999	0.814986	0.857559
ADAM11	40.5212	-0.106683	0.164221	-0.64963	0.515931	0.598999
ADAM12	99.7185	0.781799	0.238876	3.27282	0.0010648	0.00273264
ADAM15	6110.49	-0.204701	0.108662	-1.88384	0.0595871	0.0964529
ADAM17	3210.68	-0.368928	0.0692582	-5.32684	9.99342e-08	5.69971e-07
ADAM19	5863.14	-0.219794	0.115558	-1.90202	0.0571687	0.0930297
ADAM1B	24.553	0.246227	0.168765	1.45899	0.144568	0.2072
ADAM22	250.189	0.446732	0.14239	3.13738	0.00170463	0.00415199
ADAM23	105.432	0.81165	0.234376	3.46303	0.000534129	0.001472
ADAM28	2080	-0.194778	0.175404	-1.11046	0.266803	0.349022
ADAM8	15061.8	0.582048	0.110642	5.26062	1.43567e-07	7.96209e-07
ADAM9	2321.75	-0.379264	0.13819	-2.7445	0.00606023	0.012866
ADAMDEC1	41.8941	-0.587624	0.205886	-2.85413	0.0043155	0.00953034
ADAMTS1	99.171	-0.338949	0.279824	-1.2113	0.225782	0.303452
ADAMTS10	1425.53	0.435342	0.160111	2.719	0.00654797	0.0137909
ADAMTS13	143.433	-0.17627	0.114319	-1.54191	0.123096	0.180258
ADAMTS14	47.9629	-0.646978	0.29142	-2.22009	0.026413	0.0473346
ADAMTS17	103.899	0.645746	0.155892	4.14226	3.439e-05	0.000121946
ADAMTS2	1860.67	-2.80193	0.541648	-5.17297	2.30399e-07	1.24035e-06
ADAMTS4	93.7544	-0.246597	0.137358	-1.79529	0.0726077	0.114363
ADAMTS5	84.9763	-0.422909	0.320641	-1.31895	0.187186	0.258687
ADAMTS6	114.692	-0.0807922	0.160858	-0.502258	0.615486	0.689522
ADAMTS7P1	45.0537	0.913035	0.23847	3.82871	0.000128816	0.000405488
ADAMTS7P3	26.5953	0.35755	0.208707	1.71317	0.086682	0.133083
ADAMTSL4	3688.51	-0.333528	0.147053	-2.26808	0.0233244	0.0425195
ADAMTSL5	118.818	0.494522	0.143444	3.4475	0.0005658	0.0015478
ADAP1	1862.48	0.068208	0.0968385	0.704348	0.481216	0.566725
ADAP2	1540.23	-0.872839	0.117904	-7.40297	1.33168e-13	2.1654e-12
ADAR	34915.5	-0.131886	0.0884108	-1.49174	0.135767	0.196358
ADARB1	2282.57	0.00962241	0.0999527	0.0962696	0.923306	0.943347
ADAT1	2083.94	-0.0787383	0.0567299	-1.38795	0.165152	0.232354
ADAT2	1021.71	-0.0867061	0.131019	-0.661784	0.508109	0.591891
ADAT3	186.68	0.0250171	0.100659	0.248534	0.803721	0.848467
ADCK1	494.997	0.0305033	0.0829507	0.367728	0.713076	0.773856
ADCK2	905.363	0.221603	0.10163	2.18049	0.0292215	0.0516941
ADCK5	888.524	-0.245337	0.0620992	-3.95073	7.79117e-05	0.000257163
ADCY10P1	165.874	0.40667	0.145929	2.78678	0.00532353	0.0114721
ADCY3	1168.51	-0.111255	0.0975224	-1.14081	0.253948	0.335397
ADCY4	379.127	0.311227	0.150403	2.06928	0.0385197	0.0658355
ADCY5	25.4308	-0.315865	0.154817	-2.04025	0.0413251	0.0699798
ADCY6	34.8987	-0.198492	0.188606	-1.05242	0.292608	0.377269
ADCY7	11613	-0.446341	0.0635684	-7.02143	2.19614e-12	2.91218e-11
ADCY9	1611.8	0.534473	0.0976479	5.47346	4.41321e-08	2.69295e-07
ADD1	16012	0.054495	0.0623863	0.873509	0.382386	0.470447
ADD2	409.453	-0.310062	0.190249	-1.62977	0.103151	0.154815
ADD3	16857.2	0.114631	0.0698727	1.64056	0.100888	0.151836
ADD3-AS1	24.3633	0.652409	0.179832	3.62787	0.000285765	0.00083276
ADGRA2	658.304	-0.667523	0.163766	-4.07609	4.57999e-05	0.000158512
ADGRA3	93.2568	0.454548	0.204389	2.22393	0.0261529	0.0469216
ADGRB1	226.714	-0.145011	0.113876	-1.27342	0.20287	0.277224
ADGRB2	144.552	0.372225	0.163889	2.27121	0.0231344	0.0422217
ADGRD1	310.344	-0.899868	0.173332	-5.19157	2.08524e-07	1.13025e-06
ADGRE1	1970.49	-0.251307	0.178069	-1.41129	0.158159	0.223758
ADGRE2	4006.65	0.390064	0.171284	2.27729	0.0227688	0.0416502
ADGRE3	410.856	1.92151	0.239755	8.01446	1.10618e-15	2.43304e-14
ADGRE5	21509	0.298027	0.0877859	3.39493	0.000686465	0.00184295
ADGRF3	123.176	-0.599367	0.119072	-5.03366	4.81197e-07	2.43513e-06
ADGRG1	7546.18	0.155136	0.213029	0.728238	0.466468	0.552812
ADGRG3	1629.43	2.12985	0.440648	4.83345	1.34189e-06	6.29289e-06
ADGRG5	1983.1	-0.0522297	0.153163	-0.341007	0.733099	0.790689
ADGRG6	27.1071	0.305726	0.212201	1.44074	0.149658	0.213375
ADGRL1	2071.6	0.0351022	0.0890669	0.39411	0.6935	0.75757
ADGRL1-AS1	428.293	-0.650835	0.0992421	-6.55806	5.45135e-11	5.60221e-10
ADH5	2606.6	-0.232237	0.0555876	-4.17786	2.94266e-05	0.000106157
ADHFE1	212.12	0.209439	0.123998	1.68905	0.0912099	0.139221
ADI1	1996.59	0.118803	0.0689106	1.72401	0.0847063	0.13052
ADIPOR1	18715.8	0.830879	0.337915	2.45884	0.0139386	0.0270101
ADIPOR2	3954.6	-0.0563039	0.0508655	-1.10692	0.26833	0.350678
ADISSP	3332.96	-0.305909	0.152255	-2.0092	0.0445163	0.0746814
ADK	1156.32	-0.0305047	0.0943548	-0.323298	0.74647	0.801891
ADM	894.105	0.0364227	0.253809	0.143504	0.885892	0.914645
ADM2	74.8162	-0.387313	0.163757	-2.36517	0.0180218	0.0338823
ADM5	36.9801	0.642175	0.163781	3.92094	8.82044e-05	0.000288465
ADNP	4044.38	0.291634	0.050902	5.72933	1.00827e-08	6.89177e-08
ADNP-AS1	111.281	0.931299	0.118947	7.82956	4.89584e-15	9.81642e-14
ADNP2	1734.17	0.716833	0.062765	11.4209	3.28838e-30	5.68596e-28
ADO	1058.87	0.0842455	0.0628965	1.33943	0.18043	0.250729
ADORA2A	54.301	0.419001	0.158803	2.6385	0.00832732	0.0171153
ADORA2A-AS1	96.1151	1.36823	0.253275	5.40214	6.58503e-08	3.876e-07
ADORA2B	158.403	-0.257932	0.144419	-1.786	0.0740992	0.116363
ADPGK	8121.93	0.0333428	0.0479274	0.695695	0.48662	0.572047
ADPGK-AS1	71.5128	0.262166	0.115457	2.27067	0.023167	0.0422591
ADPRH	1048.93	-0.776722	0.121996	-6.36678	1.93034e-10	1.78841e-09
ADPRHL1	33.3919	-0.245379	0.131274	-1.86921	0.0615938	0.0992586
ADPRM	691.899	0.298695	0.0910513	3.28052	0.00103617	0.00266505
ADPRS	1139.77	-0.181268	0.095617	-1.89577	0.0579907	0.0942093
ADRB1	62.4269	0.169137	0.207325	0.815804	0.414612	0.503532
ADRB2	952.383	-0.160661	0.13424	-1.19682	0.231375	0.309849
ADRM1	2041.46	-0.283951	0.0709439	-4.00247	6.26836e-05	0.000210926
ADSL	532.167	-0.22056	0.0860617	-2.56282	0.0103827	0.0207963
ADSS1	119.147	-0.3781	0.120512	-3.13743	0.00170435	0.00415187
ADSS2	3455.88	-0.0166813	0.0907643	-0.183788	0.85418	0.889317
ADTRP	225.81	-0.185783	0.232301	-0.799753	0.423854	0.512402
AEBP1	706.35	-0.563141	0.187657	-3.00091	0.00269171	0.00625605
AEBP2	1860.63	0.166262	0.0531887	3.12588	0.00177272	0.00429744
AEN	1993.77	0.08279	0.100921	0.820344	0.41202	0.50108
AFAP1	78.9402	0.583876	0.172822	3.37849	0.000728863	0.00194601
AFAP1L2	139.911	-0.29511	0.120646	-2.44608	0.0144419	0.027872
AFDN	825.238	0.420358	0.131488	3.19692	0.00138902	0.00346837
AFF1	7078.92	0.215023	0.0695498	3.09163	0.00199058	0.0047667
AFF2	233.436	-0.00416749	0.324466	-0.0128441	0.989752	0.992594
AFF3	1078.29	-0.240425	0.21219	-1.13306	0.257189	0.338934
AFF4	6037.64	0.391408	0.0788498	4.96397	6.90652e-07	3.40818e-06
AFG1L	135.585	-0.180293	0.0642234	-2.80728	0.00499619	0.0108484
AFG3L1P	1810.19	-0.217315	0.0726403	-2.99166	0.00277465	0.00643
AFG3L2	1649.1	-0.0447332	0.0376695	-1.18752	0.235023	0.313891
AFMID	383.984	-0.486234	0.0911192	-5.33624	9.48964e-08	5.42833e-07
AFTPH	4264.81	-0.137567	0.0690057	-1.99355	0.0462007	0.0771514
AFTPH-DT	106.645	-1.35779	0.156491	-8.67645	4.08313e-18	1.31081e-16
AGA	1041.23	-0.0643026	0.0589918	-1.09003	0.275702	0.358969
AGAP1	451.858	1.20072	0.199822	6.00894	1.86735e-09	1.46043e-08
AGAP2	3025.17	-0.154403	0.0734153	-2.10314	0.0354533	0.0612057
AGAP3	2912.39	0.0685041	0.106773	0.641588	0.521141	0.603809
AGAP4	852.966	0.0113511	0.101401	0.111943	0.910868	0.93366
AGAP5	30.6487	-1.43517	0.209355	-6.85523	7.11994e-12	8.63491e-11
AGAP6	208.875	-0.726269	0.145266	-4.99959	5.74529e-07	2.86838e-06
AGAP9	311.149	0.0506067	0.237949	0.212679	0.831577	0.871487
AGBL2	188.283	-0.214398	0.115748	-1.85229	0.0639848	0.102646
AGBL3	154.749	-0.161963	0.122391	-1.32333	0.185726	0.256973
AGBL5	794.686	0.10759	0.0603724	1.7821	0.0747335	0.11718
AGER	1467.54	-0.265388	0.106592	-2.48975	0.0127834	0.0250336
AGFG1	6457.73	0.285236	0.112209	2.542	0.0110221	0.0219638
AGFG2	1117.35	-0.0535596	0.102496	-0.522554	0.601285	0.676644
AGGF1	881.683	-0.0892922	0.0613574	-1.45528	0.145592	0.208394
AGK	1775.98	0.111623	0.0579338	1.92674	0.0540124	0.0883875
AGL	1415.33	0.0874392	0.0908625	0.962324	0.335887	0.423166
AGMAT	327.816	-0.295323	0.136659	-2.16102	0.0306936	0.0539106
AGO1	4539.86	0.0996239	0.0565026	1.76317	0.0778712	0.121402
AGO2	5741.46	0.301343	0.0869218	3.46683	0.000526633	0.00145317
AGO3	2979.37	0.301047	0.0742266	4.05579	4.99661e-05	0.000171739
AGO4	8409.29	0.0961363	0.103784	0.926314	0.354283	0.44169
AGPAT1	915.647	0.533691	0.108143	4.93503	8.01401e-07	3.90613e-06
AGPAT2	2543.45	-0.358108	0.133708	-2.67828	0.00740022	0.0153799
AGPAT3	7713.97	-0.144603	0.0735097	-1.96713	0.0491686	0.0814069
AGPAT4	2113.26	0.597208	0.123913	4.81959	1.43852e-06	6.7154e-06
AGPAT5	935.148	-0.27788	0.0836873	-3.32045	0.00089872	0.00235029
AGPS	3042.74	0.0608768	0.0769992	0.790617	0.429168	0.517109
AGRN	2392.83	-0.303343	0.191976	-1.58011	0.114081	0.168983
AGT	49.9856	-0.159753	0.152666	-1.04642	0.295367	0.380069
AGTPBP1	5820.36	0.557164	0.105305	5.29096	1.21677e-07	6.82611e-07
AGTRAP	6748.05	0.00969118	0.137374	0.0705457	0.943759	0.958524
AHCTF1	2908.5	0.652594	0.104911	6.22043	4.95785e-10	4.29271e-09
AHCY	1907.82	-0.0282427	0.112402	-0.251266	0.801609	0.846646
AHCYL1	3833.93	-0.431874	0.0644236	-6.70366	2.03256e-11	2.27543e-10
AHCYL2	1247.03	0.0294794	0.0491281	0.600051	0.548472	0.629296
AHDC1	1358.26	0.140858	0.085225	1.65278	0.0983758	0.148503
AHI1	431.193	0.496282	0.158769	3.12582	0.00177312	0.00429782
AHNAK	184462	-0.153957	0.113631	-1.35488	0.175455	0.244662
AHNAK2	169.672	-0.358497	0.250504	-1.43111	0.1524	0.216789
AHR	2903.47	0.159848	0.140519	1.13755	0.255309	0.33699
AHSA1	2463.97	-0.451699	0.0722071	-6.2556	3.95979e-10	3.49614e-09
AHSA2P	7976.35	-0.317757	0.123784	-2.56702	0.0102576	0.0205789
AHSP	1064.17	0.433277	0.552809	0.783773	0.433173	0.520929
AIDA	2524.01	0.143013	0.0863917	1.6554	0.097844	0.147828
AIDAP2	86.0682	-1.22648	0.225299	-5.44376	5.21685e-08	3.13514e-07
AIF1	10346.4	-0.416526	0.131263	-3.17322	0.00150758	0.00372501
AIFM1	1567.39	-0.453922	0.0466538	-9.72958	2.25515e-22	1.28287e-20
AIFM2	399.368	-0.443714	0.080083	-5.54067	3.01312e-08	1.88471e-07
AIFM3	530.194	-0.545372	0.130428	-4.1814	2.89716e-05	0.000104645
AIG1	457.868	0.645485	0.145246	4.44407	8.82708e-06	3.5528e-05
AIM2	591.346	-0.827892	0.151011	-5.48232	4.19772e-08	2.56774e-07
AIMP1	3064.08	0.143335	0.0573388	2.49979	0.0124267	0.0244338
AIMP2	359.118	-0.625265	0.0796097	-7.85414	4.02538e-15	8.18384e-14
AIP	4123	-0.126443	0.0709098	-1.78315	0.074562	0.116984
AIRE	73.6611	-0.638781	0.195861	-3.2614	0.00110864	0.00283474
AJM1	960.855	0.304382	0.149435	2.03689	0.0416611	0.0704667
AJUBA	35.3252	0.205992	0.17256	1.19374	0.232579	0.31108
AK1	229.093	0.094736	0.15181	0.624042	0.5326	0.614273
AK2	5963.12	-0.314244	0.056022	-5.60931	2.03141e-08	1.31006e-07
AK3	1435.08	0.20411	0.0597121	3.41824	0.000630272	0.00170362
AK4	118.785	-1.07724	0.187203	-5.75438	8.6962e-09	6.02661e-08
AK5	302.036	0.637644	0.219606	2.90359	0.00368915	0.00828968
AK6	256.6	-0.558683	0.0981556	-5.69181	1.25699e-08	8.43986e-08
AK9	410.201	-0.127627	0.0991551	-1.28714	0.198045	0.271566
AKAP1	1404.31	-0.229506	0.0653431	-3.51232	0.000444215	0.00124443
AKAP10	2805.44	0.0158643	0.0575464	0.275678	0.782796	0.831857
AKAP11	3836.67	0.149261	0.0884979	1.68661	0.0916789	0.139769
AKAP12	190.706	0.92402	0.273485	3.37868	0.000728344	0.00194492
AKAP13	22074.6	-0.0288178	0.0641326	-0.449348	0.653181	0.723253
AKAP3	38.2402	-0.709338	0.163538	-4.33745	1.44148e-05	5.55839e-05
AKAP5	257.041	0.827304	0.162921	5.07793	3.81567e-07	1.96627e-06
AKAP7	517.263	0.273694	0.0791292	3.45883	0.000542532	0.00149133
AKAP8	3900.92	0.186669	0.0489292	3.81508	0.000136141	0.000426621
AKAP8L	3337.38	-0.0226785	0.0403809	-0.561614	0.574379	0.652674
AKAP9	5638.38	0.154901	0.153185	1.01121	0.311917	0.397382
AKIP1	490.798	-0.51873	0.0932952	-5.5601	2.69625e-08	1.69806e-07
AKIRIN1	4905.34	0.245757	0.0555811	4.42159	9.79789e-06	3.91467e-05
AKIRIN2	4114.75	0.516856	0.0873448	5.91743	3.27016e-09	2.45529e-08
AKNA	32445.1	0.191841	0.0633465	3.02843	0.00245825	0.00576873
AKR1A1	3122.28	-0.282498	0.0870622	-3.24478	0.00117542	0.00298497
AKR1B1	2444.84	0.121837	0.086701	1.40526	0.159944	0.225974
AKR1C1	70.7188	0.0800469	0.23021	0.347712	0.728056	0.78627
AKR1C3	263.063	0.527355	0.19359	2.72408	0.00644804	0.0136083
AKR1E2	52.1657	-0.0732223	0.226224	-0.323671	0.746187	0.801686
AKR7A2	1309.65	0.0486427	0.102807	0.473146	0.636109	0.707896
AKR7A3	35.2401	0.240516	0.143046	1.68139	0.0926876	0.141088
AKR7L	21.8217	0.202411	0.167034	1.2118	0.225591	0.303218
AKT1	7833.23	0.0135355	0.0510454	0.265165	0.790882	0.838613
AKT1S1	1699.77	0.167271	0.0760498	2.19949	0.0278431	0.0495771
AKT2	10261.4	-0.0629417	0.0754711	-0.833984	0.40429	0.493019
AKT3	1205.45	0.670112	0.105763	6.33601	2.35794e-10	2.15597e-09
AKTIP	1196.49	0.143074	0.091461	1.56432	0.117743	0.173627
ALAD	2952.44	-0.457516	0.0747629	-6.11956	9.38354e-10	7.70085e-09
ALAS1	1889.91	-0.687851	0.132109	-5.20669	1.92239e-07	1.04588e-06
ALAS2	31098	0.594527	0.606236	0.980687	0.326747	0.413476
ALCAM	1479.3	-0.553873	0.141921	-3.90268	9.51315e-05	0.000308119
ALDH16A1	2856.38	-0.180904	0.0767671	-2.35653	0.0184466	0.0346064
ALDH18A1	1526.36	-0.219582	0.0996689	-2.20311	0.0275869	0.0491911
ALDH1A1	2537.31	-0.253471	0.187589	-1.35121	0.176629	0.246142
ALDH1A2	33.6731	1.12719	0.289673	3.89124	9.97347e-05	0.000321241
ALDH1A3-AS1	26.0734	-1.08404	0.220478	-4.91676	8.79868e-07	4.26123e-06
ALDH1B1	218.031	-0.532748	0.105799	-5.03545	4.76725e-07	2.416e-06
ALDH1L2	89.5704	-1.4086	0.212942	-6.61494	3.71703e-11	3.95336e-10
ALDH2	6230.02	-0.320169	0.154705	-2.06954	0.038495	0.0658292
ALDH3A2	2313.47	-0.373478	0.0570636	-6.54496	5.9513e-11	6.0851e-10
ALDH3B1	4794.29	-0.388977	0.144611	-2.68981	0.00714928	0.0149081
ALDH4A1	508.015	-0.830524	0.120807	-6.87479	6.20829e-12	7.63533e-11
ALDH5A1	673.939	-0.0721766	0.163947	-0.440243	0.659761	0.729115
ALDH6A1	466.873	-0.21306	0.0769995	-2.76704	0.00565684	0.0121068
ALDH7A1	40.7768	0.200148	0.167655	1.1938	0.232555	0.31108
ALDH8A1	74.3686	0.263776	0.154898	1.7029	0.0885866	0.135673
ALDH9A1	2203.64	-0.400081	0.0559544	-7.15013	8.66949e-13	1.22793e-11
ALDOA	507.667	-0.694391	0.141719	-4.89977	9.5948e-07	4.6199e-06
ALDOC	538.125	0.16197	0.11124	1.45604	0.145382	0.208144
ALG1	736.906	-0.491783	0.0802226	-6.13022	8.7757e-10	7.25314e-09
ALG10	274.981	-0.132576	0.0865803	-1.53125	0.125707	0.183466
ALG10B	807.655	-0.0405694	0.10194	-0.397974	0.690649	0.755213
ALG11	642.51	0.157189	0.0790127	1.98942	0.0466549	0.0777982
ALG12	758.857	-0.110745	0.0485035	-2.28323	0.022417	0.041097
ALG13	2367.85	0.235765	0.0696252	3.3862	0.000708664	0.00189585
ALG14	168.76	-0.561933	0.111171	-5.05469	4.31089e-07	2.20132e-06
ALG1L2	27.185	-0.485391	0.195192	-2.48674	0.012892	0.025232
ALG1L9P	40.4404	0.198279	0.13405	1.47914	0.139102	0.200618
ALG2	971.381	-0.0269432	0.0644775	-0.417869	0.676043	0.743347
ALG3	1312.22	-0.341885	0.0906513	-3.77142	0.000162318	0.000501454
ALG5	953.831	-0.0453227	0.0610423	-0.742479	0.457797	0.544394
ALG6	920.024	-0.0103004	0.050551	-0.203762	0.838539	0.876901
ALG8	763.647	-0.0440482	0.0680218	-0.64756	0.51727	0.600319
ALG9	251.92	0.171403	0.0883605	1.93982	0.0524015	0.0860741
ALKBH1	330.702	-0.332641	0.0574193	-5.79319	6.90619e-09	4.87706e-08
ALKBH2	289.877	-0.330009	0.0854375	-3.86257	0.000112199	0.00035861
ALKBH3	581.679	0.0428097	0.0646804	0.661866	0.508057	0.591869
ALKBH4	423.895	0.319027	0.0829961	3.84388	0.000121103	0.000383697
ALKBH5	4155.59	0.331482	0.0812865	4.07794	4.54364e-05	0.000157378
ALKBH6	211.557	-0.320897	0.110575	-2.90209	0.00370682	0.00832509
ALKBH7	1570.33	0.325269	0.135649	2.39786	0.016491	0.0313246
ALKBH8	564.221	-0.0487577	0.0826834	-0.589692	0.555397	0.635813
ALMS1	1512.04	0.458319	0.0894579	5.12329	3.00242e-07	1.5803e-06
ALMS1-IT1	50.6278	1.70249	0.176929	9.62249	6.42538e-22	3.46336e-20
ALOX12	545.777	0.285549	0.0906963	3.14841	0.00164163	0.00401928
ALOX12-AS1	376.673	-0.384792	0.0829354	-4.63966	3.48976e-06	1.51794e-05
ALOX12P2	24.2474	-0.0192665	0.204202	-0.0943505	0.924831	0.944517
ALOX15B	311.711	-1.79555	0.314797	-5.70385	1.17135e-08	7.92268e-08
ALOX5	14466.1	-0.212161	0.122592	-1.73062	0.0835191	0.128861
ALOX5AP	4421.78	0.166484	0.184376	0.902958	0.366548	0.454097
ALPK1	2191.2	0.325864	0.172879	1.88492	0.0594401	0.0962417
ALPK3	43.5984	0.267643	0.148046	1.80783	0.0706326	0.111712
ALPL	306.669	2.34745	0.469476	5.00015	5.72849e-07	2.8608e-06
ALS2	1002.66	-0.0190731	0.0803958	-0.23724	0.81247	0.855531
ALS2CL	903.418	-0.136158	0.158429	-0.859425	0.390106	0.47826
ALYREF	2554.58	0.168671	0.0874029	1.92981	0.0536308	0.0878454
AMBRA1	1693.78	0.152934	0.0657264	2.32682	0.0199747	0.0371578
AMD1	4460.31	0.878887	0.0476343	18.4507	5.14468e-76	8.98467e-72
AMDHD1	112.789	-0.308242	0.0976669	-3.15606	0.00159917	0.00392521
AMDHD2	1057.19	-0.074099	0.0643604	-1.15131	0.249603	0.330307
AMER1	532.856	-0.24483	0.0761873	-3.21353	0.00131114	0.00328942
AMFR	4100.74	0.203712	0.103569	1.96691	0.0491934	0.0814404
AMIGO1	849.828	0.286391	0.157825	1.81461	0.0695837	0.110333
AMIGO2	992.589	0.142627	0.0817417	1.74485	0.0810114	0.125491
AMMECR1	1112.21	0.519357	0.0796549	6.52008	7.02688e-11	7.10581e-10
AMMECR1L	1322.08	0.00612449	0.038101	0.160744	0.872295	0.904188
AMN	176.512	-0.0323791	0.156145	-0.207365	0.835725	0.874556
AMN1	206.533	-0.0406967	0.0879044	-0.462966	0.643389	0.714313
AMOT	154.722	0.245772	0.120915	2.0326	0.0420928	0.0710594
AMOTL1	140.641	-0.426388	0.146979	-2.90101	0.00371966	0.00834963
AMPD2	6011.21	0.649011	0.108731	5.96895	2.38793e-09	1.83632e-08
AMPD3	2875.56	-0.487095	0.165747	-2.93879	0.00329494	0.00749257
AMPH	129.169	-1.54949	0.268851	-5.76338	8.24477e-09	5.73881e-08
AMT	29.9545	-0.484464	0.134729	-3.59585	0.000323331	0.000930868
AMY2B	1162.17	0.0933657	0.149528	0.624401	0.532364	0.614123
AMZ1	51.9009	-0.38539	0.171457	-2.24773	0.0245931	0.044498
AMZ2	2395.2	0.275975	0.0496133	5.56252	2.65899e-08	1.67884e-07
AMZ2P1	141.3	0.243447	0.0972526	2.50324	0.0123061	0.0242184
ANAPC1	1861.37	0.0341799	0.0676554	0.505206	0.613414	0.687723
ANAPC10	105.98	-0.135178	0.0786696	-1.7183	0.0857419	0.131871
ANAPC11	1765.2	-0.183619	0.108992	-1.6847	0.0920469	0.140271
ANAPC13	1143.72	0.16485	0.070494	2.3385	0.0193611	0.0361242
ANAPC15	346.649	-0.294523	0.0936722	-3.14418	0.0016655	0.00407087
ANAPC16	5476.43	0.127635	0.0667926	1.91092	0.0560154	0.091306
ANAPC1P2	280.422	0.23526	0.0976633	2.40889	0.016001	0.0305044
ANAPC2	5028.16	-0.172169	0.048688	-3.53616	0.000405984	0.00114449
ANAPC4	2767.96	-0.000235573	0.0880515	-0.0026754	0.997865	0.99838
ANAPC5	8662.54	0.0618069	0.0336264	1.83805	0.0660551	0.105495
ANAPC7	1523.66	-0.278093	0.0420081	-6.61999	3.59235e-11	3.82774e-10
ANG	92.6168	-0.386549	0.189893	-2.03562	0.0417887	0.0706553
ANGEL1	1419.87	-0.350408	0.0735632	-4.76336	1.90397e-06	8.67716e-06
ANGEL2	2518.95	0.147755	0.0648489	2.27845	0.0226996	0.0415366
ANGPT1	63.4641	0.599911	0.207307	2.89382	0.00380583	0.00852224
ANGPT2	21.8297	0.622776	0.170408	3.65462	0.000257563	0.000758913
ANGPT4	23.9244	-0.109745	0.180999	-0.606332	0.544294	0.62536
ANGPTL6	103.872	-0.0338209	0.113323	-0.298448	0.765361	0.817659
ANK1	1265.27	0.804208	0.306209	2.62633	0.00863101	0.0176522
ANK3	625.727	0.288818	0.165946	1.74043	0.0817827	0.126517
ANKAR	260.357	-0.159493	0.0992299	-1.60731	0.107986	0.161158
ANKDD1A	445.589	-0.424369	0.134084	-3.16495	0.00155111	0.00382446
ANKDD1B	29.4233	0.356714	0.154711	2.30567	0.0211288	0.0390428
ANKEF1	184.462	-0.368881	0.0961581	-3.83619	0.000124958	0.000394908
ANKFY1	6138.17	-0.266138	0.0730073	-3.64537	0.00026701	0.000782786
ANKH	3654.28	0.344975	0.127407	2.70766	0.00677588	0.0142024
ANKHD1	445.567	0.219426	0.127055	1.72701	0.084166	0.129767
ANKHD1-EIF4EBP3	236.974	0.835792	0.133831	6.24515	4.23405e-10	3.71388e-09
ANKIB1	2963.09	0.120637	0.0614444	1.96335	0.049606	0.0820611
ANKK1	56.8593	-0.0704793	0.188761	-0.373378	0.708867	0.770423
ANKLE1	221.054	-0.784824	0.112496	-6.97648	3.02664e-12	3.90909e-11
ANKLE2	6169.02	0.0445409	0.0474754	0.938189	0.348147	0.435752
ANKMY1	1606.38	-0.0115855	0.0628876	-0.184225	0.853837	0.889118
ANKMY2	718.707	-0.0517133	0.0567437	-0.911349	0.362111	0.449589
ANKRA2	1298.03	0.200349	0.042656	4.69686	2.64193e-06	1.17371e-05
ANKRD10	5892.14	0.296492	0.043979	6.74168	1.56563e-11	1.78707e-10
ANKRD11	12357.9	0.017892	0.0603775	0.296336	0.766973	0.819081
ANKRD12	5463.01	0.615852	0.125268	4.9163	8.81973e-07	4.27024e-06
ANKRD13A	7586.15	0.288193	0.0727632	3.96069	7.47336e-05	0.000247656
ANKRD13B	136.396	0.343806	0.128141	2.68302	0.00729606	0.0151851
ANKRD13C	1413.26	0.193806	0.04677	4.14381	3.41579e-05	0.000121197
ANKRD13D	10536.3	0.153143	0.0587795	2.60539	0.00917699	0.0186574
ANKRD16	271.245	-0.482952	0.10607	-4.55314	5.28501e-06	2.22618e-05
ANKRD17	5006.62	0.00436158	0.0552805	0.0788991	0.937113	0.953776
ANKRD18A	258.453	-0.336795	0.314733	-1.0701	0.284575	0.368244
ANKRD20A5P	27.4484	0.442271	0.20834	2.12283	0.0337679	0.0586327
ANKRD22	518	-1.15303	0.346703	-3.32569	0.00088201	0.00231144
ANKRD23	83.142	0.257937	0.118244	2.18141	0.0291534	0.0515841
ANKRD24	135.965	-0.292395	0.139819	-2.09125	0.036506	0.0628014
ANKRD26	481.319	0.0622382	0.129219	0.48165	0.630054	0.702366
ANKRD27	1746.77	-0.200576	0.0397962	-5.04009	4.65323e-07	2.36301e-06
ANKRD28	2304.79	0.458681	0.0978715	4.68656	2.7783e-06	1.22867e-05
ANKRD31	26.2774	0.376883	0.203413	1.8528	0.0639108	0.102558
ANKRD33B	557.387	0.129559	0.179792	0.720605	0.471152	0.557278
ANKRD34A	81.0298	-0.237973	0.117301	-2.02874	0.0424846	0.071603
ANKRD34B	172.612	-1.64223	0.23025	-7.13236	9.86589e-13	1.38489e-11
ANKRD35	41.4231	-0.712016	0.238855	-2.98096	0.00287349	0.00663001
ANKRD36	1372.83	0.0831477	0.165551	0.502249	0.615492	0.689522
ANKRD36B	725.728	0.0770753	0.16705	0.46139	0.644519	0.715284
ANKRD36BP2	306.648	-0.425956	0.229089	-1.85935	0.062978	0.101247
ANKRD36C	1147.26	-0.179499	0.176295	-1.01817	0.308597	0.393957
ANKRD37	246.313	1.23247	0.121475	10.1459	3.45698e-24	2.63636e-22
ANKRD39	245.672	0.294073	0.0666807	4.41017	1.0329e-05	4.10995e-05
ANKRD40	1409.49	-0.166756	0.0387751	-4.30059	1.70343e-05	6.4587e-05
ANKRD42	488.967	-0.102155	0.0587766	-1.73803	0.0822064	0.127038
ANKRD42-DT	88.9778	-0.845584	0.138426	-6.10854	1.00545e-09	8.18224e-09
ANKRD44	11589.9	0.324514	0.0768681	4.2217	2.42472e-05	8.89421e-05
ANKRD44-AS1	69.8052	0.259614	0.195904	1.32521	0.185102	0.256211
ANKRD44-IT1	114.609	0.847087	0.189212	4.47693	7.57241e-06	3.08406e-05
ANKRD46	359.792	-0.073076	0.0657279	-1.1118	0.266226	0.348529
ANKRD49	1909.75	0.330258	0.0660005	5.00388	5.61886e-07	2.81088e-06
ANKRD50	867.573	-0.376413	0.144389	-2.60693	0.00913586	0.0185824
ANKRD52	4601.82	-0.192623	0.0510272	-3.77491	0.000160063	0.000495103
ANKRD53	18.3536	0.0591453	0.154452	0.382937	0.701766	0.764401
ANKRD54	637.816	0.0943869	0.0603694	1.56349	0.117937	0.17384
ANKRD55	194.631	0.306312	0.184343	1.66164	0.0965853	0.146142
ANKRD6	198.666	0.079391	0.0908953	0.873434	0.382427	0.470464
ANKRD61	110.831	0.0450602	0.159636	0.282269	0.777737	0.82764
ANKRD9	541.092	1.24748	0.228628	5.45635	4.86027e-08	2.94007e-07
ANKS1A	1655.11	-0.191096	0.0868218	-2.20101	0.0277354	0.0494155
ANKS3	781.084	-0.0631742	0.0655666	-0.963512	0.33529	0.422566
ANKS6	643.981	0.432817	0.116194	3.72496	0.000195349	0.000591875
ANKZF1	5339.39	-0.317926	0.0788753	-4.03074	5.56013e-05	0.000188951
ANLN	191.606	-0.671925	0.281178	-2.38968	0.0168629	0.0319374
ANO10	920.493	0.0144423	0.156241	0.092436	0.926352	0.945707
ANO5	185.852	-1.02601	0.167689	-6.11852	9.44455e-10	7.73638e-09
ANO6	5208.24	0.31617	0.067489	4.68476	2.80293e-06	1.23893e-05
ANO8	2011	-0.165491	0.0719431	-2.3003	0.021431	0.0395175
ANO9	3204.62	-0.0164842	0.140855	-0.11703	0.906836	0.930985
ANP32A	10248.4	-0.208706	0.076967	-2.71163	0.00669538	0.0140505
ANP32B	8145.52	0.238741	0.0818906	2.91537	0.00355267	0.00800875
ANP32E	4300.51	-0.0882274	0.0819567	-1.07651	0.281698	0.365035
ANPEP	11939.1	-0.157986	0.181861	-0.868718	0.385001	0.473098
ANTKMT	1236.82	-0.0580224	0.120747	-0.48053	0.63085	0.703209
ANTXR2	3451.42	0.106618	0.0996846	1.06955	0.28482	0.368452
ANXA1	25109.2	0.231213	0.129722	1.78237	0.0746882	0.117119
ANXA11	14102	0.212793	0.0716269	2.97085	0.00296975	0.00682508
ANXA2	21528.3	-0.388629	0.104853	-3.70642	0.000210207	0.000631308
ANXA2R	823.333	0.120058	0.0991444	1.21094	0.225918	0.303612
ANXA2R-AS1	827.745	-0.545358	0.108348	-5.03339	4.81878e-07	2.43787e-06
ANXA2R-OT1	557.62	-0.217559	0.0473749	-4.59228	4.3844e-06	1.8744e-05
ANXA3	2496.29	-0.0211313	0.462644	-0.0456752	0.963569	0.973322
ANXA4	3136.53	-0.58805	0.0864465	-6.80248	1.02836e-11	1.21347e-10
ANXA5	13307.6	-0.355906	0.0960106	-3.70695	0.000209772	0.000630325
ANXA6	21109.3	-0.151562	0.0832767	-1.81998	0.0687613	0.109218
ANXA7	4428.81	0.0931494	0.0712538	1.30729	0.191114	0.26326
ANXA9	370.707	-0.278902	0.120694	-2.31081	0.0208432	0.0385925
AOAH	9518.5	-0.08404	0.102396	-0.820734	0.411798	0.500845
AOAH-IT1	28.4735	0.469403	0.197022	2.38249	0.0171962	0.0325192
AOC2	87.6553	1.1423	0.155977	7.3235	2.4158e-13	3.75018e-12
AOC3	62.1824	1.21245	0.216024	5.61256	1.99355e-08	1.28803e-07
AOPEP	204.349	0.052868	0.0677539	0.780294	0.435218	0.52271
AP1AR	1130.46	-0.317703	0.0587582	-5.40696	6.41042e-08	3.78215e-07
AP1B1	8033.71	-0.204358	0.0719913	-2.83865	0.00453043	0.00994962
AP1G1	5111.67	0.392192	0.0803384	4.88175	1.05147e-06	5.02681e-06
AP1G2	4578.64	-0.16502	0.0597707	-2.76089	0.00576443	0.0123099
AP1G2-AS1	99.0639	-0.785189	0.146986	-5.34192	9.19662e-08	5.27108e-07
AP1M1	5747.96	-0.0559558	0.0746782	-0.749292	0.453681	0.540346
AP1S1	1040.04	-0.583837	0.102879	-5.67496	1.38718e-08	9.24643e-08
AP1S2	6786.88	-0.0250497	0.103511	-0.242	0.80878	0.852519
AP1S3	129.468	-0.191433	0.103288	-1.85338	0.0638279	0.102444
AP2A1	7370.15	-0.0476833	0.0966102	-0.493564	0.621614	0.694998
AP2A2	4472.36	-0.0861396	0.0446972	-1.92718	0.0539567	0.0883212
AP2B1	9002.6	0.243787	0.0710293	3.43221	0.000598687	0.00162883
AP2M1	13002.1	0.141554	0.0844662	1.67586	0.0937652	0.142492
AP2S1	3451.72	-0.118496	0.127259	-0.931138	0.351782	0.439325
AP3B1	2973.15	0.0649667	0.0623167	1.04252	0.297168	0.381882
AP3B2	28.4676	-0.0266906	0.245995	-0.108501	0.913599	0.936057
AP3D1	9531.35	-0.222881	0.0437002	-5.10023	3.39245e-07	1.76589e-06
AP3M1	2449.33	-0.312675	0.0520102	-6.0118	1.83473e-09	1.43685e-08
AP3M2	1327.67	0.297532	0.122354	2.43174	0.0150267	0.028838
AP3S1	2397.66	0.102147	0.103647	0.985527	0.324365	0.410963
AP3S2	844.378	-0.0197323	0.080112	-0.246309	0.805443	0.849728
AP4B1	1385.32	-0.0516064	0.0745301	-0.692423	0.488672	0.57415
AP4B1-AS1	97.5373	-0.076733	0.153855	-0.498735	0.617966	0.691583
AP4E1	1440.46	-0.245196	0.0576574	-4.25264	2.11268e-05	7.85687e-05
AP4M1	301.888	-0.110482	0.0625891	-1.7652	0.0775303	0.120924
AP4S1	742.063	-0.0374438	0.0534989	-0.699897	0.483991	0.569494
AP5B1	12663.4	0.0682177	0.120531	0.565978	0.571409	0.649934
AP5M1	2167.22	-0.0685053	0.0584908	-1.17122	0.241512	0.321304
AP5S1	489.851	-0.232372	0.0660751	-3.51679	0.000436803	0.00122504
AP5Z1	4585.31	-0.0612831	0.0534424	-1.14671	0.2515	0.332516
APAF1	5461.99	-0.439858	0.11438	-3.84559	0.000120262	0.00038138
APBA1	40.2121	0.419784	0.200262	2.09617	0.036067	0.0621361
APBA2	2893.03	0.198978	0.155559	1.27912	0.200855	0.274879
APBA3	1742.99	-0.00461963	0.0713745	-0.0647238	0.948394	0.961721
APBB1	1789.85	0.223666	0.123818	1.80641	0.0708544	0.112033
APBB1IP	8389.96	-0.135972	0.0906992	-1.49915	0.133834	0.193948
APBB2	56.1687	-0.446195	0.258866	-1.72365	0.0847708	0.130608
APBB3	1835.23	-0.14161	0.0871103	-1.62564	0.104027	0.155903
APC	1973.99	0.438186	0.101142	4.33238	1.47509e-05	5.67049e-05
APC2	313.777	-0.393466	0.0831607	-4.73139	2.22986e-06	1.00289e-05
APCDD1	190.703	-0.887952	0.207803	-4.27304	1.92822e-05	7.22938e-05
APEH	4388.82	-0.24298	0.0757359	-3.20825	0.00133546	0.00334614
APEX1	4755.19	-0.194072	0.070115	-2.76791	0.00564174	0.0120774
APEX2	1048.38	-0.574017	0.0781582	-7.34429	2.06847e-13	3.25146e-12
APH1A	7079.36	0.0678865	0.0880614	0.770899	0.440767	0.528098
APH1B	1167.04	-0.220446	0.0679274	-3.24532	0.00117318	0.00297971
API5	3929.15	-0.120729	0.0495277	-2.4376	0.0147853	0.0284431
APIP	676.011	-0.386794	0.069809	-5.54075	3.01176e-08	1.88454e-07
APLF	149.256	0.142934	0.0781503	1.82896	0.0674051	0.107337
APLP2	45243.1	-0.558965	0.114279	-4.89123	1.00209e-06	4.80781e-06
APMAP	9065.61	0.213437	0.167801	1.27196	0.203386	0.277821
APOA1-AS	34.8979	0.540017	0.208427	2.59091	0.00957217	0.0193616
APOA2	71.6727	0.387897	0.21074	1.84065	0.0656734	0.104981
APOBEC2	53.8108	-0.0792294	0.179098	-0.44238	0.658214	0.727858
APOBEC3A	7965.75	0.187866	0.224396	0.837208	0.402476	0.491115
APOBEC3B	228.471	-0.509985	0.275142	-1.85353	0.0638062	0.102418
APOBEC3C	5086.11	-0.123593	0.114379	-1.08056	0.279894	0.363291
APOBEC3D	101.963	-0.74581	0.110894	-6.72545	1.75053e-11	1.98644e-10
APOBEC3F	1095.07	-0.506222	0.0946356	-5.34918	8.83549e-08	5.07409e-07
APOBEC3G	4625.26	-0.389327	0.102682	-3.79156	0.000149702	0.000465528
APOBEC3H	307.907	-0.353784	0.164402	-2.15195	0.0314013	0.0549877
APOBR	9363.96	-0.303917	0.117515	-2.58621	0.00970375	0.0196028
APOE	36.2871	-0.507064	0.243888	-2.07908	0.0376098	0.0644824
APOL1	2488.1	-0.470749	0.117691	-3.99987	6.33776e-05	0.000213097
APOL2	3481.1	-0.215736	0.0810244	-2.6626	0.00775392	0.016052
APOL3	6511.36	-0.37998	0.0859292	-4.42201	9.77872e-06	3.90791e-05
APOL4	138.131	-1.32097	0.311052	-4.24679	2.16851e-05	8.04392e-05
APOL6	11786.6	0.235443	0.13085	1.79934	0.0719652	0.113527
APOLD1	118.63	0.0957337	0.119827	0.798934	0.424329	0.512801
APOM	129.562	0.267392	0.0801668	3.33545	0.000851624	0.00223785
APOO	162.381	-0.115382	0.111941	-1.03074	0.302662	0.387571
APOOL	561.697	-0.12438	0.056353	-2.20716	0.027303	0.0487445
APP	9375.17	-0.178231	0.106773	-1.66926	0.0950665	0.144243
APPBP2	1769.4	0.00350732	0.0499906	0.0701596	0.944067	0.95878
APPL1	2848.52	-0.0624744	0.0579129	-1.07876	0.280693	0.364084
APPL2	1935.31	0.412271	0.0751159	5.48846	4.05447e-08	2.48272e-07
APRG1	151.829	1.25384	0.159864	7.84312	4.39495e-15	8.88351e-14
APRT	4604.54	0.131045	0.10168	1.28881	0.197465	0.270941
APTR	183.077	-0.168486	0.0865831	-1.94594	0.0516619	0.0850032
APTX	1098.3	-0.0969194	0.0304677	-3.18105	0.00146742	0.00363866
AQP10	95.2842	1.00582	0.319935	3.14382	0.00166759	0.00407483
AQP11	84.9085	-0.0282225	0.140648	-0.200661	0.840963	0.878685
AQP3	2886.1	-0.126527	0.163326	-0.774694	0.438521	0.525839
AQP9	3280.94	1.28682	0.239009	5.384	7.28486e-08	4.24926e-07
AQR	3081.76	0.120419	0.0563742	2.13607	0.0326736	0.0570099
ARAF	4999.84	0.123318	0.0549934	2.24242	0.0249341	0.0450169
ARAP1	22276.7	-0.231602	0.115849	-1.99917	0.0455898	0.0762551
ARAP1-AS2	255.1	-0.114798	0.203795	-0.563302	0.573229	0.651538
ARAP2	5857.16	0.506396	0.117668	4.30358	1.68057e-05	6.37617e-05
ARAP3	1683.28	0.47461	0.148065	3.20542	0.00134868	0.00337778
ARCN1	5119.61	-0.376012	0.0695668	-5.40504	6.47936e-08	3.81895e-07
AREG	547.327	0.992391	0.378503	2.62188	0.00874461	0.0178554
AREL1	3775.26	-0.0868406	0.0563765	-1.54037	0.12347	0.180745
ARF1	20504.9	0.282344	0.0914223	3.08834	0.00201275	0.00481384
ARF3	7777.13	-0.0349288	0.0838201	-0.416711	0.67689	0.744034
ARF4	3466.08	-0.11212	0.087874	-1.27591	0.201986	0.27621
ARF5	4398.05	0.198969	0.099881	1.99206	0.0463641	0.0773873
ARF6	15149.4	0.137665	0.0558717	2.46394	0.0137419	0.0266832
ARFGAP1	5504.77	-0.245387	0.0434557	-5.64682	1.63445e-08	1.07389e-07
ARFGAP2	5891.55	-0.147859	0.0344795	-4.28833	1.80018e-05	6.79016e-05
ARFGAP3	2297.58	0.197412	0.0593581	3.32579	0.000881688	0.00231094
ARFGEF1	4780.31	0.047522	0.0812544	0.584855	0.558645	0.63841
ARFGEF2	4431.1	-0.00448932	0.0575617	-0.0779914	0.937835	0.95406
ARFIP1	1185.67	-0.147842	0.0835876	-1.76871	0.0769419	0.1202
ARFIP2	1777.62	-0.0282107	0.0437712	-0.644504	0.519249	0.602215
ARFRP1	2200.43	-0.376744	0.0522665	-7.20814	5.67201e-13	8.24779e-12
ARG1	1459.93	-0.169143	0.430882	-0.392551	0.694651	0.758544
ARG2	52.4608	0.697239	0.171099	4.07506	4.60024e-05	0.000159181
ARGLU1	20835	-0.0071636	0.0697551	-0.102696	0.918204	0.939618
ARHGAP1	6263.45	-0.11447	0.062421	-1.83385	0.0666769	0.106323
ARHGAP10	585.641	0.261445	0.104442	2.50326	0.0123054	0.0242184
ARHGAP11A	287.279	-0.427571	0.151088	-2.82994	0.00465566	0.0101939
ARHGAP11B	51.3845	-0.557017	0.162265	-3.43276	0.000597467	0.00162602
ARHGAP12	1449.53	0.580246	0.0953562	6.08504	1.16466e-09	9.40775e-09
ARHGAP15	2912.82	0.643913	0.0676547	9.51764	1.77153e-21	8.99363e-20
ARHGAP17	4021.77	-0.329267	0.0671034	-4.90687	9.2542e-07	4.46081e-06
ARHGAP18	1185.56	-0.0158731	0.102308	-0.15515	0.876703	0.907787
ARHGAP19	1521.69	0.0957967	0.0600936	1.59412	0.110908	0.164857
ARHGAP21	2027.47	0.512255	0.0801481	6.39136	1.64413e-10	1.54955e-09
ARHGAP22	241.168	-0.393157	0.154449	-2.54555	0.0109106	0.0217614
ARHGAP23	132.323	-0.879733	0.177412	-4.9587	7.09674e-07	3.49514e-06
ARHGAP24	613.592	-0.436957	0.166185	-2.62934	0.00855505	0.0175214
ARHGAP25	6502.13	0.0256836	0.0631035	0.407008	0.684002	0.749445
ARHGAP26	6126.79	0.432888	0.102038	4.24241	2.21128e-05	8.18693e-05
ARHGAP27	12766.1	-0.23364	0.0679499	-3.43842	0.000585121	0.0015959
ARHGAP27P1-BPTFP1-KPNA2P3	215.724	0.098365	0.12493	0.787357	0.431073	0.518904
ARHGAP29	133.346	-1.17144	0.247219	-4.73845	2.15356e-06	9.7183e-06
ARHGAP30	31284.6	-0.320339	0.0613439	-5.22202	1.76985e-07	9.7025e-07
ARHGAP31	2364.49	-0.363507	0.121895	-2.98214	0.00286238	0.00660798
ARHGAP31-AS1	32.6141	0.0482529	0.171102	0.282012	0.777935	0.827768
ARHGAP32	527.343	0.309511	0.11364	2.7236	0.00645756	0.0136219
ARHGAP33	811.085	0.037862	0.14501	0.261099	0.794016	0.841171
ARHGAP35	4760.17	0.175386	0.0685393	2.55891	0.0105	0.0210048
ARHGAP39	34.6742	-0.0303207	0.214826	-0.14114	0.887759	0.915869
ARHGAP4	26569.9	0.00250216	0.0470363	0.0531963	0.957576	0.968837
ARHGAP42	89.3379	-0.293791	0.211811	-1.38704	0.165429	0.232669
ARHGAP44	39.0072	-0.791132	0.193199	-4.09492	4.22318e-05	0.000147272
ARHGAP45	41915.9	0.139079	0.0545402	2.55002	0.0107715	0.0215012
ARHGAP5	945.663	0.368603	0.101177	3.64316	0.000269316	0.000789012
ARHGAP6	165.105	0.964661	0.196143	4.91814	8.73703e-07	4.2349e-06
ARHGAP9	10929.8	0.204113	0.0770533	2.64899	0.00807327	0.0166401
ARHGDIA	10584.1	0.00379295	0.0700187	0.0541705	0.956799	0.968164
ARHGDIB	45488.6	-0.0318271	0.0828751	-0.384037	0.700951	0.763799
ARHGEF1	47456	-0.0469666	0.0573803	-0.818513	0.413064	0.502001
ARHGEF10L	2812.57	-0.619829	0.140293	-4.41811	9.95692e-06	3.97185e-05
ARHGEF11	5110.9	-0.403585	0.107648	-3.74911	0.000177465	0.00054306
ARHGEF12	2140.78	0.844575	0.183405	4.60497	4.12518e-06	1.77095e-05
ARHGEF17	132.176	-0.452597	0.279207	-1.62101	0.105015	0.157222
ARHGEF18	14406.7	0.101033	0.0739331	1.36655	0.171766	0.24017
ARHGEF19	394.475	-0.124954	0.0760241	-1.64361	0.100256	0.151041
ARHGEF2	8925.9	-0.386611	0.0613365	-6.30312	2.91718e-10	2.63013e-09
ARHGEF2-AS2	65.5017	-1.21346	0.134986	-8.98953	2.483e-19	9.50946e-18
ARHGEF26	22.2212	-1.01334	0.187826	-5.39511	6.84829e-08	4.02282e-07
ARHGEF28	64.0032	0.525256	0.243825	2.15423	0.0312221	0.0547288
ARHGEF3	7315.32	-0.0580788	0.0729087	-0.796596	0.425686	0.514049
ARHGEF35	55.2917	-0.484729	0.151456	-3.20046	0.0013721	0.00343054
ARHGEF39	190.393	-0.252699	0.0944318	-2.676	0.0074507	0.0154719
ARHGEF40	4594.71	-0.25304	0.142239	-1.77898	0.0752435	0.117842
ARHGEF5	305.456	-0.157963	0.152315	-1.03708	0.299698	0.384395
ARHGEF6	9316.28	0.100336	0.0517633	1.93836	0.0525798	0.0863243
ARHGEF7	4031.14	0.134212	0.058937	2.27721	0.0227735	0.0416544
ARHGEF9	1213.07	0.167986	0.0788256	2.13111	0.0330804	0.0576359
ARID1A	13419.7	-0.101283	0.0489412	-2.06948	0.0385013	0.0658292
ARID1B	6077.51	0.438338	0.051323	8.54077	1.33326e-17	4.03536e-16
ARID2	2291.36	0.730104	0.0966938	7.55068	4.32988e-14	7.6458e-13
ARID3A	3386.87	-0.620376	0.115428	-5.37458	7.67596e-08	4.45951e-07
ARID3B	2653.09	0.318256	0.0561114	5.67187	1.41249e-08	9.39724e-08
ARID4A	2776.82	0.29807	0.107089	2.78339	0.00537947	0.0115727
ARID4B	4437.4	0.521852	0.0928277	5.62172	1.89063e-08	1.22926e-07
ARID5A	4816.9	0.835582	0.107669	7.76062	8.45154e-15	1.6418e-13
ARID5B	2977.31	0.967915	0.102198	9.47094	2.77348e-21	1.36825e-19
ARIH1	3528.49	0.469441	0.0603559	7.77788	7.37524e-15	1.4472e-13
ARIH2	5249.68	0.0602902	0.0386477	1.56	0.118761	0.174853
ARL1	1266.86	-0.189187	0.0507333	-3.72905	0.000192202	0.000583353
ARL10	882.734	-0.152362	0.117094	-1.30119	0.193193	0.265767
ARL11	1106.61	-0.848758	0.142348	-5.96256	2.48324e-09	1.90374e-08
ARL13A	21.6714	0.590692	0.155751	3.79255	0.000149106	0.000463921
ARL13B	280.453	-0.112691	0.0723027	-1.55859	0.119093	0.17522
ARL14EP	1245.62	0.126226	0.0807929	1.56234	0.118209	0.174181
ARL15	607.087	0.446838	0.0667605	6.69315	2.1841e-11	2.42641e-10
ARL16	1188.03	-0.260733	0.0602679	-4.32623	1.51683e-05	5.80794e-05
ARL17A	566.387	0.196193	0.138548	1.41606	0.156757	0.222154
ARL17B	488.472	0.203487	0.25729	0.790885	0.429011	0.516992
ARL2	396.08	0.0154515	0.101052	0.152906	0.878472	0.90908
ARL2BP	191.785	0.00641069	0.0936046	0.0684869	0.945398	0.959562
ARL3	461.029	-0.22246	0.0737827	-3.01506	0.00256926	0.0060018
ARL4A	1237.77	0.546966	0.207041	2.64183	0.00824602	0.0169661
ARL4C	19574.2	1.0209	0.113004	9.03423	1.65154e-19	6.49605e-18
ARL4D	131.707	0.202238	0.136753	1.47885	0.13918	0.20068
ARL5A	2012.33	0.0565696	0.0490816	1.15256	0.249089	0.329753
ARL5B	2342.55	0.943819	0.128717	7.33251	2.2588e-13	3.52571e-12
ARL6	124.424	0.180383	0.101768	1.77249	0.0763126	0.119366
ARL6IP1	3756.6	0.513716	0.0644645	7.96897	1.59998e-15	3.45817e-14
ARL6IP4	110.669	-0.571627	0.127071	-4.49849	6.8437e-06	2.8175e-05
ARL6IP5	11218.2	-0.0788836	0.0740858	-1.06476	0.286985	0.370785
ARL6IP6	1766.68	-0.136809	0.0670742	-2.03966	0.0413841	0.0700729
ARL8A	3061.25	0.18692	0.0695836	2.68626	0.00722567	0.0150512
ARL8B	3922.06	-0.0159775	0.0632971	-0.252421	0.800716	0.846061
ARMC1	1079.75	-0.259302	0.0568731	-4.55931	5.13223e-06	2.16915e-05
ARMC10	1319.87	-0.238456	0.0640368	-3.72373	0.000196302	0.000594353
ARMC12	46.0071	-0.0199062	0.150357	-0.132393	0.894673	0.921653
ARMC2	332.966	0.0758734	0.0684853	1.10788	0.267915	0.350293
ARMC5	736.484	0.373887	0.0889451	4.20357	2.62738e-05	9.57923e-05
ARMC6	1361.51	-0.25335	0.0902598	-2.80689	0.00500216	0.01086
ARMC7	727.003	-0.15166	0.0805009	-1.88396	0.0595709	0.0964375
ARMC8	2388.43	0.335652	0.0558808	6.00657	1.89486e-09	1.48062e-08
ARMC9	26.9268	0.118705	0.161054	0.737047	0.461094	0.547718
ARMCX1	91.2003	-0.140058	0.120934	-1.15814	0.246808	0.327193
ARMCX2	201.177	-0.819423	0.140289	-5.84095	5.19052e-09	3.75818e-08
ARMCX3	1455.45	-0.295675	0.0727484	-4.06434	4.81677e-05	0.000166048
ARMCX4	469.247	-0.129098	0.115602	-1.11675	0.264102	0.34631
ARMCX5	426.027	0.025268	0.0628948	0.40175	0.687868	0.752876
ARMCX5-GPRASP2	109.307	0.100069	0.0857182	1.16742	0.24304	0.322882
ARMCX6	550.349	-0.123913	0.0490241	-2.52759	0.0114848	0.0227739
ARMH1	1704.83	-0.009618	0.121582	-0.0791071	0.936947	0.953713
ARMH3	2528.73	-0.107823	0.0380815	-2.83137	0.00463484	0.0101534
ARMT1	1079.7	-0.575866	0.0885814	-6.50098	7.97989e-11	7.95893e-10
ARNT	3348.31	-0.335562	0.0601851	-5.5755	2.46825e-08	1.56634e-07
ARPC1A	374.264	0.0351827	0.0722991	0.486627	0.626523	0.699188
ARPC1B	718.427	-0.421318	0.076043	-5.54053	3.01559e-08	1.88558e-07
ARPC2	29323.6	0.0676113	0.0639204	1.05774	0.290173	0.374456
ARPC3	12873.9	0.11278	0.0917887	1.22869	0.219189	0.295889
ARPC4	5987.2	0.0723197	0.107218	0.674508	0.499988	0.584379
ARPC5	16260.8	-0.279447	0.0812452	-3.43955	0.000582684	0.00159
ARPC5L	2845.57	0.0832251	0.066202	1.25714	0.208703	0.28404
ARPIN	1163.7	-0.646707	0.238757	-2.70864	0.00675591	0.0141656
ARPP19	6266.4	0.231661	0.0435756	5.3163	1.05898e-07	6.01234e-07
ARR3	57.2494	-0.513116	0.148094	-3.46481	0.000530608	0.00146321
ARRB1	6056.07	-0.164312	0.0902676	-1.82027	0.0687173	0.109158
ARRB2	24451.4	0.0581601	0.104424	0.556961	0.577554	0.654918
ARRDC1	4221.65	-0.197915	0.0660786	-2.99514	0.00274322	0.00636392
ARRDC1-AS1	1174.71	-0.466866	0.0580118	-8.04777	8.43145e-16	1.8902e-14
ARRDC2	6793.56	0.428154	0.0769749	5.56225	2.66324e-08	1.68031e-07
ARRDC3	6232.25	0.497599	0.0946099	5.25948	1.44463e-07	8.00919e-07
ARRDC3-AS1	119.731	0.0363807	0.103909	0.350122	0.726247	0.784899
ARRDC4	1732.41	0.0722303	0.163428	0.441969	0.658512	0.72814
ARRDC5	306.52	-0.188851	0.086474	-2.1839	0.0289696	0.0513109
ARSA	4888.58	0.0300373	0.0634286	0.473561	0.635813	0.707672
ARSB	1732.62	-0.190298	0.10467	-1.81808	0.069052	0.109619
ARSD	2102.72	-0.493294	0.102512	-4.81204	1.49398e-06	6.93535e-06
ARSG	999.703	0.168904	0.060304	2.80088	0.00509638	0.0110357
ARSK	231.81	-0.0987443	0.0797645	-1.23795	0.215735	0.291881
ARV1	438.375	-0.773673	0.0810071	-9.55068	1.28852e-21	6.71725e-20
ARVCF	325.836	-0.0138668	0.155381	-0.0892442	0.928888	0.947663
ASAH1	15966.1	0.267868	0.103912	2.57783	0.00994226	0.0200175
ASAH2B	80.4344	0.0505296	0.140269	0.360233	0.718673	0.778737
ASAP1	5186.8	0.226366	0.10854	2.08555	0.0370196	0.0635765
ASAP2	138.243	0.700828	0.160916	4.35524	1.32919e-05	5.17338e-05
ASAP3	68.3863	0.26925	0.146623	1.83634	0.0663077	0.105821
ASB1	2619.54	-0.364615	0.0530455	-6.87364	6.25841e-12	7.69155e-11
ASB13	814.992	-0.237701	0.110213	-2.15674	0.0310259	0.0544067
ASB14	156.94	-0.0403875	0.149702	-0.269785	0.787325	0.835806
ASB16	149.776	-0.9839	0.137944	-7.13261	9.84826e-13	1.38367e-11
ASB16-AS1	560.843	-0.264476	0.0550577	-4.80362	1.55819e-06	7.20853e-06
ASB2	138.148	-0.299573	0.149589	-2.00264	0.0452158	0.0757093
ASB3	756.017	0.219232	0.0593445	3.69422	0.000220563	0.000660026
ASB6	1911.36	0.0467902	0.0416952	1.1222	0.261779	0.343815
ASB7	1272.3	0.273389	0.0519267	5.26491	1.40261e-07	7.79855e-07
ASB8	1769.82	0.281487	0.0491146	5.73124	9.96995e-09	6.81735e-08
ASB9	27.0284	-0.159701	0.184753	-0.8644	0.387368	0.475571
ASCC1	860.304	-0.0799895	0.0566621	-1.41169	0.15804	0.223664
ASCC2	5918.02	0.294435	0.171031	1.72153	0.0851552	0.131131
ASCC3	2526.61	0.134852	0.0807601	1.66978	0.0949621	0.144123
ASCL2	806.693	-0.144789	0.161887	-0.894386	0.371116	0.458908
ASF1A	749.565	-0.133721	0.074998	-1.78299	0.0745883	0.117004
ASF1B	552.593	-0.530846	0.176623	-3.00554	0.00265109	0.00617232
ASGR1	1316.93	-0.476656	0.15908	-2.99632	0.00273258	0.00634382
ASGR2	2247.26	-0.51822	0.179152	-2.89263	0.00382036	0.00854929
ASH1L	5480.41	0.240108	0.109327	2.19624	0.0280749	0.0499338
ASH1L-AS1	104.632	0.523497	0.0920847	5.68495	1.30853e-08	8.75559e-08
ASH2L	2447.53	-0.483291	0.0655536	-7.37246	1.6751e-13	2.67404e-12
ASIC1	98.1613	-0.114763	0.265388	-0.432435	0.665426	0.734262
ASIC3	186.548	0.354752	0.128767	2.75499	0.00586946	0.0125005
ASL	857.364	-0.34319	0.0725693	-4.72913	2.25484e-06	1.01234e-05
ASNS	68.2505	0.308188	0.127617	2.41495	0.0157373	0.0300662
ASNSD1	513.451	0.515844	0.0627542	8.22007	2.03392e-16	5.02411e-15
ASPDH	126.838	-0.498456	0.18085	-2.75619	0.00584793	0.0124592
ASPH	1519.74	0.133988	0.171793	0.77994	0.435426	0.522919
ASPHD2	322.973	-0.0726693	0.124201	-0.585093	0.558485	0.638269
ASPM	428.039	-1.11417	0.262103	-4.25088	2.12933e-05	7.91035e-05
ASPSCR1	2018.04	-0.316636	0.0589231	-5.37372	7.71289e-08	4.4765e-07
ASRGL1	356.277	-0.600277	0.112053	-5.35708	8.45768e-08	4.87636e-07
ASS1P1	35.2937	0.915621	0.165021	5.54852	2.88097e-08	1.80788e-07
ASTE1	389.193	-0.0307907	0.0651455	-0.472645	0.636467	0.708158
ASTL	129.122	0.719766	0.298592	2.41053	0.0159292	0.030383
ASTN2	55.7441	0.110139	0.139737	0.788187	0.430587	0.518498
ASXL1	7176.76	0.0485582	0.0587408	0.826652	0.408434	0.497253
ASXL2	3984.18	-0.0484002	0.0681489	-0.710213	0.477572	0.563306
ATAD1	1861.92	0.0581461	0.0526846	1.10366	0.269739	0.352282
ATAD2	1327.42	0.0256012	0.129284	0.198023	0.843027	0.880382
ATAD2B	1966.18	-0.0758127	0.0701163	-1.08124	0.27959	0.363057
ATAD3A	1153.7	-0.144175	0.0816446	-1.76588	0.0774161	0.120789
ATAD3B	2755.23	0.0287725	0.0626167	0.459502	0.645873	0.716388
ATAD3C	48.8679	0.334091	0.189634	1.76177	0.0781086	0.121707
ATAD5	464.199	-0.0738451	0.129626	-0.56968	0.568895	0.647496
ATAT1	466.794	-0.290419	0.0860248	-3.37599	0.000735494	0.00196192
ATE1	1652.41	0.32564	0.0456016	7.14098	9.26659e-13	1.30509e-11
ATF1	1207.6	-0.374502	0.062791	-5.96427	2.45737e-09	1.8864e-08
ATF2	2030.55	0.40144	0.0566837	7.0821	1.41987e-12	1.93573e-11
ATF3	478.292	1.13577	0.260866	4.35383	1.33781e-05	5.19827e-05
ATF4	15304.8	0.284492	0.0653126	4.35585	1.32549e-05	5.1613e-05
ATF5	962.518	-0.211086	0.143464	-1.47135	0.141197	0.203119
ATF6	3633.57	0.251384	0.0678525	3.70486	0.000211511	0.000635007
ATF6B	7233.15	-0.189649	0.0475558	-3.98792	6.66543e-05	0.000223034
ATF7	1398.87	0.089252	0.0504109	1.77049	0.0766454	0.119833
ATF7IP	8432.22	0.45178	0.0780307	5.78978	7.04797e-09	4.97115e-08
ATF7IP2	1198.5	0.480469	0.0934315	5.14248	2.71137e-07	1.44408e-06
ATG10	298.291	0.248323	0.0596614	4.16221	3.15184e-05	0.000112818
ATG101	613.856	-0.602485	0.104425	-5.76954	7.94875e-09	5.55268e-08
ATG12	2776.3	0.0612534	0.0419229	1.4611	0.143989	0.20649
ATG13	4289.03	0.0484567	0.055626	0.871116	0.383691	0.471852
ATG14	1615.48	0.20361	0.071907	2.83157	0.00463196	0.0101496
ATG16L1	2768.28	0.438763	0.0775934	5.65464	1.56169e-08	1.02841e-07
ATG16L2	17105.7	0.12449	0.109922	1.13253	0.257411	0.339201
ATG2A	5280.47	0.778916	0.118047	6.59833	4.15811e-11	4.37981e-10
ATG2B	3580.68	0.33573	0.0963184	3.48562	0.000490993	0.00136236
ATG3	3959.97	-0.109999	0.0844034	-1.30325	0.192488	0.264923
ATG4A	630.138	-0.0797774	0.0603719	-1.32143	0.186357	0.257724
ATG4B	3824.73	-0.00333262	0.0412516	-0.0807876	0.935611	0.95273
ATG4C	574.97	-0.513118	0.0868261	-5.90972	3.42688e-09	2.56414e-08
ATG4D	1330	0.488579	0.0787433	6.2047	5.48005e-10	4.7075e-09
ATG5	1365.41	0.390154	0.0494906	7.8834	3.18586e-15	6.66323e-14
ATG7	2176.81	-0.231833	0.0953764	-2.43072	0.015069	0.0289097
ATG9A	1602.25	0.0333999	0.07824	0.426891	0.669459	0.737457
ATG9B	145.784	0.274666	0.145478	1.88802	0.0590231	0.0956461
ATIC	2013.34	-0.175778	0.0765039	-2.29763	0.0215828	0.0397638
ATL1	131.307	0.657302	0.121464	5.41151	6.24957e-08	3.69473e-07
ATL2	1352.95	0.0658285	0.0614623	1.07104	0.284152	0.367778
ATL3	2429.53	0.0640792	0.0593471	1.07974	0.28026	0.363684
ATM	21758.5	0.356705	0.111739	3.1923	0.00141146	0.00351485
ATMIN	2898.35	0.320225	0.0439248	7.29031	3.09244e-13	4.68805e-12
ATN1	2335.21	0.498453	0.0813301	6.12877	8.85627e-10	7.31281e-09
ATOH8	100.121	-0.252878	0.311968	-0.810589	0.417601	0.506493
ATOSA	2749.67	0.424394	0.0889255	4.77246	1.81985e-06	8.32859e-06
ATOSB	3311.74	-0.0715459	0.129361	-0.55307	0.580216	0.657041
ATOSBP1	49.2163	0.0506147	0.202644	0.249772	0.802763	0.847712
ATOX1	1214.44	-0.24169	0.0701938	-3.44318	0.000574914	0.00157076
ATP10A	3466.73	0.0829868	0.110205	0.75302	0.451438	0.538224
ATP10D	1572.33	-0.4114	0.0810509	-5.07582	3.8582e-07	1.98525e-06
ATP11A	9868.17	-0.329366	0.094603	-3.48156	0.000498496	0.00138164
ATP11B	7198.95	0.396774	0.0717987	5.5262	3.27234e-08	2.03447e-07
ATP11C	1592.91	0.251893	0.0672126	3.74771	0.000178457	0.000545792
ATP13A1	7683.2	-0.327112	0.0788674	-4.14762	3.35953e-05	0.000119492
ATP13A2	2833.11	0.01606	0.0720917	0.222772	0.823713	0.864763
ATP13A3	4232.28	0.174986	0.0946222	1.84931	0.0644125	0.103197
ATP13A4	86.3554	0.362824	0.188595	1.92383	0.0543757	0.0889238
ATP1A1	7838.25	-0.119511	0.0586704	-2.03699	0.0416512	0.0704667
ATP1A1-AS1	634.025	0.658607	0.127055	5.18364	2.176e-07	1.17616e-06
ATP1A3	65.9957	0.451879	0.176065	2.56655	0.0102716	0.0206021
ATP1B1	185.893	0.584263	0.119208	4.90119	9.52571e-07	4.58916e-06
ATP1B3	3550.14	0.19571	0.0778709	2.51326	0.011962	0.0236131
ATP23	221.586	-0.268084	0.151804	-1.76598	0.0773987	0.120773
ATP2A1	84.2255	-0.189362	0.145766	-1.29908	0.193917	0.266617
ATP2A2	8419.61	-0.232879	0.0582496	-3.99795	6.38945e-05	0.000214551
ATP2A3	27365.9	0.165185	0.0802109	2.05939	0.0394572	0.0671881
ATP2B1	5039.22	0.813682	0.121321	6.70684	1.98882e-11	2.22932e-10
ATP2B1-AS1	486.011	0.266497	0.19492	1.36721	0.171559	0.239938
ATP2B4	11223.8	0.212448	0.0849919	2.49962	0.0124326	0.0244425
ATP2C1	3002.33	0.0598807	0.0550894	1.08697	0.277048	0.360346
ATP2C2	133.193	-0.393037	0.392948	-1.00023	0.317201	0.403114
ATP5F1A	14244.9	-0.0235735	0.0727149	-0.32419	0.745794	0.801363
ATP5F1B	20331.4	-0.153865	0.0702974	-2.18877	0.0286135	0.050747
ATP5F1C	4789.92	-0.106433	0.0736878	-1.44438	0.148632	0.212137
ATP5F1D	3032.05	0.428845	0.122158	3.51058	0.000447137	0.00125181
ATP5F1E	8826.61	-0.0941978	0.143437	-0.656719	0.511362	0.594885
ATP5IF1	971.328	-0.0413855	0.0551559	-0.750337	0.453052	0.53978
ATP5MC1	1212.16	-0.284053	0.098062	-2.89666	0.00377155	0.00845525
ATP5MC2	7163.59	0.0960032	0.0918785	1.04489	0.296073	0.380836
ATP5MC3	3454.96	-0.244938	0.100027	-2.44872	0.0143364	0.0277082
ATP5ME	289.583	-0.489563	0.097228	-5.0352	4.77342e-07	2.41842e-06
ATP5MF	1585.84	-0.765428	0.0896477	-8.53818	1.36351e-17	4.11978e-16
ATP5MG	1277.61	0.178349	0.0641196	2.7815	0.00541082	0.0116301
ATP5MJ	2487.34	-0.00252036	0.0984911	-0.0255897	0.979585	0.985246
ATP5MK	1287.44	0.0160154	0.0795918	0.201219	0.840528	0.878548
ATP5PB	5429.62	-0.0469686	0.0723056	-0.649584	0.515961	0.598999
ATP5PD	1857.8	-0.297965	0.0850944	-3.50158	0.000462501	0.00129028
ATP5PF	1224.02	-0.308318	0.0881614	-3.4972	0.00047017	0.0013102
ATP5PO	692.233	0.281678	0.0694152	4.05788	4.952e-05	0.000170273
ATP6AP1	7998.13	-0.144877	0.0927595	-1.56186	0.118321	0.174288
ATP6AP1-DT	63.8795	-0.50291	0.128826	-3.9038	9.46949e-05	0.000306932
ATP6AP2	8441.18	0.0602717	0.0739404	0.815138	0.414993	0.503925
ATP6V0A1	3438.63	-0.309673	0.0970627	-3.19044	0.00142054	0.00353445
ATP6V0A2	2338.31	0.0765304	0.056516	1.35414	0.175693	0.244955
ATP6V0B	8165.86	0.215353	0.123256	1.7472	0.0806032	0.124914
ATP6V0C	125.256	0.920302	0.168971	5.44651	5.13675e-08	3.09019e-07
ATP6V0D1	8243.18	-0.255982	0.116003	-2.20669	0.0273354	0.0487974
ATP6V0D1-DT	454.279	-0.63957	0.0918712	-6.96159	3.36452e-12	4.30461e-11
ATP6V0E1	6604.58	-0.0851002	0.109031	-0.780512	0.43509	0.522658
ATP6V0E2	1338.67	0.328826	0.130373	2.52219	0.0116627	0.0230926
ATP6V0E2-AS1	106.145	0.0120459	0.169219	0.0711851	0.94325	0.958118
ATP6V1A	3930.99	-0.115244	0.106429	-1.08283	0.278883	0.362409
ATP6V1B2	12307.8	-0.45775	0.114664	-3.99211	6.54891e-05	0.000219605
ATP6V1C1	2266.41	-0.197901	0.0789221	-2.50755	0.0121571	0.0239684
ATP6V1C2	86.432	0.222148	0.125718	1.76704	0.077222	0.120508
ATP6V1D	1454.87	-0.263155	0.117382	-2.24188	0.0249691	0.0450615
ATP6V1E1	3941.28	-0.0983566	0.0841318	-1.16908	0.242373	0.322131
ATP6V1E2	349.256	-0.00789262	0.0671664	-0.117508	0.906457	0.930815
ATP6V1F	2459.27	-0.130594	0.102475	-1.2744	0.202521	0.276855
ATP6V1FNB	21.865	0.150883	0.153273	0.984409	0.324915	0.41148
ATP6V1G1	5352.91	0.202127	0.0606037	3.33523	0.000852282	0.00223924
ATP6V1G2	54.876	-0.180125	0.136948	-1.31528	0.188416	0.260139
ATP6V1H	1204.58	-0.192159	0.0693933	-2.76912	0.00562075	0.0120339
ATP7A	1100.75	0.294602	0.0884162	3.33199	0.000862261	0.00226308
ATP7B	92.7448	0.19268	0.108722	1.77223	0.0763571	0.119425
ATP8A1	5279.32	0.663145	0.0962832	6.88745	5.68031e-12	7.02557e-11
ATP8A2	67.8279	-0.0419288	0.191401	-0.219063	0.826601	0.867117
ATP8B1	156.778	-0.248709	0.140548	-1.76957	0.0767993	0.120031
ATP8B1-AS1	222.225	-0.291579	0.0836914	-3.48398	0.000494023	0.00137012
ATP8B2	9628.81	-0.0468581	0.0949285	-0.493614	0.621579	0.694998
ATP8B3	292.683	-0.0989855	0.095193	-1.03984	0.298414	0.38303
ATP8B4	1662.47	-0.37262	0.230191	-1.61874	0.105502	0.157842
ATP9A	360.704	0.330084	0.204472	1.61433	0.106456	0.159092
ATP9B	1715.14	0.102782	0.0483531	2.12565	0.0335322	0.0582866
ATPAF1	1737.35	0.0400546	0.057013	0.702551	0.482335	0.567813
ATPAF2	1011.35	-0.279457	0.0581336	-4.80714	1.53105e-06	7.09303e-06
ATPSCKMT	344.03	-0.388178	0.0663266	-5.85252	4.84174e-09	3.51731e-08
ATR	2869.92	0.242025	0.0942631	2.56755	0.0102421	0.0205524
ATRAID	2045.52	0.16355	0.080293	2.03691	0.0416588	0.0704667
ATRIP	603.62	-0.117062	0.0521177	-2.24611	0.024697	0.0446581
ATRN	2654.9	-0.210962	0.0636172	-3.31611	0.000912789	0.00238352
ATRX	4701.14	0.260826	0.102263	2.55055	0.0107553	0.0214762
ATXN1	4394.02	0.364849	0.0789657	4.62034	3.83106e-06	1.65485e-05
ATXN10	2230.57	0.230391	0.0669259	3.44247	0.000576417	0.00157462
ATXN1L	5539.39	0.4573	0.0687173	6.6548	2.83679e-11	3.08096e-10
ATXN2	1593.48	0.0493254	0.0491086	1.00442	0.315178	0.400806
ATXN2L	9788.98	0.0494344	0.0453542	1.08996	0.27573	0.358979
ATXN3	1844	0.0708629	0.0687475	1.03077	0.302649	0.387571
ATXN7	5346.86	0.640706	0.0953822	6.71725	1.85192e-11	2.08844e-10
ATXN7L1	1609.94	0.0753569	0.0434336	1.73499	0.0827422	0.127809
ATXN7L2	614.664	0.164862	0.0676401	2.43734	0.0147958	0.0284514
ATXN7L3	7141.73	0.0485139	0.0616645	0.786739	0.431435	0.519268
ATXN7L3-AS1	130.575	-0.689643	0.114345	-6.03123	1.62715e-09	1.28349e-08
ATXN7L3B	4853.38	0.117443	0.0505739	2.32221	0.0202217	0.0375733
AUH	759.232	-0.129043	0.0671795	-1.92086	0.054749	0.0894588
AUNIP	40.6342	-0.876377	0.188694	-4.64443	3.41019e-06	1.4874e-05
AUP1	6710.98	0.0159285	0.0492569	0.323377	0.74641	0.801876
AURKA	198.006	-1.1608	0.208586	-5.56508	2.62035e-08	1.65623e-07
AURKAIP1	3064.42	0.0323313	0.100808	0.320723	0.74842	0.803344
AURKB	287.503	-0.856139	0.221798	-3.85999	0.00011339	0.000362151
AURKC	27.8158	0.354921	0.133083	2.66691	0.00765512	0.0158644
AUTS2	1527.05	1.53175	0.143718	10.658	1.5994e-26	1.58704e-24
AVEN	344.553	0.166992	0.0760851	2.1948	0.0281779	0.0500729
AVIL	180.94	0.314718	0.124832	2.52113	0.0116979	0.023157
AVL9	3277.27	0.107457	0.0561206	1.91476	0.0555235	0.0906227
AVPI1	196.559	1.35909	0.193283	7.03157	2.04216e-12	2.72247e-11
AVPR2	201.601	-0.420272	0.171702	-2.44767	0.0143782	0.0277612
AXIN1	5343.24	0.190058	0.0623345	3.049	0.00229605	0.00542822
AXIN2	447.941	0.693069	0.17855	3.88165	0.000103749	0.000333372
AXL	183.888	-0.939347	0.375192	-2.50364	0.0122922	0.0241992
AZI2	968.869	-0.201752	0.0836501	-2.41186	0.0158713	0.0302858
AZIN1	5301.13	0.329176	0.0612273	5.3763	7.60336e-08	4.42028e-07
AZIN2	216.589	0.272658	0.140294	1.94348	0.051958	0.0854421
AZU1	3159.27	-0.866486	0.431603	-2.0076	0.0446857	0.0749152
B2M	331617	0.315868	0.0856214	3.68912	0.000225029	0.000672354
B3GALNT1	33.7373	-0.660825	0.200622	-3.29388	0.000988161	0.00255777
B3GALNT2	530.897	0.0608117	0.0689412	0.88208	0.377733	0.465838
B3GALT2	30.3228	-0.232589	0.207827	-1.11915	0.263075	0.34518
B3GALT4	882.218	-0.500861	0.106439	-4.70562	2.53099e-06	1.12672e-05
B3GALT6	1339.91	0.0854906	0.118578	0.720964	0.470932	0.557092
B3GALT9	215.489	-0.246215	0.0701914	-3.50777	0.000451886	0.0012643
B3GAT1	1449.01	0.311339	0.233436	1.33373	0.182294	0.252906
B3GAT1-DT	58.4167	0.382534	0.274659	1.39276	0.163692	0.230542
B3GAT2	75.6073	1.15522	0.146904	7.86376	3.72785e-15	7.64121e-14
B3GAT3	2720.97	-0.040216	0.060451	-0.665267	0.50588	0.589923
B3GLCT	348.449	0.766273	0.0769971	9.95197	2.47238e-23	1.65432e-21
B3GNT2	1850.08	0.595556	0.0810818	7.34513	2.05563e-13	3.23419e-12
B3GNT4	25.38	0.667615	0.161078	4.14466	3.4032e-05	0.000120822
B3GNT5	474.056	0.699938	0.214805	3.25848	0.0011201	0.00286069
B3GNT7	535.729	1.39893	0.249776	5.60074	2.13441e-08	1.36991e-07
B3GNT8	351.083	-0.457223	0.200152	-2.28438	0.0223495	0.0409991
B3GNT9	199.831	-0.262854	0.117659	-2.23403	0.025481	0.0458669
B3GNTL1	815.728	0.299872	0.105791	2.83458	0.00458866	0.0100623
B4GALNT3	192.651	-0.214749	0.309144	-0.694656	0.487271	0.572735
B4GALNT4	94.6269	0.282782	0.29342	0.963746	0.335173	0.42248
B4GALT1	8767.58	0.607188	0.0965028	6.29192	3.13563e-10	2.81256e-09
B4GALT2	245.735	-0.270621	0.153096	-1.76765	0.0771197	0.120402
B4GALT3	2595.3	-0.127769	0.0834511	-1.53106	0.125754	0.183504
B4GALT4	953.759	0.152655	0.111638	1.36741	0.171497	0.23989
B4GALT5	6563.66	-0.349439	0.192314	-1.81703	0.069213	0.109825
B4GALT6	172.786	0.43229	0.141088	3.06396	0.00218425	0.0051899
B4GALT7	1224.1	-0.00715994	0.0529939	-0.135109	0.892526	0.919754
B4GAT1	255.11	-0.0714405	0.108833	-0.656424	0.511551	0.594948
B4GAT1-DT	68.7938	0.216867	0.126413	1.71555	0.0862451	0.132519
B9D1	79.0255	-0.638868	0.156398	-4.08487	4.41011e-05	0.000153118
B9D2	402.911	0.31915	0.0882795	3.61522	0.000300092	0.000870423
BABAM1	1027.45	0.0784247	0.089591	0.875364	0.381376	0.469502
BABAM2	1019.04	0.24237	0.0734242	3.30095	0.000963576	0.00250008
BACE1	389.199	-0.45868	0.101768	-4.50713	6.57115e-06	2.71554e-05
BACE2	265.216	0.0909171	0.213327	0.426186	0.669973	0.737877
BACH1	7515.78	0.275835	0.121697	2.26657	0.0234162	0.0426647
BACH2	2447.18	0.432081	0.177005	2.44107	0.0146438	0.0281993
BAD	318.634	0.15141	0.0984754	1.53754	0.124161	0.181528
BAG1	5310.19	0.5274	0.187869	2.80728	0.00499616	0.0108484
BAG2	177.607	0.0504216	0.123207	0.409242	0.682362	0.748358
BAG3	550.032	0.969501	0.096489	10.0478	9.39512e-24	6.72444e-22
BAG4	888.913	0.217308	0.0760948	2.85575	0.00429357	0.0094867
BAG5	2485.25	0.541635	0.0433062	12.5071	6.82652e-36	2.29266e-33
BAG6	13070.7	-0.0353786	0.110157	-0.321165	0.748085	0.803182
BAHCC1	1117.65	-0.865176	0.119094	-7.26463	3.74059e-13	5.60254e-12
BAHD1	2005.53	-0.245172	0.0732242	-3.34823	0.000813285	0.00214875
BAIAP2	485.936	0.335225	0.13026	2.5735	0.0100674	0.0202392
BAIAP2-DT	1783.6	-0.73654	0.138686	-5.31083	1.09127e-07	6.16963e-07
BAIAP2L1	126.494	-0.0289731	0.147213	-0.196811	0.843975	0.881181
BAIAP2L2	129	-0.1023	0.155189	-0.659198	0.509769	0.593388
BAIAP3	633.862	0.299405	0.21377	1.40059	0.161336	0.22772
BAK1	2472.78	-0.11825	0.100957	-1.17128	0.241485	0.321293
BAMBI	41.942	0.133468	0.288549	0.462548	0.643689	0.714555
BANF1	2589.2	-0.387175	0.0916087	-4.2264	2.37461e-05	8.73058e-05
BANK1	2688.31	-0.518715	0.200185	-2.59118	0.00956468	0.0193487
BANP	1273.81	0.186606	0.0494457	3.77396	0.000160677	0.000496824
BAP1	5865.95	0.0667692	0.0450649	1.48162	0.138441	0.199796
BARD1	487.984	-6.63584e-05	0.111609	-0.00059456	0.999526	0.999583
BASP1	3105.11	0.704082	0.214042	3.28946	0.0010038	0.00259094
BATF	958.451	-0.66744	0.114982	-5.80473	6.44704e-09	4.58246e-08
BATF2	326.261	-0.398848	0.251176	-1.58792	0.112303	0.166718
BATF3	132.981	-0.00802317	0.187755	-0.0427322	0.965915	0.975036
BAX	4744.17	-0.248741	0.078772	-3.15773	0.00159001	0.00390547
BAZ1A	5701.65	0.239068	0.103332	2.31358	0.0206906	0.0383264
BAZ1A-AS1	181.612	0.891243	0.105915	8.41469	3.93948e-17	1.09935e-15
BAZ1B	4815.93	-0.225914	0.0564927	-3.99899	6.36139e-05	0.000213809
BAZ2A	15530.9	-0.0495607	0.0556794	-0.890109	0.373407	0.46135
BAZ2B	2426.04	0.426775	0.131385	3.24827	0.0011611	0.00295331
BAZ2B-AS1	155.234	-0.369591	0.205211	-1.80103	0.0716983	0.113131
BBC3	1105.6	0.19413	0.0990694	1.95954	0.0500498	0.0826935
BBIP1	1258.45	0.490061	0.0855593	5.72774	1.01779e-08	6.94869e-08
BBLN	2116.1	0.6391	0.10739	5.95123	2.66129e-09	2.02867e-08
BBOF1	148.303	0.880377	0.289169	3.04451	0.00233062	0.0055025
BBS1	45.2875	-0.275152	0.119328	-2.30585	0.0211189	0.0390327
BBS10	351.506	-1.08952	0.101081	-10.7786	4.34293e-27	4.56897e-25
BBS12	80.4578	-0.681898	0.125314	-5.44153	5.28246e-08	3.16911e-07
BBS2	1454.72	0.0587141	0.0961108	0.6109	0.541266	0.622705
BBS4	633.975	0.0871694	0.0648077	1.34505	0.17861	0.248526
BBS5	59.1235	0.454302	0.120401	3.77325	0.000161132	0.000497878
BBS7	396.74	-0.278646	0.0828573	-3.36296	0.000771122	0.00204667
BBS9	453.78	0.458953	0.0625033	7.34285	2.09086e-13	3.2837e-12
BBX	3222.46	0.546516	0.081916	6.67166	2.52931e-11	2.76766e-10
BCAP29	57.8387	0.163221	0.132806	1.22902	0.219063	0.295741
BCAP31	6164.85	0.108954	0.0850578	1.28094	0.200214	0.27411
BCAR3	108.589	-0.482314	0.170596	-2.82724	0.00469518	0.0102701
BCAS1	47.7091	-0.0526753	0.166931	-0.31555	0.752344	0.806515
BCAS2	1017.77	0.541052	0.0682751	7.92458	2.2891e-15	4.87522e-14
BCAS3	925.581	0.22187	0.0681114	3.25746	0.00112413	0.00286972
BCAS4	480.617	0.095735	0.167615	0.571161	0.567891	0.646887
BCAT1	482.675	-0.389238	0.17351	-2.24332	0.0248764	0.0449314
BCAT2	769.574	-0.285595	0.0747473	-3.82081	0.000133017	0.000417581
BCCIP	1412.04	-0.238672	0.0551442	-4.32814	1.50374e-05	5.76284e-05
BCDIN3D	152.531	-0.496672	0.0891456	-5.57147	2.52603e-08	1.60009e-07
BCDIN3D-AS1	32.1454	-0.59778	0.13334	-4.48312	7.35604e-06	3.00294e-05
BCKDHB	445.281	0.25022	0.0697658	3.58657	0.000335058	0.000960498
BCKDK	2530.56	-0.150404	0.113938	-1.32005	0.186818	0.258279
BCL10	1103.92	0.995755	0.0989562	10.0626	8.08524e-24	5.9328e-22
BCL11A	1368.86	-0.0368515	0.126102	-0.292236	0.770106	0.821722
BCL11B	7922.93	0.666314	0.130103	5.12145	3.03193e-07	1.59487e-06
BCL2	7116.37	0.398275	0.105641	3.77006	0.000163206	0.000503574
BCL2A1	2029.41	0.786509	0.197057	3.99127	6.57194e-05	0.00022025
BCL2L1	5796.32	0.956256	0.344759	2.7737	0.00554233	0.0118791
BCL2L11	3219.7	0.0892205	0.0899009	0.992432	0.320987	0.407451
BCL2L12	589.737	-0.326409	0.102237	-3.19268	0.0014096	0.00351169
BCL2L13	3008.56	-0.242699	0.0740801	-3.27617	0.00105224	0.00270321
BCL2L14	56.691	-0.569849	0.258968	-2.20046	0.0277741	0.0494644
BCL2L15	407.487	-0.271733	0.290716	-0.934701	0.349942	0.437439
BCL2L2	842.404	-0.250886	0.0926637	-2.70749	0.0067795	0.0142082
BCL3	4681.36	1.24546	0.176572	7.05355	1.74415e-12	2.34126e-11
BCL6	5784.35	0.79482	0.172103	4.61829	3.86909e-06	1.66963e-05
BCL7A	1153.14	-0.646374	0.224228	-2.88267	0.00394319	0.00879264
BCL7B	2754.39	0.399076	0.0711003	5.61286	1.99012e-08	1.28628e-07
BCL7C	885.715	0.0590172	0.0875455	0.674132	0.500227	0.584541
BCL9	675.345	0.13064	0.102535	1.2741	0.202629	0.27696
BCL9L	9222.49	0.186869	0.101872	1.83434	0.0666035	0.106225
BCLAF1	10073.5	0.762112	0.0852563	8.93907	3.92469e-19	1.43391e-17
BCLAF3	1062.86	-0.00251853	0.113636	-0.0221631	0.982318	0.987009
BCO2	66.2032	-0.150523	0.148215	-1.01557	0.309834	0.395162
BCOR	2449.79	-0.545836	0.0829052	-6.58386	4.58376e-11	4.77061e-10
BCORL1	758.401	0.0424756	0.103316	0.411122	0.680983	0.747216
BCR	5519.52	0.683787	0.0830574	8.23271	1.83028e-16	4.56629e-15
BCS1L	932.552	-0.403538	0.0617059	-6.53969	6.16461e-11	6.28481e-10
BDH1	985.982	-0.0740865	0.105316	-0.703469	0.481764	0.567268
BDH2	399.522	-0.16112	0.0793993	-2.02924	0.0424337	0.071545
BDNF-AS	36.4934	-0.390695	0.142228	-2.74696	0.00601503	0.0127887
BDP1	3891.22	0.0788783	0.105026	0.751036	0.452631	0.539389
BEAN1	67.5193	0.375219	0.205199	1.82857	0.0674645	0.107422
BECN1	3064.97	-0.0144728	0.0401546	-0.360425	0.718529	0.778629
BEGAIN	104.9	0.216436	0.314766	0.687608	0.4917	0.576893
BEND2	201.742	2.1873	0.249529	8.76575	1.8554e-18	6.2433e-17
BEND3	105.864	0.00858495	0.10045	0.0854651	0.931892	0.949895
BEND4	185.657	-0.642219	0.177601	-3.61608	0.0002991	0.000867975
BEND5	126.902	-0.451836	0.214885	-2.10269	0.0354931	0.0612684
BEND7	43.9242	1.39783	0.337149	4.14603	3.38291e-05	0.000120177
BEST1	882.255	-0.0680317	0.157505	-0.431933	0.66579	0.73456
BEST4	39.7561	0.301085	0.133503	2.25526	0.0241172	0.0437547
BET1	657.708	-0.440307	0.0796931	-5.52503	3.29437e-08	2.0467e-07
BET1L	2418.31	-0.160664	0.0569132	-2.82297	0.00475808	0.0103895
BEX1	100.107	-0.990957	0.388326	-2.55187	0.0107146	0.0213997
BEX2	465.322	0.257755	0.140207	1.83839	0.0660044	0.105433
BEX3	560.961	0.350543	0.156516	2.23966	0.0251133	0.0452843
BEX4	1071	0.226479	0.0838011	2.70258	0.00688027	0.0143935
BEX5	46.0549	0.900091	0.160684	5.60161	2.12366e-08	1.36402e-07
BFAR	2298.61	0.0168857	0.0519603	0.324973	0.745201	0.800965
BFSP1	113.451	0.313717	0.199171	1.57512	0.115229	0.17038
BHLHA15	399.638	-1.98012	0.300557	-6.58816	4.45306e-11	4.64565e-10
BHLHE40	5684.32	1.15817	0.13215	8.76404	1.88376e-18	6.32655e-17
BHLHE40-AS1	48.1547	-0.115327	0.120103	-0.960236	0.336937	0.424086
BHLHE41	114.604	-1.78466	0.245244	-7.2771	3.41074e-13	5.14379e-12
BICD1	508.487	-0.00687089	0.0883386	-0.077779	0.938004	0.954176
BICD2	5908.1	-0.239757	0.0688221	-3.48372	0.000494503	0.00137123
BICDL1	2647.25	0.484096	0.111157	4.35508	1.33017e-05	5.1749e-05
BICRA	2398.63	0.662194	0.0668002	9.91306	3.65296e-23	2.34542e-21
BICRAL	3578.93	0.469382	0.0547068	8.57996	9.49074e-18	2.91807e-16
BID	4014.76	0.00335611	0.128587	0.0261	0.979178	0.985044
BIK	97.1605	-0.61799	0.190089	-3.25106	0.00114976	0.00292874
BIN1	5476.17	0.00803274	0.111654	0.0719433	0.942647	0.957627
BIN2	17921.4	0.0296307	0.0601407	0.492689	0.622232	0.6956
BIN3	1688.42	0.0413709	0.0661716	0.625206	0.531836	0.613594
BIRC2	3487.39	-0.0905744	0.112286	-0.806641	0.419874	0.508401
BIRC3	7791.03	-0.125659	0.145618	-0.862937	0.388172	0.476424
BIRC5	376.518	-0.828646	0.264033	-3.13841	0.00169865	0.0041403
BIRC6	9848.26	0.0659971	0.0798385	0.826632	0.408445	0.497253
BISPR	1001.8	-0.174055	0.0964686	-1.80426	0.0711898	0.112482
BIVM	487.614	0.0632108	0.114082	0.554084	0.579521	0.656423
BLCAP	3785.82	0.00849318	0.0608106	0.139666	0.888924	0.9168
BLK	1912.07	-0.490517	0.204807	-2.39502	0.0166193	0.031534
BLM	488.317	-0.537694	0.111539	-4.82068	1.4307e-06	6.68068e-06
BLMH	1628.71	0.00616518	0.0537186	0.114768	0.908629	0.932168
BLNK	896.569	-1.07258	0.18039	-5.94589	2.74956e-09	2.08957e-08
BLOC1S1	461.435	-0.146039	0.0953681	-1.53132	0.12569	0.183455
BLOC1S2	2195.48	-0.0205952	0.0568354	-0.362366	0.717078	0.777395
BLOC1S3	1019.55	0.3324	0.0683833	4.86083	1.16892e-06	5.54126e-06
BLOC1S4	1155.12	0.0457724	0.09202	0.497418	0.618894	0.692445
BLOC1S5	516.793	-0.111189	0.0651814	-1.70584	0.0880385	0.134928
BLOC1S6	3749.4	0.476836	0.0655802	7.27104	3.56739e-13	5.35691e-12
BLTP1	9817.24	0.371366	0.111287	3.337	0.00084689	0.00222608
BLTP2	8430.65	-0.317265	0.0458619	-6.91783	4.58609e-12	5.76612e-11
BLTP3A	1770.1	-0.0187878	0.0707905	-0.2654	0.790702	0.838524
BLTP3B	2166.26	0.365326	0.0995054	3.67142	0.00024121	0.000716165
BLVRA	3242.29	-0.463393	0.140752	-3.29226	0.000993842	0.00256866
BLVRB	5188.45	-0.234651	0.210722	-1.11356	0.265469	0.347694
BLZF1	862.401	-0.173448	0.095262	-1.82074	0.0686459	0.109084
BMAL1	2876.99	0.359371	0.0960033	3.74332	0.000181603	0.000553881
BMAL2	203.199	-0.613977	0.164677	-3.72838	0.000192717	0.000584714
BMERB1	121.586	0.263393	0.107024	2.46105	0.013853	0.0268722
BMF	3242.04	-0.317707	0.107106	-2.96629	0.00301412	0.00692159
BMI1	1509.75	0.58946	0.056784	10.3807	3.03405e-25	2.58472e-23
BMP1	498.063	0.114622	0.0811894	1.41179	0.158012	0.22366
BMP2K	1092.37	0.137223	0.113334	1.21079	0.225977	0.303644
BMP6	341.82	0.972071	0.212461	4.57529	4.75552e-06	2.02167e-05
BMP8A	358.499	-0.211507	0.134072	-1.57756	0.114667	0.169694
BMP8B	404.717	-0.290862	0.121658	-2.39082	0.016811	0.0318562
BMPR1A	309.744	0.780635	0.110474	7.06624	1.59186e-12	2.15339e-11
BMPR2	2281.57	0.281094	0.0686683	4.09351	4.2489e-05	0.000148109
BMS1	1894.02	-0.268348	0.0611593	-4.38769	1.14563e-05	4.51732e-05
BMS1P1	123.816	-0.362663	0.1958	-1.85221	0.0639953	0.102646
BMS1P4	64.2465	-0.115033	0.118043	-0.9745	0.329808	0.41665
BMT2	977.533	0.46791	0.094729	4.93946	7.83399e-07	3.82298e-06
BNC2	110.691	1.25468	0.265035	4.73401	2.2013e-06	9.90813e-06
BNIP1	351.999	0.817357	0.0889199	9.19207	3.8536e-20	1.62559e-18
BNIP2	6423.05	0.335866	0.078275	4.29085	1.77993e-05	6.71956e-05
BNIP3	852.729	0.10727	0.0685879	1.56398	0.117823	0.173701
BNIP3L	7630.11	0.727743	0.165701	4.39191	1.12361e-05	4.44053e-05
BNIP3P11	95.7386	0.45139	0.163224	2.76546	0.0056843	0.012161
BNIPL	49.0654	-0.411081	0.145647	-2.82244	0.00476597	0.0104054
BOD1	675.438	0.0525063	0.0703371	0.746495	0.455368	0.541838
BOD1L1	6647.59	0.0281513	0.120611	0.233406	0.815446	0.85794
BOK	96.1668	0.6933	0.231585	2.99372	0.00275595	0.00638752
BOLA1	301.751	-0.734444	0.103223	-7.11515	1.11794e-12	1.55197e-11
BOLA2-SMG1P6	24.3324	-0.0148036	0.187645	-0.0788914	0.937119	0.953776
BOLA2P2	19.5071	-0.00516203	0.17574	-0.0293731	0.976567	0.982757
BOLA3	107.827	-0.240741	0.132175	-1.82138	0.0685496	0.108951
BOLA3-DT	72.6003	0.283269	0.0996127	2.8437	0.00445929	0.00982057
BOP1	2221.69	-0.0782955	0.084885	-0.922372	0.356335	0.443836
BORA	300.599	-0.253827	0.0682788	-3.71751	0.000201196	0.000607275
BORCS5	863.672	0.0294819	0.0735795	0.400681	0.688655	0.753466
BORCS6	463.969	-0.196814	0.104774	-1.87846	0.0603183	0.0975189
BORCS7	1105.34	0.423323	0.0700631	6.04202	1.52196e-09	1.20706e-08
BORCS8	905.541	-0.375326	0.0729079	-5.14795	2.63348e-07	1.40516e-06
BPGM	2478.52	1.03461	0.3385	3.05645	0.00223974	0.00530731
BPHL	186.15	-0.491133	0.0905695	-5.42272	5.86991e-08	3.48444e-07
BPI	4770.34	-0.911598	0.44044	-2.06974	0.0384765	0.0658197
BPNT1	909.053	-0.512198	0.0914228	-5.60252	2.11256e-08	1.35739e-07
BPNT2	3470.32	0.0987638	0.0496147	1.99062	0.0465231	0.0776007
BPTF	6018.19	0.155285	0.0829999	1.8709	0.0613588	0.0989173
BRAF	2116.37	0.560781	0.0722158	7.76535	8.14199e-15	1.58873e-13
BRAP	1339.82	-0.104213	0.0458541	-2.27272	0.0230434	0.0420907
BRAT1	4119.5	0.0860836	0.0586611	1.46747	0.142247	0.20436
BRCA1	463.336	-0.346125	0.163049	-2.12283	0.0337682	0.0586327
BRCA2	471.334	-0.257963	0.1759	-1.46654	0.142503	0.20466
BRCC3	961.242	-0.265613	0.065398	-4.06149	4.87612e-05	0.000167896
BRD1	4975.41	0.0296701	0.0623888	0.475568	0.634382	0.706514
BRD2	18975.7	0.14212	0.0329463	4.31369	1.6055e-05	6.11792e-05
BRD3	2377.47	-0.0741803	0.0557672	-1.33018	0.183459	0.25426
BRD3OS	571.515	-0.0488509	0.0971736	-0.502718	0.615163	0.689241
BRD4	8057.42	0.259234	0.0597173	4.34101	1.41828e-05	5.48469e-05
BRD7	3853.41	0.062719	0.0463731	1.35249	0.17622	0.24563
BRD8	1719.69	-0.422724	0.0639927	-6.60582	3.95333e-11	4.1843e-10
BRD9	3789.97	-0.154122	0.0592033	-2.60326	0.0092342	0.0187562
BRF1	2323.25	0.00567168	0.0594946	0.095331	0.924052	0.943777
BRF2	235.302	0.262027	0.0846022	3.09716	0.00195383	0.00468575
BRI3	8761.83	0.00956382	0.150722	0.0634532	0.949406	0.962579
BRI3BP	1244.91	-0.283225	0.0824015	-3.43713	0.000587906	0.00160267
BRICD5	182.145	-0.209254	0.0966935	-2.1641	0.0304568	0.0535755
BRIP1	215.245	-0.391206	0.174846	-2.23743	0.0252581	0.0455097
BRIX1	875.196	0.441239	0.0730604	6.03937	1.54719e-09	1.22373e-08
BRK1	6579.63	-0.20786	0.0888551	-2.33932	0.0193191	0.0360574
BRME1	44.2095	0.179659	0.143155	1.255	0.209479	0.284883
BRMS1	2517.1	0.100563	0.065676	1.5312	0.12572	0.18347
BRMS1L	162.35	0.343445	0.0794086	4.32503	1.52509e-05	5.83571e-05
BROX	2416.14	0.428016	0.0647759	6.60764	3.90497e-11	4.13813e-10
BRPF1	3009.71	0.0993482	0.0460263	2.15851	0.0308881	0.0542032
BRPF3	2942.85	0.0880659	0.0617671	1.42577	0.153934	0.218667
BRSK1	111.54	0.101373	0.103709	0.977471	0.328336	0.415121
BRSK2	46.9115	-0.37247	0.181393	-2.05339	0.0400347	0.068019
BRWD1	5935.57	0.558675	0.0915439	6.10281	1.04221e-09	8.46174e-09
BRWD3	3140.86	0.400421	0.103785	3.8582	0.000114225	0.000364418
BSCL2	111.563	-0.222161	0.077384	-2.87089	0.00409312	0.00909097
BSDC1	3868.49	-0.130136	0.0530885	-2.4513	0.0142341	0.0275318
BSG	14986.5	0.174499	0.168255	1.03711	0.299683	0.384395
BSG-AS1	44.9388	-0.841541	0.21368	-3.93833	8.20507e-05	0.000269856
BSN	48.0043	-0.175404	0.135529	-1.29422	0.19559	0.268642
BSPRY	60.3368	-0.378475	0.22724	-1.66553	0.0958069	0.145178
BST1	4626.3	-0.332927	0.157307	-2.11642	0.0343091	0.0594537
BST2	9290.99	-0.538133	0.146509	-3.67304	0.000239685	0.000712119
BTAF1	9160.85	-0.0602956	0.107027	-0.56337	0.573183	0.651527
BTBD1	3307.51	0.130391	0.0343017	3.80131	0.000143931	0.00044942
BTBD10	880.044	-0.134395	0.0853327	-1.57495	0.115267	0.170422
BTBD18	27.6291	0.465243	0.18728	2.48422	0.0129836	0.0253829
BTBD19	309.558	-0.199615	0.238859	-0.835703	0.403322	0.491941
BTBD2	4507.75	0.182077	0.0855966	2.12715	0.0334076	0.0581163
BTBD3	383.825	0.0447188	0.0987373	0.452906	0.650616	0.72091
BTBD6	1429.88	0.342651	0.0643953	5.32105	1.03167e-07	5.86686e-07
BTBD7	1946.67	-0.021853	0.0520079	-0.420187	0.674349	0.741755
BTBD8	209.469	0.627177	0.112074	5.59609	2.19239e-08	1.40351e-07
BTBD9	1465.42	0.391121	0.0618254	6.32621	2.51248e-10	2.28769e-09
BTD	1293.14	0.116445	0.0551631	2.11092	0.0347795	0.0601613
BTF3	17075.7	0.374331	0.0868168	4.31174	1.61976e-05	6.16553e-05
BTF3L4	2022	-0.0459837	0.0634798	-0.724383	0.468831	0.55487
BTG1	19485.2	0.817956	0.0917015	8.91977	4.67276e-19	1.68955e-17
BTG2	13657	0.510571	0.135802	3.75967	0.000170136	0.000522925
BTG3	492.844	1.31738	0.134758	9.77587	1.42924e-22	8.32006e-21
BTG3-AS1	31.4462	1.34879	0.216237	6.23755	4.44471e-10	3.88112e-09
BTK	5332.82	-0.428319	0.0865042	-4.95142	7.36736e-07	3.61719e-06
BTLA	767.026	-1.07624	0.164235	-6.55303	5.63825e-11	5.77653e-10
BTN2A1	3901.59	-0.123099	0.0656479	-1.87514	0.0607739	0.0981464
BTN2A2	1518.74	-0.645289	0.0728692	-8.85545	8.33499e-19	2.93472e-17
BTN2A3P	165.627	-0.734165	0.0973064	-7.54488	4.52706e-14	7.95377e-13
BTN3A1	12696.8	-0.151702	0.0989303	-1.53342	0.125173	0.182777
BTN3A2	11031.4	0.0398746	0.111231	0.358486	0.71998	0.779758
BTN3A3	6776.43	-0.260304	0.0876303	-2.97048	0.00297339	0.00683253
BTNL9	99.0181	-0.528561	0.308947	-1.71085	0.0871091	0.133668
BTRC	808.725	-0.130833	0.0540352	-2.42126	0.015467	0.0295984
BUB1	443.09	-1.14321	0.250799	-4.55828	5.15732e-06	2.17765e-05
BUB1B	197.868	-1.18448	0.247204	-4.7915	1.65538e-06	7.61581e-06
BUB3	5188.84	0.0819063	0.047922	1.70916	0.0874218	0.134089
BUD13	786.083	-0.523607	0.0646513	-8.09895	5.54361e-16	1.2806e-14
BUD23	2189.74	-0.0650881	0.0730554	-0.890942	0.37296	0.460929
BUD31	1154.45	0.1341	0.0609681	2.19951	0.0278413	0.0495771
BYSL	369.622	-0.735104	0.093435	-7.86755	3.61646e-15	7.43035e-14
BZW1	6504.87	0.401764	0.0591139	6.79644	1.07238e-11	1.2603e-10
BZW2	940.71	-0.0111293	0.0809354	-0.137509	0.890629	0.918287
C10orf105	38.3591	1.25547	0.201342	6.23553	4.50258e-10	3.92969e-09
C10orf143	280.764	-0.0986445	0.102839	-0.95921	0.337453	0.424618
C10orf88	475.28	-0.373796	0.0601385	-6.21559	5.11336e-10	4.4164e-09
C10orf88B	122.715	0.0507621	0.128854	0.39395	0.693618	0.757653
C10orf95-AS1	681.56	-0.280499	0.0884556	-3.17107	0.00151878	0.00374898
C11orf21	12814.9	-0.407258	0.0816482	-4.98796	6.10187e-07	3.03599e-06
C11orf24	936.401	-0.769549	0.0887406	-8.6719	4.24971e-18	1.36178e-16
C11orf54	673.347	-0.306792	0.0745276	-4.11648	3.84698e-05	0.000135178
C11orf58	7304.88	0.0958766	0.0341995	2.80345	0.00505596	0.0109604
C11orf65	127.967	0.888582	0.151132	5.87951	4.11473e-09	3.03205e-08
C11orf68	1450.18	-0.455504	0.107437	-4.23971	2.23807e-05	8.27384e-05
C11orf71	207.525	-0.405441	0.0729173	-5.56028	2.6934e-08	1.69688e-07
C11orf80	429.442	0.0673867	0.127326	0.529246	0.596635	0.672624
C12orf29	555.856	0.309971	0.101827	3.04409	0.00233387	0.00550793
C12orf4	691.918	-0.350499	0.0660212	-5.30889	1.10296e-07	6.22761e-07
C12orf42	121.622	0.228346	0.162306	1.40688	0.159462	0.225438
C12orf43	726.354	-0.175287	0.0722819	-2.42504	0.0153067	0.0293206
C12orf57	425.092	0.681584	0.131667	5.17659	2.25979e-07	1.21805e-06
C12orf60	62.3441	0.394543	0.128636	3.06713	0.00216126	0.00514158
C12orf75	1719.77	0.615484	0.135679	4.53634	5.72401e-06	2.3932e-05
C12orf76	683.215	-0.00763557	0.0768905	-0.0993044	0.920897	0.94138
C13orf46	422.967	0.0475228	0.165198	0.287672	0.773598	0.824189
C14orf119	1047.22	-0.889796	0.114382	-7.77916	7.30061e-15	1.43417e-13
C14orf132	53.9832	0.221333	0.264764	0.835962	0.403176	0.491798
C14orf28	226.519	0.349994	0.0702397	4.98285	6.26546e-07	3.11118e-06
C14orf93	505.116	0.0811821	0.0521935	1.55541	0.11985	0.176124
C15orf39	8229.89	0.714333	0.132208	5.4031	6.55007e-08	3.85933e-07
C15orf40	1096.16	-0.315569	0.0512924	-6.15234	7.63466e-10	6.37951e-09
C15orf61	215.035	0.544978	0.0878541	6.20321	5.53214e-10	4.74525e-09
C15orf62	211.968	0.0184582	0.10643	0.17343	0.862313	0.896197
C16orf54	4673.46	1.0647	0.0879162	12.1104	9.30128e-34	2.63317e-31
C16orf74	216.986	-0.00352029	0.144295	-0.0243965	0.980536	0.985899
C16orf86	234.055	-0.336185	0.0912813	-3.68295	0.000230547	0.000687077
C16orf87	593.566	0.523842	0.0748004	7.00319	2.5019e-12	3.28521e-11
C16orf95	22.5194	-0.362594	0.132189	-2.74299	0.00608822	0.0129223
C17orf100	148.788	-0.350103	0.136725	-2.56063	0.0104484	0.0209111
C17orf113	60.5565	-0.33778	0.16428	-2.05612	0.0397709	0.06763
C17orf49	106.863	0.146467	0.114938	1.27432	0.20255	0.276874
C17orf58	155.426	-0.240098	0.100542	-2.38804	0.0169384	0.0320734
C17orf67	332.347	-0.0503171	0.0859271	-0.585579	0.558159	0.637942
C17orf75	619.805	-0.348526	0.0622024	-5.60309	2.1056e-08	1.35341e-07
C17orf80	608.988	-0.845317	0.0827733	-10.2124	1.74436e-24	1.38471e-22
C18orf21	479.422	0.335437	0.0546865	6.13381	8.57974e-10	7.108e-09
C18orf32	334.242	-0.178423	0.0641245	-2.78245	0.00539505	0.0116019
C18orf54	164.359	-0.261059	0.117861	-2.21497	0.026762	0.0478816
C19orf12	1634.54	-0.172841	0.071365	-2.42193	0.0154383	0.0295468
C19orf25	1548.83	-0.226351	0.0775644	-2.91823	0.00352022	0.0079438
C19orf38	4484.86	-0.226041	0.162084	-1.3946	0.163137	0.229872
C19orf44	107.657	-0.340386	0.0939145	-3.62443	0.0002896	0.000842928
C19orf47	832.073	-0.109158	0.0687976	-1.58665	0.112592	0.167046
C19orf48P	862.3	0.262331	0.112678	2.32814	0.0199048	0.0370437
C19orf53	2467.22	-0.0353411	0.0849911	-0.415822	0.677541	0.744421
C19orf73	20.7174	-0.401453	0.159165	-2.52225	0.0116608	0.0230915
C19orf84	78.9047	-0.551456	0.2077	-2.65506	0.00792952	0.0163747
C1D	1145.17	0.220203	0.0762149	2.88924	0.00386172	0.00862969
C1GALT1	3729.61	0.315621	0.0705234	4.4754	7.62671e-06	3.10545e-05
C1GALT1C1	764.035	-0.661328	0.116852	-5.65952	1.51799e-08	1.00265e-07
C1orf109	598.062	-0.221577	0.0531676	-4.16752	3.07938e-05	0.000110587
C1orf115	200.664	-0.773098	0.168382	-4.59133	4.40436e-06	1.88155e-05
C1orf122	895.663	0.00867796	0.125639	0.0690705	0.944933	0.959413
C1orf127	61.7276	-0.749546	0.172881	-4.33562	1.45351e-05	5.59736e-05
C1orf131	620.742	-0.488982	0.0658882	-7.4214	1.15891e-13	1.91116e-12
C1orf159	896.005	0.107501	0.0723522	1.4858	0.137331	0.198407
C1orf162	5578.26	-0.267672	0.107164	-2.49777	0.0124976	0.0245509
C1orf174	1458.15	0.206408	0.0617135	3.34462	0.000823956	0.00217234
C1orf198	242.297	0.826452	0.132604	6.23249	4.59089e-10	3.99678e-09
C1orf21	1228.76	0.943438	0.182669	5.16475	2.40756e-07	1.2929e-06
C1orf216	736.753	-0.44648	0.0773155	-5.77478	7.70537e-09	5.4054e-08
C1orf220	66.5655	-1.86746	0.218813	-8.53448	1.40783e-17	4.24636e-16
C1orf35	1160.13	-0.195266	0.0569641	-3.42788	0.000608317	0.00165066
C1orf43	4821.46	-0.0539514	0.0880957	-0.612418	0.540261	0.621591
C1orf50	393.128	0.296825	0.0990636	2.9963	0.00273274	0.00634382
C1orf52	1245.3	0.30333	0.0456442	6.64553	3.02123e-11	3.26301e-10
C1orf54	101.979	-0.206324	0.123477	-1.67096	0.0947305	0.143821
C1orf56	110.767	-0.186423	0.0961774	-1.93833	0.0525835	0.0863243
C1QA	253.58	-0.92325	0.286488	-3.22265	0.00127011	0.00319567
C1QB	635.716	-1.64092	0.322905	-5.08175	3.73974e-07	1.93113e-06
C1QBP	2786.01	-0.0822893	0.0917999	-0.896398	0.37004	0.45774
C1QC	380.216	-2.09119	0.322862	-6.47706	9.35299e-11	9.19711e-10
C1QL3	65.5908	0.171268	0.184564	0.927963	0.353427	0.440906
C1QTNF12	69.0708	0.49758	0.182514	2.72626	0.00640573	0.0135272
C1QTNF3	131.426	1.01823	0.107089	9.50827	1.93852e-21	9.75628e-20
C1QTNF4	30.6545	0.897177	0.214581	4.18107	2.90143e-05	0.000104756
C1QTNF6	703.771	0.000304728	0.128755	0.00236673	0.998112	0.998512
C1R	105.61	0.268883	0.118785	2.26361	0.0235979	0.0429509
C1RL	2032.47	-0.193721	0.101262	-1.91306	0.0557407	0.0909431
C1RL-AS1	746.493	-0.597537	0.130734	-4.57063	4.86251e-06	2.06314e-05
C1S	56.2342	0.040317	0.169638	0.237666	0.81214	0.85544
C2	230.458	-0.918155	0.19583	-4.68853	2.75177e-06	1.21786e-05
C20orf204	90.1875	-0.205258	0.188537	-1.08869	0.276291	0.359522
C20orf96	263.049	-0.329476	0.0962715	-3.42236	0.000620789	0.00168007
C21orf58	450.106	-0.284157	0.137757	-2.06274	0.0391371	0.066721
C21orf91	1605.38	-0.294942	0.105748	-2.78909	0.00528556	0.0114001
C22orf15	45.0996	-0.547672	0.151897	-3.60556	0.000311486	0.000900478
C22orf23	49.8537	-0.0924272	0.109652	-0.84291	0.399279	0.487998
C22orf39	1246.5	-0.0270513	0.0490929	-0.551022	0.581619	0.658288
C22orf46P	982.461	-0.495938	0.0776316	-6.38835	1.67691e-10	1.57618e-09
C2CD2	727.23	-0.209188	0.0866787	-2.41337	0.0158058	0.0301773
C2CD2L	2586.23	-0.0690038	0.0587871	-1.17379	0.240478	0.320227
C2CD3	2204.9	0.152946	0.058092	2.63282	0.00846783	0.0173693
C2CD4D	98.5083	0.26997	0.165143	1.63476	0.102099	0.15342
C2CD5	2906.16	-0.0723645	0.0776125	-0.932381	0.351139	0.438711
C2CD6	21.7786	-0.182475	0.205223	-0.889153	0.373921	0.461952
C2orf15	29.1752	0.242339	0.14993	1.61635	0.106019	0.158547
C2orf16	62.0142	-0.695526	0.136157	-5.10827	3.25121e-07	1.69794e-06
C2orf27A	140.679	0.146333	0.246404	0.593874	0.552596	0.633362
C2orf42	401.31	-0.233681	0.0834924	-2.79883	0.00512885	0.0110964
C2orf49	1377.23	0.0352582	0.0594544	0.593028	0.553162	0.633851
C2orf50	27.5523	0.0453879	0.177103	0.25628	0.797735	0.843755
C2orf68	3439.96	-0.210257	0.0489813	-4.29259	1.76603e-05	6.66996e-05
C2orf69	962.492	0.570764	0.0584381	9.76698	1.56029e-22	9.0528e-21
C2orf74	22.4583	-0.842037	0.153205	-5.49615	3.88166e-08	2.38443e-07
C2orf74-DT	186.311	-0.81684	0.110229	-7.41041	1.25907e-13	2.05499e-12
C2orf76	183.993	-0.100633	0.0947823	-1.06172	0.288361	0.372481
C2orf88	1129.72	1.30807	0.240453	5.44003	5.32713e-08	3.19152e-07
C2orf92	257.755	-0.188828	0.130005	-1.45247	0.14637	0.209337
C3	306.302	-0.360619	0.224956	-1.60306	0.108921	0.162376
C3AR1	2343.95	-1.79249	0.181815	-9.85885	6.27622e-23	3.9286e-21
C3orf14	87.9097	-0.345451	0.155586	-2.22033	0.0263964	0.0473146
C3orf18	631.064	-0.187833	0.0929789	-2.02016	0.0433665	0.0729134
C3orf20	35.0097	0.0590089	0.148743	0.396717	0.691576	0.755895
C3orf38	1305.38	0.627484	0.0587909	10.6731	1.35941e-26	1.35661e-24
C3orf52	106.617	-0.422479	0.141285	-2.99026	0.00278738	0.00645351
C3orf62	719.682	0.365611	0.0860201	4.2503	2.13489e-05	7.92765e-05
C3orf86P	86.4168	0.660613	0.219734	3.00642	0.00264341	0.00615904
C4A	61.6261	-0.465027	0.130056	-3.5756	0.000349432	0.000997625
C4BPB	36.2232	-0.426518	0.244648	-1.74339	0.0812653	0.125817
C4orf19	40.7476	1.3084	0.19886	6.57951	4.71998e-11	4.88907e-10
C4orf3	5350.91	0.0285588	0.0658016	0.434014	0.664278	0.73317
C4orf33	779.158	-0.0608481	0.0943483	-0.644931	0.518972	0.601974
C4orf46	440.726	0.406389	0.0844929	4.80974	1.5113e-06	7.00831e-06
C4orf48	702.225	0.0475629	0.147707	0.322008	0.747447	0.802743
C4orf50	243.91	0.339347	0.22055	1.53863	0.123893	0.181212
C5	461.349	-0.139597	0.122166	-1.14268	0.253169	0.334419
C5AR1	10190.4	0.58101	0.18738	3.10071	0.00193059	0.00463766
C5AR2	1352.57	0.232489	0.155005	1.49988	0.133646	0.193704
C5orf15	2184.8	-0.278374	0.0648122	-4.29509	1.74621e-05	6.60369e-05
C5orf22	927.102	-0.302282	0.0590459	-5.11944	3.06437e-07	1.60951e-06
C5orf24	1782.19	0.24267	0.082967	2.9249	0.00344568	0.00779474
C5orf34	88.3359	-0.42233	0.115249	-3.66449	0.000247836	0.000733469
C5orf58	158.337	0.998485	0.143104	6.97733	3.00836e-12	3.89171e-11
C5orf63	263.342	-0.499117	0.131398	-3.7985	0.000145575	0.000454068
C6orf120	1881.96	-0.0531142	0.0437123	-1.21508	0.224334	0.301901
C6orf132	33.7508	0.363661	0.144628	2.51446	0.0119213	0.0235407
C6orf136	735.141	0.29126	0.056171	5.18524	2.15739e-07	1.16646e-06
C6orf163	68.1184	-0.122956	0.15844	-0.77604	0.437726	0.525102
C6orf226	400.016	0.357	0.106911	3.33924	0.000840084	0.00221085
C6orf47	1096.11	-0.445909	0.0818213	-5.44979	5.04298e-08	3.03797e-07
C6orf62	11229.7	0.00257809	0.0584758	0.0440881	0.964834	0.974164
C6orf89	5687.64	0.00886295	0.0421811	0.210116	0.833577	0.872914
C7orf31	451.322	0.105194	0.0577769	1.8207	0.0686525	0.109084
C7orf50	2271.13	-0.0933155	0.109548	-0.851821	0.394314	0.482571
C8G	107.609	-0.166014	0.180484	-0.919825	0.357664	0.445143
C8orf33	1465.32	0.106856	0.0657448	1.62532	0.104095	0.155991
C8orf44	421.365	-0.458942	0.109463	-4.19267	2.75689e-05	0.000100159
C8orf58	271.392	0.459657	0.0701984	6.54796	5.83265e-11	5.97078e-10
C8orf76	84.5766	0.473043	0.0735814	6.42884	1.28585e-10	1.23115e-09
C8orf82	1271.35	-0.0326579	0.102407	-0.318904	0.749799	0.804281
C9orf131	21.872	0.514187	0.203236	2.53	0.0114061	0.0226359
C9orf40	257.052	0.0565464	0.149984	0.377015	0.706162	0.76804
C9orf72	7628.95	0.22914	0.123859	1.85	0.0643131	0.103071
C9orf78	7187.05	0.827618	0.207891	3.98102	6.8621e-05	0.00022896
C9orf85	380.467	-0.179951	0.0546398	-3.2934	0.000989835	0.00256172
CA1	2263.46	2.4392	0.512431	4.76006	1.93539e-06	8.81578e-06
CA11	291.662	0.515794	0.114734	4.49556	6.93857e-06	2.85185e-05
CA13	167.575	-0.139853	0.0863865	-1.61892	0.105465	0.157813
CA14	142.5	0.837977	0.141864	5.90691	3.48575e-09	2.60484e-08
CA15P1	60.427	0.0807487	0.179895	0.448865	0.653529	0.723593
CA2	957.352	0.990004	0.270806	3.65577	0.000256414	0.00075591
CA5B	1717.63	0.252642	0.0756118	3.34131	0.000833855	0.00219578
CA5BP1	257.34	0.295988	0.0817448	3.62088	0.000293608	0.000853458
CA6	207.866	-0.518877	0.241724	-2.14657	0.0318276	0.055684
CA8	58.8835	0.481806	0.214733	2.24375	0.0248487	0.0448906
CAAP1	700.608	-0.0470973	0.0513002	-0.918072	0.358581	0.446125
CAB39	8114.15	0.0584446	0.0556644	1.04995	0.293743	0.378342
CAB39L	258.838	0.0878901	0.0567458	1.54884	0.121421	0.178147
CABIN1	6800.35	-0.0473285	0.0579687	-0.816449	0.414243	0.503259
CABLES1	47.4512	-0.175086	0.197865	-0.884872	0.376226	0.464364
CABLES2	635.251	-0.0793013	0.0703604	-1.12707	0.259712	0.341562
CABP4	137.663	0.192996	0.164565	1.17276	0.240891	0.320673
CABP5	82.3325	1.59575	0.266562	5.98639	2.14553e-09	1.66309e-08
CACFD1	525.838	-0.276039	0.117189	-2.35549	0.0184982	0.0346883
CACHD1	89.8309	0.932281	0.269216	3.46294	0.000534306	0.00147225
CACNA1A	142.781	-0.00534436	0.174615	-0.0306066	0.975583	0.982163
CACNA1C	132.04	-0.0413188	0.139721	-0.295723	0.767441	0.819324
CACNA1C-AS1	72.7131	-0.521814	0.139102	-3.7513	0.000175917	0.000538795
CACNA1C-AS2	45.5734	0.235175	0.143415	1.63981	0.101044	0.152031
CACNA1D	48.3802	0.665826	0.224043	2.97187	0.00295997	0.00680348
CACNA1F	216.895	-0.435739	0.139374	-3.12641	0.00176954	0.00429184
CACNA1H	189.412	0.0463629	0.175977	0.26346	0.792196	0.839701
CACNA1I	1656.14	-0.124751	0.17904	-0.696777	0.485942	0.571417
CACNA2D2	773.739	0.595802	0.181328	3.28576	0.00101706	0.00262091
CACNA2D3	223.385	0.160929	0.197824	0.813495	0.415934	0.504663
CACNA2D4	879.307	-0.0917612	0.100588	-0.91225	0.361637	0.449287
CACNB1	643.395	0.00705643	0.0966967	0.0729749	0.941826	0.957061
CACNB2	158.932	0.467984	0.138399	3.38142	0.000721128	0.00192624
CACNB3	275.068	0.0525746	0.0899191	0.584688	0.558758	0.638413
CACNB4	125.229	0.866291	0.175298	4.94183	7.7392e-07	3.7838e-06
CACTIN	1692.35	-0.358101	0.0497206	-7.20228	5.92157e-13	8.56079e-12
CACTIN-AS1	38.0949	0.10353	0.131521	0.787172	0.431181	0.518998
CACUL1	2796.64	0.600127	0.0741554	8.09284	5.829e-16	1.33944e-14
CACYBP	2208.58	-0.21361	0.0722474	-2.95664	0.00311009	0.0071139
CAD	2693.16	-0.347827	0.0729025	-4.77112	1.83203e-06	8.37773e-06
CADM1	145.881	0.159637	0.197612	0.807831	0.419188	0.507676
CADM4	91.605	0.259358	0.117959	2.19872	0.0278978	0.0496542
CAHM	77.587	-0.25702	0.112343	-2.28781	0.0221485	0.0406774
CALB1	44.1743	0.164459	0.190282	0.864288	0.38743	0.475613
CALCOCO1	7499.41	-0.187067	0.0632292	-2.95855	0.00309088	0.0070783
CALCOCO2	5248.6	0.232959	0.0517245	4.50385	6.67348e-06	2.75652e-05
CALCRL	188.701	-0.306799	0.149495	-2.05224	0.0401466	0.0681932
CALD1	61.9929	1.68929	0.24726	6.83204	8.37179e-12	1.00601e-10
CALHM2	1991.29	-0.574664	0.117501	-4.89071	1.00471e-06	4.81777e-06
CALHM6	580.994	-0.157012	0.212596	-0.738546	0.460183	0.546784
CALM1	25160.4	0.186816	0.0511712	3.65081	0.000261415	0.000768579
CALM2	13666.9	0.083509	0.0744794	1.12124	0.262187	0.344258
CALM3	15659	0.100089	0.070899	1.41171	0.158035	0.223664
CALML6	21.8764	0.108165	0.228377	0.473623	0.635769	0.707672
CALR	19619.6	-0.255533	0.094366	-2.7079	0.00677113	0.0141941
CALU	2348.79	-0.150411	0.0683469	-2.20071	0.0277568	0.0494386
CAMK1	365.929	-0.742515	0.119379	-6.21982	4.97724e-10	4.30736e-09
CAMK1D	3621.26	0.369113	0.0970866	3.8019	0.000143592	0.000448463
CAMK2D	2266.12	0.175405	0.0903729	1.9409	0.0522701	0.0858825
CAMK2G	3914.72	0.133652	0.0572116	2.3361	0.019486	0.0363495
CAMK2N1	105.326	1.52475	0.168622	9.04244	1.53215e-19	6.04007e-18
CAMK4	3799.29	0.877726	0.136066	6.45073	1.11312e-10	1.08238e-09
CAMKK1	572.254	0.211742	0.137349	1.54163	0.123163	0.18034
CAMKK2	6783.44	-0.437971	0.107494	-4.0744	4.61341e-05	0.000159573
CAMKMT	246.622	-0.0584738	0.0514851	-1.13574	0.256065	0.337809
CAMLG	1889.5	0.648565	0.0584212	11.1015	1.23308e-28	1.6565e-26
CAMP	4886.67	-1.40795	0.47943	-2.93672	0.00331706	0.00753696
CAMSAP1	2061.2	0.0197048	0.0576236	0.341957	0.732383	0.790112
CAMSAP2	290.222	0.205031	0.124264	1.64997	0.098949	0.14933
CAMSAP3	34.6757	0.111788	0.226923	0.492627	0.622276	0.695604
CAMTA1	773.194	0.319974	0.0817941	3.91194	9.15568e-05	0.000298144
CAMTA2	3922.9	-0.0327171	0.0628513	-0.520548	0.602682	0.67791
CAND1	3990.49	0.15703	0.0624462	2.51464	0.0119153	0.0235341
CAND2	55.9151	0.227946	0.201619	1.13058	0.258232	0.340026
CANT1	2813.24	0.0325483	0.104196	0.312374	0.754756	0.808654
CANX	19520.3	-0.0199438	0.0704119	-0.283245	0.776989	0.827045
CAP1	30599.7	-0.113943	0.0721688	-1.57885	0.114371	0.169367
CAPG	9544.05	-0.604177	0.147615	-4.09292	4.2598e-05	0.0001484
CAPN1	10848.3	-0.0122369	0.0990088	-0.123594	0.901637	0.927009
CAPN1-AS1	291.45	0.995561	0.188005	5.29541	1.18753e-07	6.67276e-07
CAPN10	3347.76	-0.173157	0.0388582	-4.45612	8.34549e-06	3.37218e-05
CAPN10-DT	96.2934	-0.753715	0.104852	-7.18834	6.55822e-13	9.43434e-12
CAPN12	200.104	-0.574432	0.162953	-3.52513	0.000423269	0.00118995
CAPN14	40.4766	-0.144194	0.173952	-0.828932	0.407143	0.49603
CAPN15	8126.38	0.0736013	0.0763749	0.963685	0.335204	0.422489
CAPN2	22581	-0.0457919	0.056887	-0.804962	0.420842	0.509397
CAPN3	1105.47	-0.71626	0.143049	-5.00709	5.52581e-07	2.77015e-06
CAPN5	276.065	0.186968	0.13842	1.35073	0.176782	0.246295
CAPN7	2652.8	0.0134075	0.0655861	0.204425	0.838021	0.876464
CAPNS1	15098.1	0.0403017	0.100291	0.401846	0.687798	0.752848
CAPRIN1	6819.96	0.0196039	0.0506524	0.387027	0.698736	0.761861
CAPRIN2	1889.94	0.159997	0.119623	1.33752	0.181054	0.251485
CAPS	975.56	0.143256	0.073291	1.95462	0.0506277	0.0835221
CAPS2	117.441	0.406228	0.0979373	4.14783	3.35635e-05	0.000119428
CAPZA1	11091	-0.150181	0.0891707	-1.6842	0.0921438	0.14037
CAPZA2	5809.8	-0.0789896	0.102256	-0.772468	0.439837	0.527093
CAPZB	15639.4	-0.0633952	0.0716739	-0.884495	0.376429	0.464492
CARD11	7560.49	0.294168	0.100155	2.93712	0.00331271	0.00752807
CARD14	293.541	-0.244096	0.14203	-1.71862	0.0856838	0.131817
CARD16	2689.73	-0.158944	0.114022	-1.39398	0.163322	0.230077
CARD19	3693.77	0.524305	0.109495	4.78839	1.68121e-06	7.73056e-06
CARD6	941.639	-1.39303	0.16343	-8.52372	1.54504e-17	4.63619e-16
CARD8	8848.12	-0.128436	0.06812	-1.88543	0.0593717	0.0961487
CARD8-AS1	1048.59	-0.769984	0.106298	-7.24365	4.36764e-13	6.42058e-12
CARD9	360.282	-1.02432	0.162226	-6.31419	2.71583e-10	2.45747e-09
CARF	1154.45	-0.395764	0.115176	-3.43617	0.00058999	0.00160742
CARHSP1	1121.75	-0.0114447	0.0716373	-0.159758	0.873071	0.904885
CARM1	2421.58	0.123722	0.114601	1.07959	0.280325	0.363741
CARMIL1	254.989	0.052134	0.162889	0.320058	0.748924	0.803626
CARMIL2	4656.78	-0.0741447	0.105495	-0.702828	0.482163	0.567686
CARMIL3	659.623	-0.335771	0.188547	-1.78084	0.074939	0.11746
CARNMT1	879.463	-0.0211288	0.0727849	-0.290291	0.771594	0.822757
CARNS1	913.645	0.342097	0.129879	2.63397	0.00843934	0.017317
CARS1	2992.38	-0.112011	0.0466903	-2.39903	0.0164388	0.0312357
CARS2	6298.7	-0.142072	0.0570596	-2.48989	0.0127781	0.025026
CASC3	6707.01	0.162343	0.0926823	1.75161	0.0798412	0.12392
CASD1	1409.38	0.346069	0.0684402	5.05651	4.26996e-07	2.1817e-06
CASK	1236.62	0.661081	0.0862206	7.66732	1.75628e-14	3.27689e-13
CASKIN2	50.7053	-0.560833	0.131683	-4.25895	2.05387e-05	7.65444e-05
CASP1	9930.89	-0.259172	0.0915357	-2.83138	0.00463476	0.0101534
CASP10	3384.32	-0.257917	0.0635515	-4.05839	4.94112e-05	0.000169933
CASP16P	36.3911	-0.91602	0.169985	-5.38884	7.09138e-08	4.15583e-07
CASP2	3201.72	0.080809	0.0448605	1.80134	0.0716493	0.113067
CASP3	2620.68	0.00882058	0.0838078	0.105248	0.916179	0.937824
CASP4	6291.97	0.082311	0.072714	1.13198	0.257641	0.339468
CASP4LP	228.148	-0.545209	0.160968	-3.38707	0.000706438	0.00189073
CASP5	132.253	0.222497	0.233612	0.952422	0.340883	0.428348
CASP6	477.25	-0.328166	0.0699274	-4.69295	2.69297e-06	1.19366e-05
CASP7	1382.88	-0.497581	0.0880064	-5.65391	1.56838e-08	1.03242e-07
CASP8	8020.51	0.0310931	0.0907089	0.342779	0.731765	0.789591
CASP8AP2	1715.14	-0.0217345	0.107588	-0.202015	0.839905	0.878014
CASP9	809.313	-0.10522	0.0863336	-1.21876	0.222935	0.30025
CASQ1	43.1272	-0.0241366	0.27927	-0.0864273	0.931127	0.949405
CASS4	401.91	1.18937	0.12807	9.28687	1.58886e-20	7.02478e-19
CAST	11405.7	0.149877	0.0709647	2.11199	0.0346874	0.0600258
CASTOR1	40.4499	0.07452	0.142118	0.524355	0.600032	0.675495
CASTOR2	493.886	0.874337	0.104682	8.35228	6.69588e-17	1.78802e-15
CASTOR3P	355.729	0.158245	0.101602	1.55751	0.11935	0.175523
CASZ1	640.193	0.381651	0.0920302	4.14701	3.36841e-05	0.00011976
CAT	7297.67	-0.264978	0.12725	-2.08234	0.0373116	0.0640214
CATIP	30.6243	-0.669922	0.21797	-3.07346	0.00211595	0.00503859
CATSPER1	304.405	-0.134833	0.135623	-0.994174	0.320138	0.406463
CATSPER2	256.57	-0.147554	0.183552	-0.803879	0.421467	0.510012
CATSPER2P1	47.2103	0.574521	0.147541	3.89396	9.86194e-05	0.000318059
CATSPERB	70.6184	0.685342	0.167408	4.09384	4.24282e-05	0.000147927
CATSPERE	55.8911	0.146385	0.139141	1.05207	0.292769	0.377421
CATSPERG	216.122	-0.321215	0.117128	-2.74243	0.00609863	0.0129352
CAV1	110.278	-1.47022	0.324458	-4.53132	5.86154e-06	2.44719e-05
CAV2	38.3095	0.464452	0.266119	1.74528	0.0809365	0.125397
CAVIN1	28.12	0.746901	0.242029	3.086	0.00202872	0.00485005
CAVIN2	2459.15	1.97891	0.221422	8.93728	3.98856e-19	1.4542e-17
CAVIN3	58.8055	-1.34363	0.282686	-4.75308	2.00337e-06	9.09929e-06
CBFA2T2	2910.93	0.137712	0.0528335	2.60653	0.00914638	0.0185995
CBFA2T3	1797.91	-0.197552	0.10836	-1.82312	0.0682858	0.10861
CBFB	4586.02	0.0193469	0.043594	0.443798	0.657188	0.726858
CBL	8097.75	-0.146137	0.0838221	-1.74342	0.0812595	0.125817
CBLB	3453.56	0.88917	0.105683	8.41354	3.97824e-17	1.10583e-15
CBLL1	1611.83	0.331613	0.0547878	6.05268	1.4246e-09	1.13448e-08
CBLL1-AS1	45.602	-0.556026	0.129333	-4.29917	1.71441e-05	6.49469e-05
CBLN3	203.157	-0.605699	0.168041	-3.60447	0.000312795	0.000903814
CBR1	758.429	-0.750393	0.122089	-6.14628	7.9322e-10	6.60285e-09
CBR3-AS1	69.8852	-0.216024	0.125456	-1.72191	0.0850861	0.131036
CBR4	1035.62	-0.210113	0.0667392	-3.14828	0.00164236	0.00401964
CBX1	1953.6	-0.360474	0.0581626	-6.19769	5.72996e-10	4.90049e-09
CBX2	60.5564	-0.661929	0.161853	-4.0897	4.31939e-05	0.000150207
CBX3	6929.32	-0.012848	0.0561278	-0.228906	0.818942	0.86084
CBX3P2	142.501	0.339173	0.08724	3.88782	0.000101148	0.000325434
CBX4	5120.87	0.584325	0.0753492	7.75489	8.84186e-15	1.71191e-13
CBX5	4097.7	-0.168716	0.0758244	-2.22508	0.0260757	0.0468023
CBX6	5764.88	0.279302	0.0763631	3.65756	0.00025463	0.000751539
CBX7	3310.51	0.318871	0.0953775	3.34325	0.000828019	0.00218239
CBX8	185.823	-0.198644	0.0979653	-2.0277	0.0425907	0.0717611
CBY1	139.91	-0.715342	0.0985668	-7.25743	3.94517e-13	5.8637e-12
CC2D1A	2391.23	-0.16976	0.0443039	-3.83171	0.000127254	0.000401147
CC2D1B	2955.06	-0.198273	0.0373923	-5.30252	1.14216e-07	6.43442e-07
CC2D2A	237.729	0.419941	0.161481	2.60057	0.00930695	0.0188908
CC2D2B	98.8565	-0.197465	0.16117	-1.2252	0.220501	0.297338
CCAR1	4619.73	-0.0214739	0.0831767	-0.258172	0.796274	0.842731
CCAR2	4364.06	-0.134446	0.0358919	-3.74585	0.000179781	0.000548993
CCDC102A	607.842	-0.161721	0.125046	-1.2933	0.195908	0.268994
CCDC102B	73.9092	0.0761816	0.107244	0.710357	0.477483	0.563242
CCDC106	322.989	-0.312261	0.137622	-2.26898	0.0232693	0.0424279
CCDC107	283.016	0.0593738	0.0947211	0.626828	0.530772	0.612853
CCDC112	487.662	-0.180385	0.0929172	-1.94135	0.0522161	0.085818
CCDC115	2608.76	-0.0153265	0.0629572	-0.243444	0.807662	0.85163
CCDC117	1656.15	-0.244042	0.0660934	-3.69238	0.000222167	0.000664258
CCDC12	2089.31	-0.343784	0.0631591	-5.44313	5.23516e-08	3.14506e-07
CCDC120	579.801	0.148043	0.0781015	1.89552	0.0580237	0.0942454
CCDC121	34.5579	-0.821699	0.161567	-5.08582	3.6605e-07	1.89525e-06
CCDC122	65.3699	-0.167072	0.197442	-0.846182	0.397451	0.486002
CCDC124	1919.33	-0.164258	0.097993	-1.67622	0.0936956	0.142409
CCDC125	941.726	0.0346734	0.182071	0.190439	0.848965	0.885142
CCDC126	431.061	-0.392732	0.113744	-3.45277	0.000554852	0.00152095
CCDC127	576.659	-0.439796	0.0638771	-6.88503	5.77734e-12	7.13547e-11
CCDC134	1383.76	0.0426982	0.0695611	0.613823	0.539332	0.620849
CCDC136	387.194	-0.235696	0.126372	-1.8651	0.0621675	0.100036
CCDC137	1245.54	-0.308961	0.060138	-5.13753	2.78376e-07	1.47633e-06
CCDC138	166.845	0.0872514	0.089873	0.97083	0.331633	0.418562
CCDC14	2628.45	-0.0493892	0.129749	-0.380651	0.703462	0.765684
CCDC141	140.417	0.746075	0.178225	4.18615	2.83729e-05	0.000102781
CCDC142	630.248	-0.560504	0.0621264	-9.02199	1.84696e-19	7.19984e-18
CCDC144BP	405.337	-0.078183	0.224697	-0.347949	0.727878	0.786127
CCDC146	449.931	0.178919	0.120444	1.4855	0.137412	0.198508
CCDC149	898.661	-0.0136569	0.134248	-0.101729	0.918972	0.940018
CCDC15	87.6459	-0.179249	0.122669	-1.46124	0.143951	0.206451
CCDC150	44.0061	-0.508278	0.245787	-2.06796	0.0386433	0.066003
CCDC152	74.5779	-0.291259	0.160489	-1.81482	0.0695512	0.110292
CCDC153	75.1642	0.0187433	0.14061	0.1333	0.893956	0.921065
CCDC154	181.652	-0.519228	0.118389	-4.38578	1.15573e-05	4.55168e-05
CCDC157	120.593	0.377022	0.0911917	4.13439	3.55897e-05	0.000125792
CCDC159	2072.74	-0.393728	0.0856749	-4.5956	4.31506e-06	1.84702e-05
CCDC162P	62.6102	-0.554391	0.221938	-2.49795	0.0124913	0.0245441
CCDC163	103.435	-0.270286	0.190635	-1.41782	0.156245	0.221536
CCDC167	478.4	-0.171603	0.123831	-1.38578	0.165815	0.233118
CCDC17	248.51	0.196273	0.138972	1.41231	0.157857	0.223478
CCDC170	214.371	-0.0173294	0.175227	-0.0988971	0.92122	0.9416
CCDC171	49.5198	0.354083	0.13294	2.66348	0.00773378	0.0160122
CCDC174	1243.09	-0.0414788	0.0529335	-0.783602	0.433274	0.521015
CCDC18	538.063	-0.19918	0.110861	-1.79666	0.0723889	0.114097
CCDC180	165.252	0.153809	0.183024	0.840378	0.400697	0.489423
CCDC183	88.8588	-0.22378	0.103001	-2.17261	0.02981	0.0526127
CCDC183-AS1	86.1405	-0.140701	0.11482	-1.2254	0.220425	0.297259
CCDC186	2174.62	0.360629	0.107116	3.3667	0.000760726	0.00202335
CCDC187	69.6573	-1.56856	0.318179	-4.92981	8.23114e-07	4.00637e-06
CCDC188	98.5765	-0.768709	0.177448	-4.33202	1.4775e-05	5.67849e-05
CCDC191	484.734	-0.135602	0.122133	-1.11029	0.266875	0.34909
CCDC194	133.432	0.169127	0.179633	0.941515	0.346441	0.434145
CCDC200	460.215	-0.551124	0.132934	-4.14584	3.38575e-05	0.000120254
CCDC22	2063.72	-0.0544204	0.076064	-0.715455	0.474328	0.560199
CCDC24	127.982	-0.236591	0.104563	-2.26266	0.0236568	0.0430368
CCDC25	1213.76	0.325551	0.0549606	5.92334	3.15464e-09	2.37468e-08
CCDC28A	971.462	-0.114911	0.0669189	-1.71716	0.0859492	0.132178
CCDC28B	400.938	-0.539391	0.0792547	-6.80579	1.00495e-11	1.18825e-10
CCDC30	177.409	0.138602	0.0944127	1.46804	0.142092	0.204205
CCDC32	811.325	-0.28513	0.070532	-4.04257	5.28689e-05	0.000180685
CCDC34	108.233	-0.0426524	0.159405	-0.267573	0.789028	0.837257
CCDC38	21.8408	0.629613	0.182447	3.45094	0.000558631	0.00153082
CCDC39	76.7576	-0.334293	0.152312	-2.19479	0.0281789	0.0500729
CCDC43	529.637	-0.0458074	0.0546318	-0.838475	0.401764	0.490452
CCDC47	2126.48	-0.488692	0.0734581	-6.65266	2.87841e-11	3.11646e-10
CCDC50	3001.16	0.246949	0.0980861	2.51767	0.0118132	0.0233616
CCDC51	286.114	-0.503094	0.0879003	-5.72346	1.04377e-08	7.10936e-08
CCDC57	3065.77	-0.103123	0.0795004	-1.29714	0.194583	0.267469
CCDC59	1635.5	0.948472	0.0909048	10.4337	1.7401e-25	1.52709e-23
CCDC6	2694.25	0.355975	0.0553544	6.43083	1.26913e-10	1.21714e-09
CCDC61	832.113	-0.323297	0.0598548	-5.40136	6.6137e-08	3.89157e-07
CCDC62	31.8125	0.110299	0.149607	0.737258	0.460966	0.54764
CCDC65	466.797	0.173135	0.0919477	1.88298	0.0597035	0.0966233
CCDC66	1341.23	0.0905345	0.0971267	0.932128	0.35127	0.438843
CCDC69	14997.1	0.133703	0.0734778	1.81964	0.0688139	0.109281
CCDC7	280.013	0.309169	0.104273	2.96499	0.00302692	0.00694459
CCDC71	875.916	-0.50999	0.0784082	-6.5043	7.80583e-11	7.79869e-10
CCDC71L	1549.08	0.594569	0.126758	4.69058	2.72429e-06	1.20662e-05
CCDC77	307.162	-0.125943	0.0714949	-1.76156	0.0781433	0.121739
CCDC78	266.416	-0.113607	0.129356	-0.87825	0.379808	0.467967
CCDC80	90.8856	-0.0345245	0.222311	-0.155298	0.876586	0.90772
CCDC81	24.0363	0.54692	0.148086	3.69326	0.000221401	0.00066242
CCDC82	2624.64	-0.0387676	0.109334	-0.354579	0.722905	0.781964
CCDC85B	3112.63	0.175677	0.146722	1.19735	0.23117	0.309716
CCDC85C	1352.49	0.911888	0.134724	6.76859	1.30047e-11	1.50706e-10
CCDC86	431.973	-0.296618	0.0850412	-3.48794	0.000486766	0.00135235
CCDC88A	4147.58	-0.453582	0.131448	-3.45065	0.000559247	0.00153227
CCDC88B	20196.6	-0.0832381	0.0727497	-1.14417	0.252552	0.333679
CCDC88C	14938.4	0.176028	0.065835	2.67378	0.00750024	0.0155693
CCDC9	1703.98	0.25311	0.079844	3.17006	0.00152409	0.00376118
CCDC90B	1113.46	-0.184506	0.0619491	-2.97835	0.00289805	0.00667962
CCDC91	949.637	0.480245	0.0627228	7.65662	1.90892e-14	3.53791e-13
CCDC92	1806.42	0.534426	0.0764604	6.98958	2.75709e-12	3.58791e-11
CCDC93	3561.54	-0.0387767	0.0818654	-0.473664	0.63574	0.707672
CCDC96	90.2767	0.540004	0.101844	5.30227	1.14374e-07	6.44126e-07
CCDC97	2796.91	-0.254249	0.0810489	-3.13698	0.00170699	0.00415657
CCDC9B	452.86	-0.302021	0.0841041	-3.59103	0.000329373	0.000945924
CCER2	38.4222	-0.220413	0.151782	-1.45217	0.146454	0.209422
CCHCR1	918.152	-0.244727	0.0625423	-3.91299	9.11613e-05	0.000297023
CCL28	324.266	0.36076	0.100335	3.59554	0.000323717	0.000931826
CCL3	280.917	0.183581	0.329812	0.556625	0.577784	0.65499
CCL3L3	922.203	0.40861	0.397147	1.02886	0.303543	0.388557
CCL4	1552.99	0.022172	0.216849	0.102246	0.918561	0.939763
CCL4L2	445.547	-0.301544	0.313911	-0.960605	0.336751	0.423956
CCL5	25618	1.00904	0.167733	6.01579	1.79009e-09	1.40315e-08
CCM2	5607.59	-0.023878	0.0584308	-0.408654	0.682794	0.748685
CCNA1	61.6373	0.0169731	0.279167	0.0607991	0.951519	0.964218
CCNA2	443.733	-0.700771	0.235478	-2.97595	0.00292083	0.00672804
CCNB1	274.087	-0.883724	0.226017	-3.90998	9.23019e-05	0.000300291
CCNB1IP1	835.619	0.469895	0.0807469	5.81935	5.90764e-09	4.2214e-08
CCNB2	260.848	-0.769565	0.233897	-3.29019	0.0010012	0.00258538
CCNC	1459.89	0.0731914	0.0582285	1.25697	0.208765	0.284101
CCND1	53.0961	0.164166	0.152508	1.07644	0.281731	0.36505
CCND2	3194.19	0.494008	0.0840927	5.87457	4.23943e-09	3.11474e-08
CCND2-AS1	19.3407	-0.0571452	0.171658	-0.332901	0.739209	0.795805
CCND3	17661.9	-0.00383883	0.121674	-0.0315502	0.974831	0.981679
CCNDBP1	5679.99	0.377504	0.111244	3.39349	0.000690083	0.00185125
CCNE1	223.97	-0.424556	0.148416	-2.86059	0.00422859	0.00936445
CCNE2	180.148	-0.259855	0.129789	-2.00213	0.0452711	0.0757729
CCNF	298.626	-0.699239	0.154136	-4.5365	5.71966e-06	2.39196e-05
CCNG1	2814.17	0.601536	0.055238	10.8899	1.28801e-27	1.46064e-25
CCNG2	2504.5	0.33277	0.098892	3.36499	0.000765476	0.00203412
CCNH	1355.69	0.347075	0.0782866	4.43339	9.27617e-06	3.71899e-05
CCNI	15142.9	0.73528	0.0977706	7.52047	5.45803e-14	9.43091e-13
CCNI2	58.6483	-0.13715	0.130953	-1.04732	0.294951	0.379757
CCNJ	759.772	0.178341	0.0898157	1.98564	0.0470737	0.0783891
CCNJL	180.28	2.25521	0.265886	8.48189	2.21566e-17	6.52516e-16
CCNK	895.897	-0.182565	0.0552069	-3.30692	0.000943285	0.00245288
CCNL1	24177.5	1.04521	0.120038	8.70738	3.10981e-18	1.01704e-16
CCNL2	11462.1	-0.13973	0.0756239	-1.8477	0.0646465	0.103481
CCNQ	902.691	-0.049292	0.0957702	-0.51469	0.606769	0.68163
CCNT1	3305.37	1.10708	0.0960036	11.5317	9.13624e-31	1.71565e-28
CCNT2	4081.52	0.288942	0.0815443	3.54338	0.000395036	0.00111561
CCNY	8687.65	0.320472	0.0764711	4.19076	2.78027e-05	0.000100966
CCNYL1	846.964	-0.130644	0.0592806	-2.20383	0.0275366	0.0491115
CCNYL6	43.3092	-0.00949934	0.188418	-0.0504162	0.959791	0.970291
CCNYL7	34.5243	0.371248	0.214391	1.73164	0.0833373	0.128603
CCP110	1135.3	0.0505263	0.0875884	0.576861	0.564034	0.643337
CCPG1	843	0.436647	0.136266	3.20437	0.0013536	0.00338816
CCR1	5355.19	-0.850267	0.188643	-4.50727	6.56665e-06	2.71432e-05
CCR10	56.4256	-0.497077	0.188597	-2.63565	0.00839759	0.0172333
CCR2	6134.8	-1.75274	0.194347	-9.01859	1.90531e-19	7.41077e-18
CCR3	223.935	1.79551	0.242136	7.4153	1.21349e-13	1.9899e-12
CCR4	755.289	0.222782	0.14501	1.53632	0.124459	0.181918
CCR5	1777.62	-1.32986	0.173413	-7.66874	1.73692e-14	3.24423e-13
CCR6	81.4681	0.400281	0.176144	2.27247	0.0230582	0.0421135
CCR7	4925.25	-0.0235646	0.193034	-0.122075	0.90284	0.928028
CCR8	25.8716	-0.608225	0.234591	-2.5927	0.00952257	0.0192702
CCR9	103.258	-0.274836	0.18601	-1.47753	0.139533	0.201089
CCRL2	255.101	-0.409861	0.140883	-2.90923	0.00362315	0.0081529
CCS	1819.93	-0.223285	0.0672658	-3.31945	0.000901951	0.00235803
CCSAP	1281.42	0.59038	0.0824483	7.16061	8.03181e-13	1.14317e-11
CCSER1	71.9945	-0.15624	0.196686	-0.794361	0.426985	0.515404
CCSER2	3733.74	0.930038	0.0840161	11.0698	1.75874e-28	2.27515e-26
CCT2	3266.12	0.0892432	0.0585605	1.52395	0.127522	0.185834
CCT3	5504.33	-0.0556866	0.0832045	-0.669273	0.503321	0.58737
CCT4	2783.36	0.027416	0.0670633	0.408808	0.68268	0.748655
CCT5	4671.05	-0.479006	0.0676304	-7.0827	1.41369e-12	1.92881e-11
CCT6A	5031.84	-0.160055	0.0510272	-3.13667	0.00170879	0.00415988
CCT6B	82.6543	0.558542	0.116054	4.81276	1.48863e-06	6.91419e-06
CCT6P3	81.6872	0.185267	0.111249	1.66534	0.0958454	0.145198
CCT7	5987.1	-0.147351	0.0770084	-1.91344	0.0556915	0.0908799
CCT8	5648.13	-0.0820313	0.0545217	-1.50456	0.132437	0.192143
CCT8P1	108.775	-0.0575964	0.128066	-0.449739	0.652899	0.722987
CCZ1	724.132	-0.0212688	0.124851	-0.170353	0.864733	0.897788
CCZ1B	991.383	0.175462	0.10968	1.59977	0.109651	0.163252
CCZ1P1	27.8207	-0.163218	0.127498	-1.28016	0.200487	0.274397
CD101	1620.13	-0.639208	0.103718	-6.16294	7.14056e-10	6.00688e-09
CD101-AS1	23.5679	-0.310545	0.164001	-1.89355	0.0582841	0.0946155
CD109	175.674	-0.10536	0.126675	-0.831732	0.40556	0.494326
CD14	34134.4	-0.315984	0.168415	-1.87623	0.0606243	0.0979411
CD151	2188.06	0.0296976	0.122476	0.242477	0.808411	0.852233
CD160	563.972	0.273401	0.178085	1.53522	0.124729	0.182262
CD163	14378.6	-1.514	0.19435	-7.79007	6.69726e-15	1.31861e-13
CD163L1	49.9531	-0.935213	0.237431	-3.93889	8.18607e-05	0.000269332
CD164	16643	-0.0318613	0.06224	-0.51191	0.608714	0.683484
CD177	2420.8	-1.77806	0.547125	-3.24983	0.00115475	0.00294016
CD180	1270.33	-2.43847	0.179025	-13.6208	3.01194e-42	2.63002e-39
CD19	1526.13	-1.02974	0.232529	-4.42844	9.49169e-06	3.80016e-05
CD1A	115.618	-0.360512	0.157199	-2.29335	0.0218277	0.04016
CD1C	540.353	0.13712	0.198149	0.692004	0.488935	0.574304
CD1D	3568.65	-0.565527	0.129338	-4.37248	1.22843e-05	4.81339e-05
CD1E	45.111	-0.372326	0.26115	-1.42571	0.153951	0.218674
CD2	5020.92	0.0896237	0.116734	0.767763	0.442628	0.529819
CD200	208.614	-0.97255	0.232145	-4.18942	2.79674e-05	0.000101459
CD200R1	399.98	-0.00684427	0.152543	-0.0448677	0.964213	0.973916
CD209	45.8561	-0.376028	0.231558	-1.62391	0.104395	0.156387
CD22	4836.27	-1.0374	0.247025	-4.19958	2.67405e-05	9.73484e-05
CD226	3744.35	0.782025	0.125032	6.25459	3.98563e-10	3.51719e-09
CD24	5615.21	-0.685068	0.377398	-1.81524	0.069487	0.11021
CD244	2931.1	0.0957436	0.107389	0.891555	0.372632	0.460587
CD247	9032.22	0.559481	0.114015	4.90707	9.24474e-07	4.45749e-06
CD248	287.957	0.0926259	0.232389	0.398582	0.690201	0.754865
CD27	1414.04	-0.538873	0.155646	-3.46218	0.000535824	0.00147527
CD27-AS1	432.121	-0.31362	0.0805924	-3.89144	9.96522e-05	0.000321094
CD274	316.441	0.364235	0.147023	2.47741	0.013234	0.0258117
CD28	3576.9	0.64265	0.144849	4.4367	9.13483e-06	3.66569e-05
CD2AP	1814.29	0.107349	0.105663	1.01595	0.309652	0.395007
CD2BP2	4289.55	-0.355613	0.0580567	-6.12528	9.05256e-10	7.46269e-09
CD2BP2-DT	114.158	-0.49606	0.087559	-5.66544	1.46645e-08	9.70814e-08
CD300A	6597.23	0.0116857	0.104015	0.112346	0.910549	0.933589
CD300C	1938.98	-0.794971	0.142275	-5.58757	2.30273e-08	1.46823e-07
CD300E	16991.1	-0.469056	0.165321	-2.83724	0.0045505	0.00998867
CD300H	590.313	-0.246789	0.222189	-1.11071	0.266691	0.348902
CD300LB	2863.8	-0.403269	0.143218	-2.81578	0.00486592	0.0106038
CD300LF	2939.87	0.0805697	0.155063	0.519595	0.603346	0.678414
CD302	1171.24	-0.284436	0.124681	-2.2813	0.0225306	0.041262
CD320	928.765	0.483793	0.129822	3.72658	0.000194098	0.000588393
CD33	3828.98	-0.663298	0.116081	-5.71408	1.10298e-08	7.48928e-08
CD34	28.2398	0.144892	0.256756	0.564317	0.572538	0.651049
CD36	11853.5	-0.697782	0.151085	-4.61846	3.86599e-06	1.6687e-05
CD37	22509.4	0.0991756	0.0994374	0.997367	0.318586	0.404786
CD38	3874.58	-0.737168	0.189286	-3.89448	9.84108e-05	0.00031748
CD3D	5187.92	0.101938	0.123306	0.826708	0.408403	0.497253
CD3E	14037.6	0.601699	0.119602	5.03085	4.88301e-07	2.46893e-06
CD3G	3213.42	0.200068	0.127358	1.57092	0.116202	0.171688
CD4	14938.1	0.00140664	0.126077	0.011157	0.991098	0.993544
CD40	1158.91	-0.599936	0.150662	-3.982	6.83389e-05	0.000228328
CD40LG	677.88	0.223605	0.138511	1.61435	0.106451	0.159092
CD44	24269.4	0.50358	0.0902586	5.5793	2.4149e-08	1.53583e-07
CD46	12822.6	0.309368	0.0688803	4.49139	7.07593e-06	2.90012e-05
CD47	13180.6	0.254992	0.0619159	4.11837	3.81562e-05	0.000134232
CD48	6981.46	0.321838	0.0858768	3.74767	0.000178482	0.000545792
CD5	6483.16	0.552711	0.131161	4.21398	2.50904e-05	9.17076e-05
CD52	9801.58	0.380064	0.129215	2.94133	0.00326801	0.00743616
CD53	23658.6	-0.144414	0.0860585	-1.67809	0.0933287	0.14194
CD55	7374.92	0.207869	0.121102	1.71648	0.0860743	0.132335
CD58	1354.63	-0.207442	0.0789738	-2.62672	0.00862113	0.017634
CD59	1319.91	0.316645	0.144082	2.19766	0.0279731	0.049773
CD6	11448.5	0.410875	0.122088	3.3654	0.000764334	0.0020314
CD63	9758.57	-0.189081	0.161268	-1.17246	0.241011	0.320764
CD69	5878.79	1.6493	0.156475	10.5403	5.63134e-26	5.25913e-24
CD7	5169.25	0.582659	0.115496	5.04485	4.53869e-07	2.31022e-06
CD70	133.681	-0.468342	0.192226	-2.43642	0.0148335	0.0285174
CD72	934.463	-1.23078	0.195914	-6.28225	3.33715e-10	2.98719e-09
CD74	148345	-0.137048	0.117071	-1.17064	0.241745	0.321512
CD79A	6934.69	-0.83885	0.243032	-3.4516	0.000557277	0.00152735
CD79B	1957.4	-0.933171	0.227371	-4.10418	4.05747e-05	0.000141719
CD80	67.2917	-0.227994	0.15438	-1.47684	0.139719	0.201275
CD81	6472.31	0.313396	0.112653	2.78195	0.00540331	0.0116168
CD81-AS1	40.3262	0.633616	0.191903	3.30175	0.00096084	0.00249407
CD82	3415.03	-0.268844	0.113324	-2.37236	0.0176749	0.0333269
CD83	1921.01	1.76383	0.244771	7.20605	5.75987e-13	8.36163e-12
CD84	6648.12	-0.132622	0.0970276	-1.36685	0.171673	0.240078
CD86	3960.37	-0.0706343	0.118002	-0.598588	0.549447	0.630249
CD8A	13763.6	0.51235	0.144563	3.54414	0.000393901	0.00111276
CD8B	4500.95	0.510437	0.14883	3.42966	0.000604341	0.00164217
CD8B2	58.2877	0.936286	0.285714	3.27701	0.00104913	0.00269601
CD9	831.924	0.767019	0.162121	4.73116	2.23236e-06	1.00376e-05
CD93	14253.5	-0.600725	0.148844	-4.03595	5.43823e-05	0.000185205
CD96	4675.25	0.934539	0.108875	8.58362	9.19298e-18	2.8315e-16
CD99L2	1866.64	-0.269275	0.0742249	-3.62782	0.00028582	0.00083276
CDA	2478.9	-0.0872752	0.209832	-0.415929	0.677462	0.744396
CDADC1	577.876	-0.0904247	0.124647	-0.725446	0.468179	0.554436
CDAN1	1051.47	-0.0457623	0.0564931	-0.810051	0.417911	0.50673
CDC123	1621.75	-0.242754	0.0751591	-3.22986	0.0012385	0.00312785
CDC14A	2462.1	0.775875	0.0919442	8.43854	3.21332e-17	9.12479e-16
CDC14B	603.7	0.912758	0.141534	6.44902	1.12577e-10	1.09346e-09
CDC16	3032.31	-0.0810219	0.0618684	-1.30959	0.190336	0.262396
CDC20	317.008	-1.08837	0.262273	-4.14976	3.32823e-05	0.000118548
CDC23	1219.04	-0.365132	0.0470652	-7.758	8.62768e-15	1.6723e-13
CDC25A	130.21	-1.10282	0.276456	-3.98914	6.63143e-05	0.000222074
CDC25B	10908.8	0.109713	0.0976304	1.12376	0.261114	0.343071
CDC25C	38.5867	-0.354991	0.245275	-1.44732	0.147807	0.211098
CDC26	643.216	-0.250237	0.0574186	-4.35811	1.31188e-05	5.11514e-05
CDC27	2270.42	0.127513	0.0589737	2.1622	0.0306031	0.0538003
CDC34	3495.55	0.301821	0.239145	1.26208	0.206919	0.281875
CDC37	9601.64	-0.0968821	0.0455555	-2.12668	0.0334465	0.0581625
CDC37L1	532.702	0.151741	0.0685024	2.21512	0.026752	0.0478734
CDC37L1-DT	30.8146	0.0865646	0.164439	0.526423	0.598594	0.674174
CDC40	2386.62	-0.0254968	0.0599496	-0.425304	0.670615	0.738438
CDC42	977.571	0.978218	0.127626	7.66474	1.79191e-14	3.33532e-13
CDC42BPA	149.562	-0.0525532	0.145311	-0.361661	0.717605	0.777821
CDC42BPB	1605.52	-0.444753	0.101199	-4.39483	1.10859e-05	4.38639e-05
CDC42BPG	553.156	-0.00379309	0.107367	-0.0353284	0.971818	0.979502
CDC42EP1	406.546	-0.0612641	0.224856	-0.272459	0.785269	0.834029
CDC42EP3	8233.15	-0.0185885	0.131676	-0.141168	0.887737	0.915869
CDC42EP4	647.691	0.0787247	0.132705	0.593232	0.553026	0.633772
CDC42SE1	23249.1	0.0778865	0.0548086	1.42106	0.155299	0.220391
CDC42SE2	13513.9	0.820921	0.0620971	13.2199	6.73106e-40	4.70205e-37
CDC45	224.158	-1.0283	0.254751	-4.0365	5.42557e-05	0.000184918
CDC5L	1812.48	0.00196356	0.0665771	0.029493	0.976471	0.982757
CDC6	237.275	-1.04489	0.248285	-4.20844	2.57143e-05	9.38114e-05
CDC7	777.259	-0.112663	0.117707	-0.957147	0.338493	0.425743
CDC73	2211.41	0.141311	0.0608662	2.32166	0.0202513	0.0376163
CDCA2	125.711	-0.922325	0.277153	-3.32785	0.000875185	0.00229424
CDCA3	156.668	-1.03596	0.229678	-4.51047	6.46834e-06	2.67431e-05
CDCA4	770.706	0.136636	0.0964856	1.41613	0.156739	0.222154
CDCA4P1	24.9404	0.946545	0.194359	4.87009	1.1155e-06	5.31397e-06
CDCA5	356.697	-0.837173	0.254553	-3.28879	0.00100619	0.00259559
CDCA7	703.809	-0.279251	0.142867	-1.95462	0.0506278	0.0835221
CDCA7L	1480.97	-0.765014	0.163061	-4.69158	2.711e-06	1.20134e-05
CDCA8	210.204	-0.813661	0.212123	-3.83579	0.000125161	0.000395263
CDCP1	49.5726	-0.373695	0.19452	-1.92111	0.0547173	0.0894154
CDH1	50.3586	0.107812	0.269531	0.399998	0.689158	0.753865
CDH13-AS2	29.5333	-0.504237	0.193993	-2.59925	0.00934278	0.0189503
CDH23	2158.43	-0.0120045	0.129161	-0.0929423	0.925949	0.945383
CDH24	133.019	0.516744	0.118697	4.35346	1.34007e-05	5.20415e-05
CDH26	127.715	0.23887	0.102849	2.32252	0.0202049	0.0375461
CDH4	31.6275	-0.116765	0.172497	-0.67691	0.498463	0.582948
CDHR1	112.443	0.710493	0.203345	3.49403	0.00047579	0.00132418
CDHR2	98.2949	-0.529037	0.1412	-3.74672	0.000179162	0.000547582
CDHR3	169.247	0.358137	0.146341	2.44729	0.0143936	0.0277852
CDHR5	189.284	-0.744387	0.164667	-4.52055	6.16781e-06	2.55998e-05
CDIN1	132.058	0.450621	0.0831227	5.42116	5.92136e-08	3.51378e-07
CDIP1	1427.76	0.175854	0.0982274	1.79027	0.0734104	0.11544
CDIPT	3033.76	0.140351	0.113371	1.23799	0.215722	0.291881
CDK1	324.063	-0.871126	0.253448	-3.4371	0.000587983	0.00160267
CDK10	3690.35	-0.169094	0.0711499	-2.37658	0.0174738	0.0329905
CDK11A	333.334	0.25594	0.122178	2.09482	0.0361872	0.0622941
CDK11B	3508.14	0.0181338	0.0533762	0.339735	0.734056	0.791413
CDK12	6016.14	0.0981107	0.0826348	1.18728	0.235117	0.313993
CDK13	4925.23	0.366417	0.0430441	8.5126	1.7007e-17	5.08578e-16
CDK13-DT	50.0756	-0.534691	0.103968	-5.14282	2.70652e-07	1.44194e-06
CDK14	649.818	-0.239444	0.146766	-1.63146	0.102792	0.154343
CDK16	2873.69	0.412261	0.0691989	5.95762	2.55938e-09	1.95782e-08
[truncated: 12,520 more rows]

## Sheet: Supplementary Table 3
Supplementary Table 3: DEG results between active and healthy patients.
gene	baseMean	log2FoldChange	lfcSE	stat	pvalue	padj
A1BG	19.1224	-0.220406	0.198374	-1.11106	0.266542	0.383466
A1BG-AS1	94.159	0.0263611	0.108996	0.241854	0.808893	0.865489
A2M	239.199	-0.991703	0.300576	-3.29934	0.000969128	0.00481778
A2M-AS1	61.557	-1.02986	0.251301	-4.09809	4.16574e-05	0.000403944
A2MP1	75.4076	-0.836412	0.336703	-2.48412	0.0129872	0.0371938
AAAS	1744.68	0.0460048	0.067587	0.680675	0.496077	0.61114
AACS	787.117	0.00357632	0.0702432	0.0509134	0.959395	0.97265
AAGAB	1678.42	0.0869089	0.055775	1.55821	0.119185	0.206964
AAK1	7555.55	-0.421102	0.115115	-3.65811	0.00025408	0.00167191
AAMDC	86.6901	-0.0488106	0.121845	-0.400596	0.688717	0.773719
AAMP	3796.35	0.159702	0.082557	1.93445	0.0530584	0.11091
AANAT	151.809	0.349296	0.179832	1.94234	0.0520956	0.109219
AAR2	1656.44	0.121931	0.0925735	1.31712	0.187797	0.293327
AARS1	2955.06	0.383703	0.104056	3.68746	0.000226502	0.00152139
AARS2	1079.96	-0.064231	0.066512	-0.965706	0.334191	0.455428
AARSD1	101.229	-0.475727	0.173045	-2.74915	0.00597507	0.0202265
AASDH	692.628	-0.0765886	0.0792819	-0.966029	0.33403	0.455262
AASDHPPT	1053.33	0.230804	0.0811378	2.8446	0.00444679	0.0161051
AASS	265.719	-0.696435	0.212568	-3.27629	0.00105181	0.00512664
AATBC	1226.74	0.023481	0.189839	0.123689	0.901561	0.932974
AATF	3217.61	0.20068	0.0546657	3.67104	0.000241562	0.00160283
AATK	1285.77	0.655459	0.273973	2.39242	0.0167377	0.0452558
ABAT	1127.78	0.0325076	0.108648	0.299201	0.764786	0.832838
ABCA1	1515.79	0.774499	0.23201	3.33821	0.000843185	0.00431829
ABCA10	68.0121	-0.522047	0.169185	-3.08566	0.00203099	0.00863627
ABCA11P	35.6892	-0.042	0.204974	-0.204904	0.837647	0.88707
ABCA13	2276.46	3.41607	0.59991	5.69431	1.2387e-08	4.79e-07
ABCA17P	19.3085	-0.408785	0.219949	-1.85854	0.0630918	0.126932
ABCA2	9452.38	-0.306502	0.146453	-2.09283	0.0363645	0.0827344
ABCA3	504.947	-0.592697	0.129926	-4.5618	5.07179e-06	7.27804e-05
ABCA5	1225.01	-0.597177	0.152095	-3.92635	8.62449e-05	0.000709528
ABCA6	34.5087	-0.234701	0.197671	-1.18733	0.235097	0.348177
ABCA7	12744.6	0.0867325	0.0776594	1.11683	0.264066	0.380719
ABCB1	725.742	-1.2238	0.18795	-6.51134	7.44822e-11	6.82604e-09
ABCB10	1870.73	0.291445	0.0814705	3.57731	0.000347146	0.00213771
ABCB4	147.371	-0.663558	0.311207	-2.13221	0.0329899	0.0766369
ABCB6	23.2658	-0.0317389	0.199786	-0.158864	0.873776	0.912384
ABCB7	1333.3	0.0204324	0.0475035	0.430124	0.667106	0.75676
ABCB8	2178.56	0.114241	0.0551714	2.07066	0.0383909	0.0864439
ABCB9	238.994	1.01694	0.233383	4.35737	1.31632e-05	0.000156809
ABCC1	5951.27	0.0584523	0.0788037	0.741746	0.458241	0.576773
ABCC10	3036.24	0.0697207	0.0505286	1.37982	0.167641	0.268767
ABCC2	206.787	-0.204698	0.125304	-1.63361	0.102341	0.183668
ABCC3	1105.39	0.325261	0.2118	1.5357	0.124613	0.213971
ABCC4	652.234	0.233073	0.172193	1.35356	0.175877	0.278721
ABCC5	2492.93	-0.273418	0.0993357	-2.75246	0.00591492	0.0200735
ABCC6	333.947	0.467094	0.174522	2.67642	0.00744134	0.0241239
ABCD1	2529.2	0.699509	0.11861	5.89757	3.68885e-09	1.76499e-07
ABCD2	886.026	-0.0776891	0.157415	-0.493532	0.621637	0.718761
ABCD3	1301.15	0.0808348	0.0833204	0.970168	0.331963	0.453134
ABCD4	2429.05	-0.186218	0.0558606	-3.33362	0.000857225	0.00437097
ABCE1	2059.65	0.0468721	0.0830947	0.564081	0.572699	0.677247
ABCF1	3821.05	0.197233	0.0557748	3.53624	0.000405871	0.00241586
ABCF2	578.962	0.146321	0.0782199	1.87064	0.061395	0.124246
ABCF3	2986.75	-0.176627	0.0491638	-3.59262	0.000327369	0.00203826
ABCG1	798.607	0.120821	0.165262	0.731086	0.464726	0.582459
ABCG2	72.3679	1.26277	0.331782	3.80601	0.000141224	0.00104594
ABHD1	50.3124	-0.550049	0.133343	-4.12506	3.7064e-05	0.000367567
ABHD10	1090.18	-0.0261589	0.0755751	-0.346131	0.729244	0.805638
ABHD11	571.158	0.155104	0.0871799	1.77913	0.0752192	0.14503
ABHD12	1777.53	0.118434	0.087173	1.35861	0.17427	0.276703
ABHD12B	61.3451	0.460859	0.293758	1.56884	0.116685	0.203677
ABHD13	2351.2	-0.190137	0.0870427	-2.18441	0.0289324	0.0690267
ABHD14A	151.658	0.0656387	0.137189	0.478454	0.632327	0.727755
ABHD14B	2171.86	-0.0465375	0.129918	-0.358207	0.720188	0.798766
ABHD15	1272.94	-0.293975	0.100824	-2.91572	0.00354874	0.0135169
ABHD16A	216.338	-0.116957	0.145328	-0.804779	0.420947	0.541661
ABHD17A	18258.4	-0.146574	0.104014	-1.40917	0.158785	0.257931
ABHD17B	1117.51	-0.204232	0.0938049	-2.1772	0.0294659	0.0700644
ABHD17C	174.361	0.403414	0.149522	2.69802	0.00697529	0.0229237
ABHD18	1384.53	-0.03919	0.0843038	-0.464866	0.642027	0.735864
ABHD2	7218.74	0.338872	0.126213	2.68492	0.00725465	0.0236239
ABHD3	2245.78	0.0345933	0.0933092	0.370739	0.710832	0.791102
ABHD4	967.925	0.13817	0.11538	1.19752	0.231104	0.344193
ABHD5	1584.81	0.107671	0.198467	0.542512	0.587466	0.6899
ABHD6	313.88	0.0358108	0.113256	0.316193	0.751856	0.822914
ABHD8	697.442	0.45869	0.138337	3.31575	0.00091397	0.00460652
ABI1	5023.9	0.0329768	0.0401397	0.821551	0.411332	0.532769
ABI2	1201.41	-0.465348	0.101825	-4.57007	4.87567e-06	7.06042e-05
ABI3	3204.71	0.132718	0.164489	0.806851	0.419752	0.540362
ABITRAM	564.287	0.0233903	0.0763082	0.306524	0.759206	0.828362
ABL1	3032.56	0.0381166	0.0721812	0.528068	0.597452	0.698715
ABL2	1658.03	-0.263288	0.108913	-2.41742	0.0156312	0.0429556
ABLIM1	7766.97	-0.582217	0.171572	-3.39342	0.000690255	0.0037
ABLIM2	59.0975	-0.562225	0.192957	-2.91373	0.00357133	0.0135911
ABLIM3	389.89	1.76233	0.308954	5.7042	1.16888e-08	4.55653e-07
ABO	296.014	-0.327167	0.384579	-0.850715	0.394928	0.516515
ABR	9422.6	0.212461	0.0699184	3.03871	0.00237597	0.00979091
ABRACL	2108.3	0.176764	0.113554	1.55665	0.119554	0.207358
ABRAXAS1	609.387	-0.312552	0.0876061	-3.5677	0.000360134	0.00220757
ABRAXAS2	977.353	0.0901667	0.0684732	1.31682	0.1879	0.293383
ABT1	2368.38	-0.0980783	0.0882152	-1.11181	0.266221	0.38313
ABTB1	9465.1	0.186257	0.181733	1.02489	0.305413	0.42544
ABTB2	365.809	0.925228	0.216837	4.26693	1.98177e-05	0.00021822
ABTB3	863.168	-0.0281483	0.133732	-0.210483	0.833291	0.883904
ACAA1	4164.14	0.192591	0.0936957	2.0555	0.0398309	0.0889084
ACAA2	1559.3	0.279175	0.090542	3.08338	0.00204666	0.00868809
ACACA	1240.6	0.209231	0.0695543	3.00816	0.00262833	0.0106549
ACACB	1001.15	-0.4909	0.122567	-4.00516	6.19753e-05	0.000547438
ACAD10	1693.71	0.05666	0.0553327	1.02399	0.305841	0.425816
ACAD11	74.8827	-0.480088	0.149263	-3.2164	0.0012981	0.00607774
ACAD8	2400.43	-0.160714	0.101405	-1.58486	0.112998	0.198331
ACAD9	1751.37	0.125439	0.0872442	1.43779	0.150494	0.247562
ACADM	1590.27	0.245116	0.0989054	2.47828	0.0132017	0.0376291
ACADS	985.811	0.465862	0.103862	4.48538	7.27825e-06	9.72512e-05
ACADSB	1368.25	-0.334331	0.0844746	-3.95777	7.56527e-05	0.000639496
ACADVL	13233	0.157606	0.0751367	2.09759	0.0359418	0.0819542
ACAP1	14870.5	-0.0495235	0.0772581	-0.641013	0.521514	0.633801
ACAP2	8695.55	0.0763643	0.0982457	0.777279	0.436994	0.556893
ACAP3	5876.91	0.126924	0.104298	1.21694	0.223628	0.335347
ACAT1	844.778	0.384963	0.0821951	4.68353	2.8197e-06	4.49769e-05
ACAT2	563.852	0.252726	0.0977189	2.58625	0.00970254	0.02957
ACBD3	2062.69	0.0943393	0.0659838	1.42974	0.152793	0.25027
ACBD4	1038.53	-0.0432701	0.0792634	-0.545903	0.585133	0.6879
ACBD5	2193.72	-0.151743	0.0776524	-1.95413	0.0506853	0.107133
ACBD6	1493.91	-0.23993	0.0574321	-4.17763	2.9456e-05	0.00030457
ACCS	3006.46	0.0323029	0.220442	0.146537	0.883497	0.919073
ACD	1044.76	-0.0309951	0.0897084	-0.345509	0.729712	0.805793
ACE	222.809	0.055074	0.228864	0.24064	0.809834	0.866124
ACER1	27.4114	-0.664614	0.229724	-2.8931	0.00381465	0.0142867
ACER2	78.415	0.0461809	0.143582	0.321633	0.747731	0.819426
ACER3	2466.33	0.289981	0.152962	1.89577	0.0579905	0.119179
ACIN1	14999.1	-0.153322	0.0567162	-2.70332	0.00686504	0.0226778
ACKR3	125.338	-0.236049	0.235334	-1.00303	0.315844	0.436488
ACKR4	41.4604	-0.378656	0.229336	-1.6511	0.0987183	0.178544
ACLY	7646.01	0.345477	0.069559	4.96668	6.81095e-07	1.36094e-05
ACO1	686.814	-0.0148715	0.0931342	-0.159679	0.873134	0.912096
ACO2	3885.39	0.387462	0.0778068	4.97979	6.36524e-07	1.28809e-05
ACOT1	76.4008	-0.0569999	0.17012	-0.335058	0.737582	0.811819
ACOT11	62.0971	-0.0136669	0.212535	-0.0643043	0.948728	0.965029
ACOT13	504.787	0.167317	0.0757951	2.20749	0.0272796	0.0658937
ACOT2	648.604	-0.0187938	0.111814	-0.16808	0.86652	0.907303
ACOT7	481.779	0.750677	0.18889	3.97416	7.06285e-05	0.000605823
ACOT8	1076.37	0.269035	0.0756672	3.55551	0.000377252	0.00228444
ACOT9	2939.89	0.260762	0.095702	2.72473	0.00643542	0.0215138
ACOX1	2183.06	0.408791	0.106871	3.82509	0.000130726	0.000984945
ACOX2	29.0025	1.26369	0.332455	3.80107	0.000144072	0.00106253
ACOX3	666.813	0.195703	0.0771517	2.5366	0.0111934	0.0332111
ACOXL	36.5023	2.36895	0.379465	6.24288	4.29585e-10	2.86346e-08
ACP1	3641.51	-0.0839573	0.0829602	-1.01202	0.311529	0.431961
ACP2	1096.68	0.714134	0.136654	5.22587	1.73338e-07	4.3122e-06
ACP3	985.392	0.57325	0.19544	2.93313	0.00335565	0.0129624
ACP4	23.9471	-0.86055	0.218017	-3.94717	7.9081e-05	0.000660953
ACP5	1738.1	0.463596	0.170861	2.7133	0.00666178	0.0221307
ACP6	640.278	-0.280693	0.131071	-2.14152	0.0322317	0.0751529
ACRBP	1205.75	1.1069	0.222318	4.9789	6.39469e-07	1.29256e-05
ACSBG1	30.1032	-0.310443	0.210063	-1.47786	0.139446	0.233489
ACSF2	818.543	-0.251684	0.0928574	-2.71043	0.00671955	0.0223014
ACSF3	3157.54	0.0229283	0.0572538	0.400467	0.688812	0.773719
ACSL1	11879.4	1.39427	0.240514	5.79703	6.75007e-09	2.8752e-07
ACSL3	1531.85	0.264465	0.116091	2.27809	0.0227214	0.0573255
ACSL4	4648.24	0.490364	0.123334	3.97591	7.01092e-05	0.000602849
ACSL5	3177.79	0.048504	0.0703356	0.689608	0.490441	0.60599
ACSL6	412.415	-0.175333	0.172027	-1.01922	0.308099	0.428258
ACSM1	33.5598	-0.493644	0.244826	-2.0163	0.0437683	0.0956537
ACSM3	167.756	-0.655214	0.189978	-3.44889	0.000562899	0.00313377
ACSS1	6379.07	0.0486228	0.0698115	0.696486	0.486124	0.601849
ACSS2	2104.34	0.456368	0.135379	3.37104	0.000748854	0.00394607
ACSS3	56.8575	1.23917	0.435591	2.8448	0.00444389	0.0161012
ACTA2	170.775	0.285136	0.124042	2.2987	0.0215221	0.0549265
ACTA2-AS1	27.6027	-0.510164	0.20792	-2.45365	0.0141413	0.039673
ACTB	282640	0.822303	0.16028	5.13042	2.89103e-07	6.62112e-06
ACTG1	76101.2	0.63409	0.150238	4.22055	2.43702e-05	0.000259245
ACTG1P14	23.1988	-0.249642	0.202051	-1.23554	0.216629	0.327381
ACTG1P17	34.0801	-0.0387873	0.192267	-0.201737	0.840122	0.888721
ACTL10	102.035	0.558118	0.193726	2.88097	0.00396455	0.0147501
ACTL6A	1111.66	-0.00814866	0.0774171	-0.105257	0.916172	0.94323
ACTMAP	797.712	0.466251	0.0958189	4.86596	1.139e-06	2.13199e-05
ACTN1	9001.63	0.476964	0.184043	2.59158	0.00955355	0.0292502
ACTN4	17160	0.313648	0.0972489	3.22521	0.00125882	0.005932
ACTR10	1871.28	0.267448	0.0933518	2.86495	0.0041708	0.0153151
ACTR1A	4287.79	0.301896	0.0966463	3.12372	0.00178583	0.00779499
ACTR1B	4194.82	-0.0893358	0.0744232	-1.20038	0.229994	0.342743
ACTR2	31508	0.18212	0.106724	1.70645	0.0879248	0.163405
ACTR3	17580.3	0.375115	0.111806	3.35506	0.000793483	0.00413677
ACTR3B	304.77	-0.0515356	0.0860825	-0.598677	0.549388	0.657267
ACTR3C	79.2153	-0.192573	0.119661	-1.60933	0.107545	0.190948
ACTR5	1020.18	-0.249879	0.0733025	-3.40888	0.000652306	0.00353346
ACTR6	879.097	0.0346941	0.0768506	0.451449	0.651666	0.743642
ACTR8	1109.16	-0.0411696	0.0599408	-0.686838	0.492185	0.607555
ACVR1	982.246	0.232627	0.0943752	2.46492	0.0137044	0.0387646
ACVR1B	1716.5	0.344918	0.124086	2.77967	0.00544145	0.0188364
ACVR1C	187.254	-0.795733	0.229101	-3.47328	0.000514138	0.00292022
ACVR2A	504.692	-0.139632	0.154129	-0.905939	0.364968	0.486922
ACVR2B	556.695	-0.484527	0.171026	-2.83306	0.00461042	0.0165433
ACVRL1	254.773	1.78993	0.227666	7.86207	3.77842e-15	2.86897e-12
ACY3	39.2184	0.155214	0.225541	0.688187	0.491335	0.606794
ACYP1	339.682	-0.160567	0.104954	-1.52989	0.126044	0.215833
ACYP2	266.4	-0.226244	0.0788968	-2.86759	0.00413612	0.0152134
ADA	1858.76	0.208304	0.129334	1.61059	0.10727	0.190556
ADA2	27182.4	0.649449	0.144832	4.48415	7.32055e-06	9.75721e-05
ADAL	192.846	-0.0546632	0.115032	-0.4752	0.634645	0.729701
ADAM10	10512.4	0.274081	0.101469	2.70114	0.00691029	0.0227787
ADAM11	40.5212	-0.362869	0.204241	-1.77667	0.0756228	0.14569
ADAM12	99.7185	-1.15422	0.296996	-3.88633	0.000101772	0.000809726
ADAM15	6110.49	0.603886	0.135186	4.46708	7.92952e-06	0.000103576
ADAM17	3210.68	0.23236	0.0861914	2.69586	0.00702074	0.0230427
ADAM19	5863.14	0.35352	0.143738	2.45947	0.0139143	0.0391997
ADAM1B	24.553	-0.188003	0.213548	-0.880378	0.378654	0.499911
ADAM22	250.189	-0.639564	0.177208	-3.60911	0.000307252	0.00194485
ADAM23	105.432	-0.736621	0.291832	-2.52412	0.0115987	0.0341239
ADAM28	2080	-0.126989	0.21814	-0.582146	0.560468	0.666753
ADAM8	15061.8	0.311457	0.137614	2.26327	0.0236193	0.0589942
ADAM9	2321.75	0.670004	0.171961	3.89626	9.76913e-05	0.000782965
ADAMDEC1	41.8941	0.873816	0.260639	3.35259	0.000800581	0.0041574
ADAMTS1	99.171	-1.301	0.346982	-3.74948	0.0001772	0.00125124
ADAMTS10	1425.53	-1.12094	0.199074	-5.63075	1.79423e-08	6.63865e-07
ADAMTS13	143.433	-0.0814627	0.142631	-0.571142	0.567903	0.673219
ADAMTS14	47.9629	1.32037	0.366458	3.60305	0.000314503	0.00197784
ADAMTS17	103.899	-0.696239	0.194334	-3.58269	0.00034008	0.00210236
ADAMTS2	1860.67	5.82855	0.676036	8.62165	6.5998e-18	1.15259e-14
ADAMTS4	93.7544	-0.185093	0.170965	-1.08264	0.278969	0.396718
ADAMTS5	84.9763	-0.774003	0.397836	-1.94553	0.051711	0.108661
ADAMTS6	114.692	-0.0214014	0.200715	-0.106626	0.915086	0.942466
ADAMTS7P1	45.0537	-1.08219	0.296779	-3.64646	0.000265878	0.00173581
ADAMTS7P3	26.5953	-0.826123	0.259235	-3.18677	0.00143871	0.00657913
ADAMTSL4	3688.51	0.602971	0.182926	3.29625	0.000979849	0.00485725
ADAMTSL5	118.818	-0.0563622	0.179784	-0.313499	0.753901	0.824614
ADAP1	1862.48	0.507526	0.120636	4.20709	2.58676e-05	0.000271649
ADAP2	1540.23	0.855749	0.146776	5.83032	5.53225e-09	2.45255e-07
ADAR	34915.5	0.638301	0.109956	5.80508	6.43365e-09	2.76742e-07
ADARB1	2282.57	-0.3166	0.124316	-2.54674	0.0108736	0.0324332
ADAT1	2083.94	-0.114073	0.0706246	-1.6152	0.106268	0.189142
ADAT2	1021.71	-0.15841	0.162982	-0.971944	0.331078	0.452139
ADAT3	186.68	0.223914	0.126448	1.77081	0.0765931	0.147075
ADCK1	494.997	0.081585	0.103611	0.787417	0.431038	0.551476
ADCK2	905.363	0.21992	0.126694	1.73584	0.0825929	0.155683
ADCK5	888.524	0.0712152	0.0774283	0.919757	0.3577	0.47968
ADCY10P1	165.874	-0.518462	0.181799	-2.85183	0.00434679	0.0158052
ADCY3	1168.51	0.496103	0.121572	4.08072	4.48961e-05	0.00042775
ADCY4	379.127	0.0528506	0.187516	0.281846	0.778062	0.842566
ADCY5	25.4308	-0.0826726	0.193525	-0.427193	0.669239	0.758442
ADCY6	34.8987	-0.144779	0.23532	-0.615243	0.538394	0.648136
ADCY7	11613	-0.0455732	0.0790511	-0.576502	0.564276	0.670056
ADCY9	1611.8	-0.414137	0.12151	-3.40827	0.000653772	0.00353701
ADD1	16012	0.070395	0.0776002	0.90715	0.364328	0.486253
ADD2	409.453	-0.386763	0.236484	-1.63547	0.101951	0.183232
ADD3	16857.2	-0.0282148	0.0869045	-0.324664	0.745435	0.817885
ADD3-AS1	24.3633	-0.114973	0.230281	-0.499271	0.617589	0.715461
ADGRA2	658.304	0.296256	0.203711	1.4543	0.145864	0.241617
ADGRA3	93.2568	-0.768995	0.254244	-3.02464	0.0024893	0.0101811
ADGRB1	226.714	-0.0741524	0.141957	-0.522358	0.601421	0.702157
ADGRB2	144.552	-0.489486	0.204095	-2.39832	0.0164706	0.0446581
ADGRD1	310.344	0.0628351	0.215309	0.291837	0.770411	0.836939
ADGRE1	1970.49	0.311385	0.221495	1.40584	0.159773	0.259076
ADGRE2	4006.65	0.113251	0.213042	0.531589	0.595011	0.696559
ADGRE3	410.856	-0.791893	0.298395	-2.65384	0.00795806	0.0254541
ADGRE5	21509	0.137604	0.10918	1.26034	0.207545	0.316738
ADGRF3	123.176	0.0605486	0.148053	0.408966	0.682564	0.768903
ADGRG1	7546.18	-0.121133	0.264918	-0.457246	0.647494	0.740425
ADGRG3	1629.43	1.72704	0.548468	3.14885	0.00163915	0.00729417
ADGRG5	1983.1	-0.213867	0.190483	-1.12276	0.26154	0.37813
ADGRG6	27.1071	-1.05145	0.262446	-4.00634	6.16664e-05	0.000546671
ADGRL1	2071.6	-0.345265	0.110781	-3.11665	0.00182919	0.00793469
ADGRL1-AS1	428.293	-0.302497	0.123041	-2.45851	0.0139516	0.0392605
ADH5	2606.6	0.121655	0.069219	1.75753	0.0788274	0.15032
ADHFE1	212.12	-0.473368	0.154371	-3.06643	0.00216628	0.00909145
ADI1	1996.59	0.057525	0.0858443	0.670109	0.502789	0.616645
ADIPOR1	18715.8	1.22893	0.420238	2.92436	0.00345167	0.0132367
ADIPOR2	3954.6	0.143364	0.0633498	2.26305	0.0236328	0.0590025
ADISSP	3332.96	0.548899	0.189399	2.89811	0.00375417	0.0141351
ADK	1156.32	0.105787	0.117513	0.900215	0.368006	0.490038
ADM	894.105	1.88528	0.316204	5.96223	2.48824e-09	1.25956e-07
ADM2	74.8162	0.594094	0.206007	2.88385	0.00392851	0.0146472
ADM5	36.9801	-0.618848	0.205271	-3.01479	0.00257157	0.0104612
ADNP	4044.38	-0.00523686	0.0634072	-0.0825909	0.934177	0.955697
ADNP-AS1	111.281	-0.564495	0.149146	-3.78485	0.000153798	0.00111914
ADNP2	1734.17	-0.107706	0.0782997	-1.37557	0.168956	0.270578
ADO	1058.87	-0.0209164	0.0784609	-0.266584	0.78979	0.851255
ADORA2A	54.301	-0.423928	0.19878	-2.13265	0.0329532	0.0765692
ADORA2A-AS1	96.1151	-0.439227	0.316301	-1.38864	0.164943	0.26562
ADORA2B	158.403	0.0108353	0.17997	0.0602062	0.951991	0.967334
ADPGK	8121.93	0.134676	0.059656	2.25754	0.0239746	0.0596769
ADPGK-AS1	71.5128	0.0102081	0.146228	0.0698098	0.944345	0.962084
ADPRH	1048.93	0.793695	0.151924	5.22427	1.74839e-07	4.33721e-06
ADPRHL1	33.3919	-0.0154872	0.165121	-0.0937932	0.925273	0.949578
ADPRM	691.899	-0.428909	0.113349	-3.78398	0.00015434	0.00112215
ADPRS	1139.77	0.215384	0.119066	1.80894	0.0704601	0.137824
ADRB1	62.4269	-0.235267	0.258622	-0.909694	0.362984	0.485015
ADRB2	952.383	-0.308725	0.166934	-1.84938	0.0644031	0.129013
ADRM1	2041.46	0.411646	0.0883874	4.6573	3.20386e-06	4.99573e-05
ADSL	532.167	-0.290838	0.107002	-2.71806	0.00656663	0.0218679
ADSS1	119.147	-0.0481078	0.150061	-0.320588	0.748523	0.819831
ADSS2	3455.88	0.113062	0.112935	1.00113	0.316766	0.437277
ADTRP	225.81	-0.0802935	0.289013	-0.27782	0.781151	0.844864
AEBP1	706.35	0.0822194	0.233372	0.35231	0.724606	0.802236
AEBP2	1860.63	-0.275569	0.0662375	-4.16032	3.17801e-05	0.000324566
AEN	1993.77	0.0808892	0.1256	0.644025	0.519559	0.631997
AFAP1	78.9402	-0.646919	0.215441	-3.00277	0.00267539	0.0107905
AFAP1L2	139.911	0.296059	0.151144	1.95879	0.0501374	0.106288
AFDN	825.238	-0.520223	0.163583	-3.18017	0.00147186	0.00668868
AFF1	7078.92	0.0485592	0.0865352	0.561149	0.574696	0.679059
AFF2	233.436	0.754607	0.404749	1.86438	0.0622679	0.125557
AFF3	1078.29	-0.510372	0.263828	-1.93449	0.053053	0.11091
AFF4	6037.64	-0.247992	0.0980863	-2.52831	0.0114614	0.033817
AFG1L	135.585	0.0238315	0.0811693	0.293603	0.769062	0.836246
AFG3L1P	1810.19	-0.137347	0.0903656	-1.5199	0.128536	0.219149
AFG3L2	1649.1	-0.00271738	0.0470704	-0.05773	0.953964	0.96855
AFMID	383.984	0.213203	0.113587	1.877	0.0605176	0.122922
AFTPH	4264.81	0.177756	0.085876	2.06992	0.0384602	0.0865664
AFTPH-DT	106.645	0.66308	0.194269	3.4132	0.000642048	0.00349306
AGA	1041.23	-0.197476	0.0734651	-2.68803	0.0071875	0.0234446
AGAP1	451.858	-1.30978	0.248504	-5.27067	1.35928e-07	3.53329e-06
AGAP2	3025.17	-0.153479	0.0913197	-1.68068	0.0928246	0.170426
AGAP3	2912.39	-0.00262307	0.132833	-0.0197471	0.984245	0.989058
AGAP4	852.966	-0.152575	0.126216	-1.20884	0.226726	0.338828
AGAP5	30.6487	-0.259116	0.252305	-1.027	0.304423	0.424466
AGAP6	208.875	-0.218457	0.180123	-1.21282	0.225197	0.337206
AGAP9	311.149	0.00515671	0.296149	0.0174126	0.986107	0.990076
AGBL2	188.283	-0.0480891	0.144303	-0.333252	0.738944	0.813062
AGBL3	154.749	-0.260982	0.152298	-1.71362	0.0865982	0.161493
AGBL5	794.686	-0.0263323	0.0754467	-0.349018	0.727076	0.804005
AGER	1467.54	-0.0656653	0.13259	-0.495251	0.620423	0.717929
AGFG1	6457.73	0.310654	0.139588	2.2255	0.0260474	0.0635945
AGFG2	1117.35	-0.2617	0.127497	-2.0526	0.0401113	0.0893609
AGGF1	881.683	0.139868	0.0766433	1.82492	0.0680126	0.134272
AGK	1775.98	-0.108431	0.0721775	-1.50228	0.133025	0.224937
AGL	1415.33	-0.115956	0.1131	-1.02525	0.305247	0.425283
AGMAT	327.816	0.00401523	0.170105	0.0236044	0.981168	0.987118
AGO1	4539.86	-0.0227452	0.0703296	-0.323408	0.746386	0.818363
AGO2	5741.46	-0.277956	0.108118	-2.57087	0.0101445	0.0306458
AGO3	2979.37	-0.23024	0.0923704	-2.49257	0.0126823	0.0364882
AGO4	8409.29	0.251367	0.129094	1.94717	0.0515147	0.108369
AGPAT1	915.647	0.526646	0.134978	3.9017	9.5519e-05	0.000769794
AGPAT2	2543.45	0.736354	0.166392	4.42543	9.6252e-06	0.000121719
AGPAT3	7713.97	0.347546	0.0914574	3.80009	0.000144645	0.00106586
AGPAT4	2113.26	-0.561195	0.154127	-3.64111	0.000271467	0.00176438
AGPAT5	935.148	0.253335	0.1043	2.42891	0.0151442	0.0418743
AGPS	3042.74	0.118171	0.0958465	1.23291	0.217608	0.32857
AGRN	2392.83	1.58281	0.238944	6.62419	3.49152e-11	3.71804e-09
AGT	49.9856	-0.0527719	0.191108	-0.276137	0.782443	0.84579
AGTPBP1	5820.36	0.0613567	0.131003	0.468362	0.639526	0.734127
AGTRAP	6748.05	0.678173	0.170883	3.96864	7.22834e-05	0.000617894
AHCTF1	2908.5	-0.113059	0.130547	-0.866039	0.386469	0.508038
AHCY	1907.82	0.447163	0.139937	3.19547	0.00139604	0.00643455
AHCYL1	3833.93	0.171574	0.0801533	2.14057	0.0323085	0.0753117
AHCYL2	1247.03	-0.256198	0.061208	-4.18569	2.84298e-05	0.000295183
AHDC1	1358.26	-0.186668	0.106079	-1.75971	0.0784562	0.149875
AHI1	431.193	-0.244862	0.197696	-1.23858	0.215501	0.326213
AHNAK	184462	-0.183914	0.141306	-1.30154	0.193075	0.299801
AHNAK2	169.672	-0.321554	0.311357	-1.03275	0.301721	0.421608
AHR	2903.47	0.0330373	0.174797	0.189003	0.85009	0.895974
AHSA1	2463.97	0.0817324	0.0898228	0.909929	0.36286	0.484961
AHSA2P	7976.35	-0.376024	0.153925	-2.44291	0.0145695	0.0406458
AHSP	1064.17	3.4685	0.688989	5.03418	4.79895e-07	1.01096e-05
AIDA	2524.01	0.140449	0.107545	1.30595	0.191569	0.297992
AIDAP2	86.0682	0.854427	0.280855	3.04223	0.0023483	0.00971587
AIF1	10346.4	0.306699	0.163243	1.87879	0.0602732	0.122625
AIFM1	1567.39	0.236925	0.0581757	4.07259	4.64941e-05	0.000438402
AIFM2	399.368	0.195415	0.0999016	1.95608	0.0504558	0.106794
AIFM3	530.194	0.0368145	0.162201	0.226968	0.820449	0.873824
AIG1	457.868	0.0548117	0.181135	0.302602	0.762193	0.830843
AIM2	591.346	0.384824	0.187844	2.04863	0.040498	0.090039
AIMP1	3064.08	-0.180278	0.0713735	-2.52584	0.0115422	0.0340094
AIMP2	359.118	0.297474	0.0992922	2.99595	0.00273591	0.0109916
AIP	4123	0.085959	0.0882297	0.974264	0.329925	0.451023
AIRE	73.6611	0.159101	0.243725	0.652791	0.513891	0.62663
AJM1	960.855	-0.0530047	0.185956	-0.285038	0.775615	0.840609
AJUBA	35.3252	-0.178563	0.216891	-0.823284	0.410346	0.531782
AK1	229.093	-0.322408	0.188966	-1.70618	0.0879755	0.163465
AK2	5963.12	0.300124	0.0697231	4.30452	1.67348e-05	0.000190519
AK3	1435.08	-0.0201583	0.0744805	-0.270652	0.786659	0.84923
AK4	118.785	1.18361	0.234695	5.04317	4.57894e-07	9.70519e-06
AK5	302.036	-0.806603	0.27315	-2.95297	0.00314734	0.012313
AK6	256.6	0.162371	0.122261	1.32807	0.184156	0.288854
AK9	410.201	-0.129337	0.123488	-1.04736	0.294934	0.413805
AKAP1	1404.31	-0.108643	0.0813134	-1.33611	0.181514	0.285608
AKAP10	2805.44	-0.023955	0.0716529	-0.334319	0.738139	0.812329
AKAP11	3836.67	-0.125072	0.110094	-1.13605	0.255937	0.372319
AKAP12	190.706	-0.803853	0.340247	-2.36256	0.0181494	0.0481925
AKAP13	22074.6	-0.168406	0.0797577	-2.11146	0.0347324	0.0796955
AKAP3	38.2402	0.20091	0.203625	0.986665	0.323807	0.444363
AKAP5	257.041	-0.916762	0.2027	-4.52275	6.10413e-06	8.44042e-05
AKAP7	517.263	-0.05192	0.0988736	-0.525115	0.599503	0.700504
AKAP8	3900.92	-0.21019	0.0609108	-3.45078	0.000558963	0.00311578
AKAP8L	3337.38	-0.0939963	0.0502999	-1.86872	0.0616621	0.12467
AKAP9	5638.38	-0.0633445	0.190512	-0.332496	0.739514	0.813433
AKIP1	490.798	0.338588	0.116314	2.91097	0.00360307	0.0136853
AKIRIN1	4905.34	0.0402783	0.0692019	0.58204	0.560539	0.666753
AKIRIN2	4114.75	0.106193	0.108704	0.976896	0.328621	0.449626
AKNA	32445.1	-0.115752	0.0787816	-1.46928	0.141756	0.236246
AKR1A1	3122.28	0.309067	0.108339	2.85279	0.00433377	0.015771
AKR1B1	2444.84	-0.163416	0.107873	-1.5149	0.129797	0.220691
AKR1C1	70.7188	-0.0675199	0.287247	-0.235058	0.814163	0.869104
AKR1C3	263.063	-0.363497	0.240976	-1.50844	0.131443	0.222953
AKR1E2	52.1657	-0.0373228	0.28231	-0.132205	0.894822	0.927759
AKR7A2	1309.65	0.212466	0.128029	1.65952	0.0970121	0.17636
AKR7A3	35.2401	-0.0166177	0.182029	-0.0912912	0.927261	0.951059
AKR7L	21.8217	-0.380277	0.209711	-1.81334	0.0697801	0.136849
AKT1	7833.23	0.100292	0.0635255	1.57876	0.11439	0.200393
AKT1S1	1699.77	0.0120991	0.0947286	0.127723	0.898368	0.930275
AKT2	10261.4	0.0137809	0.0938704	0.146807	0.883284	0.918918
AKT3	1205.45	-0.736116	0.131572	-5.59477	2.2092e-08	7.98788e-07
AKTIP	1196.49	-0.378612	0.113792	-3.32723	0.000877153	0.00445179
ALAD	2952.44	0.128393	0.0930049	1.3805	0.167432	0.268506
ALAS1	1889.91	0.781084	0.164422	4.75049	2.02925e-06	3.41744e-05
ALAS2	31098	4.38086	0.753954	5.81051	6.22837e-09	2.69238e-07
ALCAM	1479.3	0.715205	0.176652	4.04867	5.15087e-05	0.000474195
ALDH16A1	2856.38	0.247199	0.0955569	2.58693	0.00968365	0.0295398
ALDH18A1	1526.36	0.333382	0.12409	2.68661	0.00721809	0.0235268
ALDH1A1	2537.31	0.103534	0.233306	0.443771	0.657209	0.748402
ALDH1A2	33.6731	0.372249	0.367459	1.01303	0.311044	0.431476
ALDH1A3-AS1	26.0734	0.590677	0.275123	2.14695	0.031797	0.0743975
ALDH1B1	218.031	0.031939	0.131602	0.242694	0.808242	0.865034
ALDH1L2	89.5704	1.53106	0.267622	5.72098	1.05913e-08	4.20379e-07
ALDH2	6230.02	0.31387	0.192405	1.6313	0.102828	0.184296
ALDH3A2	2313.47	-0.0219352	0.0709919	-0.308981	0.757336	0.826891
ALDH3B1	4794.29	0.647123	0.179882	3.59749	0.000321306	0.00200618
ALDH4A1	508.015	0.823262	0.15072	5.46221	4.70253e-08	1.44875e-06
ALDH5A1	673.939	0.206246	0.20408	1.01061	0.312202	0.432707
ALDH6A1	466.873	-0.00744248	0.0960168	-0.0775123	0.938216	0.958187
ALDH7A1	40.7768	-0.150264	0.21065	-0.713336	0.475638	0.592749
ALDH8A1	74.3686	-0.21672	0.193853	-1.11796	0.263584	0.380212
ALDH9A1	2203.64	0.208352	0.0696802	2.99011	0.00278875	0.0111525
ALDOA	507.667	0.493876	0.176446	2.79902	0.0051258	0.0179645
ALDOC	538.125	-0.258282	0.13851	-1.86471	0.0622218	0.125494
ALG1	736.906	0.365186	0.100024	3.651	0.000261224	0.00170862
ALG10	274.981	-0.030862	0.108129	-0.285419	0.775323	0.840487
ALG10B	807.655	-0.16009	0.126873	-1.26181	0.207018	0.316249
ALG11	642.51	-0.37635	0.0983786	-3.82552	0.000130494	0.000984003
ALG12	758.857	0.0138812	0.0606629	0.228825	0.819005	0.872779
ALG13	2367.85	-0.295841	0.0866479	-3.41429	0.000639487	0.00348347
ALG14	168.76	0.626734	0.13963	4.48852	7.17191e-06	9.60508e-05
ALG1L2	27.185	-0.12028	0.242139	-0.496741	0.619371	0.717233
ALG1L9P	40.4404	-0.494039	0.167421	-2.95088	0.00316872	0.0123855
ALG2	971.381	-0.093464	0.0803515	-1.16319	0.244753	0.359341
ALG3	1312.22	0.499276	0.112951	4.42029	9.85695e-06	0.000124021
ALG5	953.831	0.117461	0.0762239	1.54101	0.123316	0.212259
ALG6	920.024	0.00940905	0.0631962	0.148886	0.881643	0.91791
ALG8	763.647	0.240035	0.0850362	2.82273	0.0047616	0.0169638
ALG9	251.92	-0.219697	0.110403	-1.98995	0.0465961	0.100414
ALKBH1	330.702	0.0713443	0.0718767	0.992594	0.320908	0.441544
ALKBH2	289.877	-0.242049	0.106147	-2.28031	0.0225894	0.0570796
ALKBH3	581.679	0.146016	0.0810118	1.8024	0.0714823	0.139404
ALKBH4	423.895	0.162881	0.104032	1.56568	0.117423	0.204681
ALKBH5	4155.59	0.102618	0.101163	1.01439	0.310397	0.430706
ALKBH6	211.557	-0.16547	0.137523	-1.20322	0.228891	0.341538
ALKBH7	1570.33	0.135834	0.168813	0.80464	0.421027	0.541684
ALKBH8	564.221	-0.206507	0.102961	-2.00568	0.0448903	0.097491
ALMS1	1512.04	-0.428814	0.111329	-3.85176	0.000117271	0.000902212
ALMS1-IT1	50.6278	-0.588143	0.223113	-2.63607	0.00838717	0.0264775
ALOX12	545.777	0.320724	0.113498	2.82581	0.00471611	0.016843
ALOX12-AS1	376.673	-0.00401771	0.10328	-0.0389011	0.968969	0.978691
ALOX12P2	24.2474	-0.226879	0.255377	-0.88841	0.37432	0.495989
ALOX15B	311.711	1.82992	0.392149	4.6664	3.0652e-06	4.83128e-05
ALOX5	14466.1	0.657842	0.152473	4.31448	1.59976e-05	0.000183442
ALOX5AP	4421.78	0.740125	0.229351	3.22704	0.00125076	0.00590039
ALPK1	2191.2	0.665986	0.215143	3.09554	0.00196452	0.00841651
ALPK3	43.5984	-0.0764938	0.187183	-0.408657	0.682792	0.76901
ALPL	306.669	1.13543	0.584797	1.94158	0.052188	0.109361
ALS2	1002.66	-0.174701	0.100082	-1.74558	0.0808845	0.15324
ALS2CL	903.418	-0.673973	0.196942	-3.42219	0.000621184	0.00340074
ALYREF	2554.58	0.367061	0.108842	3.37242	0.000745114	0.00393132
AMBRA1	1693.78	0.0626085	0.0819193	0.764271	0.444706	0.564169
AMD1	4460.31	-0.333049	0.0593387	-5.61267	1.99226e-08	7.2941e-07
AMDHD1	112.789	-0.0356723	0.12196	-0.292492	0.76991	0.836644
AMDHD2	1057.19	0.0195698	0.0802468	0.24387	0.807332	0.864507
AMER1	532.856	-0.132405	0.0948356	-1.39615	0.162669	0.262603
AMFR	4100.74	0.280174	0.128871	2.17407	0.0297001	0.0705306
AMIGO1	849.828	-0.728927	0.196256	-3.71417	0.00020387	0.00139664
AMIGO2	992.589	-0.0523283	0.101856	-0.513748	0.607428	0.707274
AMMECR1	1112.21	-0.384068	0.0992062	-3.87141	0.000108206	0.000845886
AMMECR1L	1322.08	-0.179945	0.0475596	-3.78358	0.000154589	0.00112302
AMN	176.512	-0.213051	0.194443	-1.0957	0.27321	0.390646
AMN1	206.533	-0.0582684	0.110005	-0.529688	0.596328	0.69782
AMOT	154.722	-0.610435	0.150436	-4.05778	4.95425e-05	0.000459729
AMOTL1	140.641	0.0416862	0.183027	0.22776	0.819833	0.873395
AMPD2	6011.21	-0.0568283	0.135255	-0.420158	0.67437	0.762859
AMPD3	2875.56	0.295439	0.206149	1.43313	0.15182	0.249143
AMPH	129.169	1.34695	0.335208	4.01825	5.86314e-05	0.000525636
AMT	29.9545	-0.101002	0.166992	-0.604834	0.545289	0.654002
AMY2B	1162.17	-0.307089	0.185987	-1.65114	0.098711	0.178544
AMZ1	51.9009	-0.285593	0.212494	-1.34401	0.178946	0.282433
AMZ2	2395.2	-0.0527457	0.0618603	-0.852658	0.393849	0.515374
AMZ2P1	141.3	-0.593336	0.121076	-4.90054	9.55713e-07	1.83615e-05
ANAPC1	1861.37	-0.189506	0.0842069	-2.25048	0.0244182	0.0604364
ANAPC10	105.98	0.179243	0.10001	1.79224	0.0730942	0.141662
ANAPC11	1765.2	0.292232	0.135648	2.15434	0.0312138	0.0732395
ANAPC13	1143.72	0.234531	0.0880134	2.66472	0.0077053	0.0247864
ANAPC15	346.649	-0.0824953	0.116619	-0.707394	0.479322	0.595792
ANAPC16	5476.43	-0.240469	0.0830868	-2.89419	0.00380134	0.0142489
ANAPC1P2	280.422	-0.169387	0.121988	-1.38855	0.164969	0.26562
ANAPC2	5028.16	-0.0771193	0.0605783	-1.27305	0.202999	0.311774
ANAPC4	2767.96	-0.218169	0.109527	-1.99191	0.0463805	0.100036
ANAPC5	8662.54	-0.0526567	0.0418674	-1.2577	0.208499	0.317956
ANAPC7	1523.66	0.158456	0.0524618	3.02042	0.00252428	0.0103073
ANG	92.6168	1.26169	0.240463	5.24692	1.54665e-07	3.9146e-06
ANGEL1	1419.87	-0.0234882	0.0915225	-0.256639	0.797457	0.857456
ANGEL2	2518.95	-0.130532	0.0807299	-1.61689	0.105902	0.188683
ANGPT1	63.4641	-0.0749204	0.259994	-0.288163	0.773222	0.838834
ANGPT2	21.8297	-0.462702	0.215789	-2.14424	0.0320139	0.0747147
ANGPT4	23.9244	-0.24843	0.225925	-1.09961	0.271501	0.388947
ANGPTL6	103.872	0.0302135	0.142227	0.212431	0.831771	0.882667
ANK1	1265.27	1.2036	0.381133	3.15795	0.00158881	0.00710733
ANK3	625.727	-0.571251	0.206394	-2.76777	0.00564409	0.019388
ANKAR	260.357	-0.319089	0.123396	-2.58589	0.00971274	0.0295905
ANKDD1A	445.589	0.286937	0.166999	1.71819	0.0857619	0.160262
ANKDD1B	29.4233	0.174305	0.199061	0.875634	0.381229	0.502512
ANKEF1	184.462	-0.107483	0.119637	-0.898408	0.368968	0.490958
ANKFY1	6138.17	0.174783	0.090821	1.92447	0.0542951	0.113017
ANKH	3654.28	-0.359809	0.158461	-2.27065	0.0231684	0.0581843
ANKHD1	445.567	-0.325756	0.158166	-2.05958	0.039439	0.0881898
ANKHD1-EIF4EBP3	236.974	-0.387571	0.167064	-2.3199	0.0203461	0.0526563
ANKIB1	2963.09	0.0704203	0.0765233	0.920246	0.357444	0.479373
ANKK1	56.8593	-0.533951	0.234335	-2.27858	0.0226918	0.057259
ANKLE1	221.054	0.512935	0.14042	3.65287	0.00025933	0.0016975
ANKLE2	6169.02	-0.178437	0.0590726	-3.02064	0.00252244	0.0103045
ANKMY1	1606.38	-0.227075	0.0782728	-2.90107	0.00371894	0.0140397
ANKMY2	718.707	-0.0139361	0.0708913	-0.196584	0.844153	0.891773
ANKRA2	1298.03	-0.252189	0.0532471	-4.7362	2.17765e-06	3.63234e-05
ANKRD10	5892.14	-0.0536683	0.054771	-0.979867	0.327152	0.448073
ANKRD11	12357.9	-0.189805	0.0750943	-2.52755	0.011486	0.0338609
ANKRD12	5463.01	-0.0796901	0.155815	-0.511442	0.609042	0.708558
ANKRD13A	7586.15	0.079409	0.0905317	0.87714	0.380411	0.501698
ANKRD13B	136.396	0.134328	0.160928	0.834711	0.40388	0.525273
ANKRD13C	1413.26	-0.160288	0.0583702	-2.74606	0.00603164	0.0203785
ANKRD13D	10536.3	0.103653	0.0731329	1.41732	0.156389	0.254845
ANKRD16	271.245	0.141167	0.132139	1.06832	0.285377	0.403647
ANKRD17	5006.62	-0.129068	0.0687821	-1.87648	0.0605893	0.122996
ANKRD18A	258.453	-0.157963	0.391388	-0.403598	0.686509	0.771952
ANKRD20A5P	27.4484	-0.957582	0.258481	-3.70466	0.000211677	0.00144347
ANKRD22	518	2.47533	0.432113	5.72842	1.01368e-08	4.06962e-07
ANKRD23	83.142	-0.435209	0.147743	-2.94573	0.00322198	0.0125348
ANKRD24	135.965	0.155448	0.174595	0.890338	0.373285	0.495105
ANKRD26	481.319	-0.0900922	0.160913	-0.559882	0.57556	0.679666
ANKRD27	1746.77	0.0568737	0.0496658	1.14513	0.252157	0.368169
ANKRD28	2304.79	-0.247475	0.121783	-2.0321	0.0421437	0.0928119
ANKRD31	26.2774	-0.350202	0.255306	-1.3717	0.170158	0.271791
ANKRD33B	557.387	0.81083	0.224299	3.61495	0.000300408	0.00191262
ANKRD34A	81.0298	-0.476128	0.145153	-3.28017	0.00103743	0.00507004
ANKRD34B	172.612	1.96888	0.288568	6.82294	8.91971e-12	1.20755e-09
ANKRD35	41.4231	0.325754	0.297705	1.09422	0.273859	0.391349
ANKRD36	1372.83	-0.362299	0.205892	-1.75965	0.0784671	0.14988
ANKRD36B	725.728	-0.590142	0.207717	-2.84108	0.00449608	0.0162432
ANKRD36BP2	306.648	0.760467	0.285468	2.66393	0.0077233	0.0248352
ANKRD36C	1147.26	-0.314771	0.219228	-1.43581	0.151056	0.248239
ANKRD37	246.313	-0.230019	0.1521	-1.51228	0.130461	0.221524
ANKRD39	245.672	-0.171211	0.0838696	-2.0414	0.0412112	0.0912321
ANKRD40	1409.49	0.131626	0.0485069	2.71355	0.00665656	0.0221252
ANKRD42	488.967	-0.176629	0.0733173	-2.4091	0.015992	0.0436791
ANKRD42-DT	88.9778	-0.200302	0.1704	-1.17548	0.239803	0.353411
ANKRD44	11589.9	-0.363365	0.0956006	-3.80086	0.000144192	0.00106297
ANKRD44-AS1	69.8052	-0.740339	0.243486	-3.04058	0.00236122	0.00975546
ANKRD44-IT1	114.609	-0.516465	0.2361	-2.18748	0.0287072	0.0686301
ANKRD46	359.792	-0.233185	0.0819529	-2.84536	0.00443616	0.0160866
ANKRD49	1909.75	-0.4477	0.0821366	-5.45068	5.01763e-08	1.53195e-06
ANKRD50	867.573	0.148567	0.179641	0.827021	0.408225	0.529661
ANKRD52	4601.82	-0.130475	0.0634771	-2.05546	0.0398343	0.0889084
ANKRD53	18.3536	-0.337293	0.194025	-1.7384	0.0821408	0.155065
ANKRD54	637.816	-0.0175201	0.0755064	-0.232034	0.816511	0.870813
ANKRD55	194.631	-0.785505	0.229186	-3.42738	0.000609441	0.00334589
ANKRD6	198.666	-0.19521	0.113634	-1.71788	0.085819	0.160276
ANKRD61	110.831	-0.385637	0.198708	-1.94072	0.0522922	0.109553
ANKRD9	541.092	0.543845	0.28493	1.9087	0.0563014	0.116361
ANKS1A	1655.11	0.12395	0.108071	1.14694	0.251408	0.367259
ANKS3	781.084	-0.141984	0.0817037	-1.7378	0.0822465	0.155214
ANKS6	643.981	-0.625785	0.144559	-4.32893	1.49834e-05	0.000174544
ANKZF1	5339.39	-0.342849	0.0980717	-3.4959	0.000472465	0.00274048
ANLN	191.606	2.18292	0.353688	6.17188	6.74825e-10	4.23926e-08
ANO10	920.493	0.539911	0.194617	2.77422	0.00553339	0.0190854
ANO5	185.852	1.15261	0.209885	5.49161	3.98276e-08	1.27638e-06
ANO6	5208.24	0.133848	0.0840056	1.59332	0.111088	0.195688
ANO8	2011	-0.143627	0.0895033	-1.60472	0.108556	0.192489
ANO9	3204.62	-0.276672	0.175171	-1.57943	0.114236	0.200203
ANP32A	10248.4	0.220764	0.0957363	2.30595	0.0211132	0.0541758
ANP32B	8145.52	0.0932702	0.101873	0.915556	0.3599	0.481853
ANP32E	4300.51	0.19815	0.101977	1.94308	0.0520061	0.109096
ANPEP	11939.1	0.959284	0.22618	4.24124	2.22292e-05	0.000240677
ANTKMT	1236.82	0.283353	0.150314	1.88507	0.0594209	0.121357
ANTXR2	3451.42	-0.0139194	0.124016	-0.112238	0.910634	0.939562
ANXA1	25109.2	0.125405	0.161324	0.777353	0.436951	0.556879
ANXA11	14102	0.225576	0.0891013	2.53169	0.0113516	0.033563
ANXA2	21528.3	0.67635	0.130405	5.18654	2.14242e-07	5.16072e-06
ANXA2R	823.333	-0.328226	0.123373	-2.66044	0.00780398	0.0250392
ANXA2R-AS1	827.745	-0.212921	0.134631	-1.58151	0.113761	0.199531
ANXA2R-OT1	557.62	-0.200605	0.0590048	-3.3998	0.000674351	0.003627
ANXA3	2496.29	3.40525	0.576162	5.91023	3.41637e-09	1.65273e-07
ANXA4	3136.53	0.455223	0.107565	4.23208	2.31541e-05	0.000248993
ANXA5	13307.6	0.393113	0.119411	3.2921	0.000994431	0.00491697
ANXA6	21109.3	0.298097	0.103571	2.87818	0.00399982	0.0148465
ANXA7	4428.81	0.250248	0.0886986	2.82133	0.00478252	0.017014
ANXA9	370.707	-0.0883449	0.150197	-0.588194	0.556402	0.663368
AOAH	9518.5	0.0512828	0.12735	0.402693	0.687174	0.772651
AOAH-IT1	28.4735	-0.457287	0.24706	-1.85092	0.0641817	0.128658
AOC2	87.6553	0.0971631	0.197376	0.492273	0.622526	0.719606
AOC3	62.1824	0.54931	0.274674	1.99986	0.045515	0.0985218
AOPEP	204.349	0.172426	0.0859832	2.00535	0.0449261	0.0975251
AP1AR	1130.46	-0.0456043	0.0731408	-0.623514	0.532947	0.643397
AP1B1	8033.71	0.431338	0.0895732	4.81548	1.46847e-06	2.62222e-05
AP1G1	5111.67	-0.136563	0.0999521	-1.36629	0.17185	0.273692
AP1G2	4578.64	-0.0507159	0.0743613	-0.68202	0.495227	0.610219
AP1G2-AS1	99.0639	-0.538085	0.180819	-2.97582	0.0029221	0.0115744
AP1M1	5747.96	0.250022	0.0929226	2.69065	0.00713124	0.0233059
AP1S1	1040.04	0.509838	0.128117	3.97948	6.90667e-05	0.000596259
AP1S2	6786.88	0.181777	0.128753	1.41182	0.158003	0.256996
AP1S3	129.468	-0.251134	0.128549	-1.9536	0.0507485	0.107194
AP2A1	7370.15	0.337124	0.120179	2.80517	0.00502895	0.0177211
AP2A2	4472.36	0.0586392	0.0556616	1.0535	0.292114	0.411244
AP2B1	9002.6	0.104537	0.0883681	1.18298	0.236819	0.350255
AP2M1	13002.1	0.236557	0.105064	2.25156	0.0243503	0.0603283
AP2S1	3451.72	0.5515	0.158339	3.48304	0.000495762	0.00283682
AP3B1	2973.15	0.140275	0.077616	1.80729	0.0707167	0.138212
AP3B2	28.4676	0.631848	0.312135	2.02428	0.0429412	0.0941998
AP3D1	9531.35	0.250661	0.0543898	4.60861	4.05376e-06	6.08203e-05
AP3M1	2449.33	0.158961	0.0647805	2.45383	0.0141342	0.0396657
AP3M2	1327.67	-0.381802	0.152212	-2.50836	0.0121293	0.0353455
AP3S1	2397.66	0.262095	0.129013	2.03155	0.0421992	0.0928989
AP3S2	844.378	0.248604	0.100003	2.48596	0.0129203	0.0370513
AP4B1	1385.32	-0.162825	0.0927609	-1.75532	0.0792051	0.150845
AP4B1-AS1	97.5373	-0.312945	0.191491	-1.63425	0.102206	0.183541
AP4E1	1440.46	0.17952	0.0718865	2.49727	0.0125155	0.0361511
AP4M1	301.888	0.0358175	0.0785727	0.455852	0.648496	0.741187
AP4S1	742.063	-0.14771	0.0667558	-2.21269	0.0269192	0.0651944
AP5B1	12663.4	0.656379	0.149917	4.37827	1.19622e-05	0.000145176
AP5M1	2167.22	-0.0135579	0.0728387	-0.186136	0.852338	0.897592
AP5S1	489.851	0.239276	0.0827299	2.89226	0.00382487	0.0143189
AP5Z1	4585.31	0.255511	0.0665568	3.83899	0.000123542	0.000942564
APAF1	5461.99	0.374674	0.142268	2.63358	0.0084491	0.0266297
APBA1	40.2121	-1.32167	0.247624	-5.33739	9.42934e-08	2.58515e-06
APBA2	2893.03	-0.596978	0.193446	-3.08602	0.00202852	0.0086279
APBA3	1742.99	0.157502	0.0889275	1.77113	0.0765395	0.147034
APBB1	1789.85	-0.640497	0.153973	-4.15979	3.18539e-05	0.00032513
APBB1IP	8389.96	0.498158	0.112833	4.415	1.01009e-05	0.000126544
APBB2	56.1687	0.100274	0.322442	0.310984	0.755813	0.825899
APBB3	1835.23	-0.0180654	0.108397	-0.166659	0.867638	0.908201
APC	1973.99	0.00438179	0.125903	0.0348028	0.972237	0.980943
APC2	313.777	0.044447	0.103653	0.428807	0.668064	0.757602
APCDD1	190.703	0.980594	0.259406	3.78015	0.000156734	0.0011353
APEH	4388.82	0.285935	0.0942412	3.03408	0.00241274	0.00991904
APEX1	4755.19	-0.197255	0.0872001	-2.26209	0.0236918	0.0591329
APEX2	1048.38	0.425186	0.0973878	4.36591	1.26593e-05	0.000152156
APH1A	7079.36	0.260922	0.109551	2.38173	0.0172315	0.0462644
APH1B	1167.04	0.0599039	0.0846234	0.707888	0.479015	0.595538
API5	3929.15	0.0226081	0.0616566	0.366677	0.71386	0.793612
APIP	676.011	0.33445	0.0871999	3.83544	0.000125341	0.000952546
APLF	149.256	0.101452	0.0992472	1.02222	0.306678	0.426601
APLP2	45243.1	0.509089	0.142115	3.58223	0.000340674	0.00210528
APMAP	9065.61	-0.0370296	0.208682	-0.177445	0.859159	0.902246
APOA1-AS	34.8979	-0.481233	0.26096	-1.84409	0.0651701	0.130102
APOA2	71.6727	0.207274	0.264481	0.783703	0.433214	0.553692
APOBEC2	53.8108	-0.240281	0.223245	-1.07631	0.281789	0.399769
APOBEC3A	7965.75	1.51766	0.27911	5.43751	5.40298e-08	1.62126e-06
APOBEC3B	228.471	2.55036	0.345702	7.37732	1.61502e-13	6.26769e-11
APOBEC3C	5086.11	0.69613	0.142307	4.89175	9.99411e-07	1.90543e-05
APOBEC3D	101.963	0.0764134	0.137484	0.555796	0.57835	0.68213
APOBEC3F	1095.07	0.45202	0.117868	3.83496	0.000125583	0.000953969
APOBEC3G	4625.26	0.278542	0.12772	2.18087	0.0291929	0.0695437
APOBEC3H	307.907	0.92985	0.205384	4.52737	5.97216e-06	8.2776e-05
APOBR	9363.96	0.289417	0.146152	1.98025	0.0476756	0.102223
APOE	36.2871	0.807972	0.30733	2.62901	0.00856346	0.0268931
APOL1	2488.1	0.654572	0.146455	4.46945	7.84227e-06	0.000102821
APOL2	3481.1	0.152091	0.100811	1.50868	0.131381	0.222869
APOL3	6511.36	0.0663279	0.106869	0.620645	0.534833	0.645095
APOL4	138.131	1.54411	0.388269	3.97691	6.98168e-05	0.00060152
APOL6	11786.6	0.255268	0.162737	1.5686	0.116742	0.203718
APOLD1	118.63	-0.393288	0.149327	-2.63374	0.0084451	0.0266267
APOM	129.562	-0.0174719	0.101819	-0.171597	0.863754	0.905602
APOO	162.381	0.375551	0.140752	2.66818	0.00762638	0.0245778
APOOL	561.697	0.216133	0.0707279	3.05583	0.00224437	0.00935682
APP	9375.17	0.308278	0.132803	2.32133	0.0202693	0.0525111
APPBP2	1769.4	-0.165016	0.062272	-2.64992	0.00805102	0.0256856
APPL1	2848.52	0.028057	0.0721072	0.389101	0.697202	0.780258
APPL2	1935.31	-0.245114	0.0935251	-2.62083	0.00877156	0.0273491
APRG1	151.829	-0.592025	0.199661	-2.96515	0.00302532	0.0119103
APRT	4604.54	0.170589	0.126497	1.34857	0.177476	0.28044
APTR	183.077	-0.0998271	0.108139	-0.923137	0.355936	0.47796
APTX	1098.3	0.0643358	0.0383466	1.67774	0.0933973	0.171171
AQP10	95.2842	1.36147	0.401526	3.39073	0.000697057	0.00372983
AQP11	84.9085	-0.126295	0.175764	-0.718551	0.472417	0.589741
AQP3	2886.1	0.236907	0.203146	1.16619	0.243536	0.358036
AQP9	3280.94	1.127	0.29735	3.79013	0.000150567	0.00109929
AQR	3081.76	-0.0524863	0.0701988	-0.747681	0.454653	0.573414
ARAF	4999.84	0.202021	0.0684832	2.94994	0.00317832	0.0124064
ARAP1	22276.7	0.242101	0.144071	1.68043	0.0928742	0.170481
ARAP1-AS2	255.1	0.0122718	0.253705	0.0483704	0.961421	0.973856
ARAP2	5857.16	-0.217427	0.146353	-1.48564	0.137375	0.230641
ARAP3	1683.28	0.207233	0.184278	1.12457	0.260772	0.377309
ARCN1	5119.61	0.314378	0.0865592	3.63195	0.000281293	0.0018134
AREG	547.327	0.335258	0.470967	0.711851	0.476557	0.593454
AREL1	3775.26	0.0928438	0.0701846	1.32285	0.185885	0.291069
ARF1	20504.9	0.355541	0.113708	3.1268	0.00176721	0.00774822
ARF3	7777.13	0.247947	0.104272	2.37788	0.0174123	0.0466608
ARF4	3466.08	0.513936	0.10939	4.69818	2.62486e-06	4.24449e-05
ARF5	4398.05	0.197009	0.12427	1.58533	0.112891	0.198204
ARF6	15149.4	0.0193095	0.0695013	0.277829	0.781144	0.844864
ARFGAP1	5504.77	-0.010958	0.0540732	-0.20265	0.839408	0.888343
ARFGAP2	5891.55	0.0542512	0.0429428	1.26334	0.206468	0.315547
ARFGAP3	2297.58	-0.0200093	0.0739555	-0.270559	0.78673	0.84923
ARFGEF1	4780.31	0.112703	0.1011	1.11477	0.26495	0.381647
ARFGEF2	4431.1	-0.0217464	0.071637	-0.303564	0.76146	0.830304
ARFIP1	1185.67	0.393891	0.104222	3.77935	0.000157238	0.00113659
ARFIP2	1777.62	-0.0157954	0.0546119	-0.28923	0.772406	0.838566
ARFRP1	2200.43	0.136066	0.0650823	2.09067	0.0365578	0.083012
ARG1	1459.93	2.35168	0.536516	4.38325	1.16922e-05	0.000142493
ARG2	52.4608	0.25627	0.217557	1.17794	0.238819	0.352496
ARGLU1	20835	-0.40697	0.0867445	-4.69159	2.71084e-06	4.36332e-05
ARHGAP1	6263.45	0.276895	0.0776832	3.56441	0.000364672	0.00222679
ARHGAP10	585.641	-0.0505991	0.130183	-0.388678	0.697515	0.780532
ARHGAP11A	287.279	0.86109	0.188935	4.5576	5.17411e-06	7.40661e-05
ARHGAP11B	51.3845	0.57364	0.204753	2.80161	0.00508476	0.0178629
ARHGAP12	1449.53	-0.559009	0.118649	-4.71145	2.45955e-06	4.02942e-05
ARHGAP15	2912.82	0.124181	0.0843105	1.4729	0.140777	0.235199
ARHGAP17	4021.77	0.306473	0.083516	3.66963	0.000242906	0.00160808
ARHGAP18	1185.56	0.728299	0.127621	5.70672	1.15175e-08	4.4998e-07
ARHGAP19	1521.69	0.0974616	0.074974	1.29994	0.193622	0.30033
ARHGAP21	2027.47	-0.177488	0.099791	-1.7786	0.0753049	0.145173
ARHGAP22	241.168	0.244315	0.192468	1.26938	0.204307	0.313012
ARHGAP23	132.323	1.45824	0.223728	6.51791	7.12943e-11	6.694e-09
ARHGAP24	613.592	0.230625	0.2068	1.11521	0.264762	0.381408
ARHGAP25	6502.13	-0.0395215	0.0785065	-0.503417	0.614671	0.713169
ARHGAP26	6126.79	0.0521073	0.126933	0.410512	0.68143	0.768072
ARHGAP27	12766.1	0.211492	0.0845187	2.50231	0.0123386	0.0358003
ARHGAP27P1-BPTFP1-KPNA2P3	215.724	0.0726605	0.15616	0.465294	0.641721	0.735706
ARHGAP29	133.346	1.28219	0.308751	4.15284	3.28368e-05	0.000332634
ARHGAP30	31284.6	0.142775	0.0762902	1.87147	0.06128	0.124109
ARHGAP31	2364.49	0.412211	0.151663	2.71794	0.00656889	0.0218679
ARHGAP31-AS1	32.6141	-0.0352239	0.215739	-0.163271	0.870305	0.910012
ARHGAP32	527.343	-0.486721	0.141423	-3.44159	0.000578312	0.0032042
ARHGAP33	811.085	0.132062	0.180533	0.731509	0.464468	0.582452
ARHGAP35	4760.17	-0.243206	0.0852645	-2.85237	0.00433951	0.0157853
ARHGAP39	34.6742	-0.361763	0.267471	-1.35254	0.176204	0.279161
ARHGAP4	26569.9	-0.0336466	0.0585034	-0.575122	0.565209	0.67089
ARHGAP42	89.3379	0.295557	0.264369	1.11797	0.263578	0.380212
ARHGAP44	39.0072	0.43464	0.241448	1.80014	0.0718385	0.139899
ARHGAP45	41915.9	0.0670411	0.0678325	0.988333	0.32299	0.443695
ARHGAP5	945.663	-0.352822	0.125944	-2.80143	0.00508774	0.0178633
ARHGAP6	165.105	0.805504	0.246074	3.27342	0.00106255	0.00516747
ARHGAP9	10929.8	-0.091278	0.09584	-0.9524	0.340894	0.46229
ARHGDIA	10584.1	0.356178	0.0871119	4.08874	4.33725e-05	0.000415869
ARHGDIB	45488.6	0.256904	0.103066	2.49262	0.0126805	0.0364882
ARHGEF1	47456	-0.00254689	0.0713603	-0.0356906	0.971529	0.980456
ARHGEF10L	2812.57	0.390064	0.174494	2.2354	0.0253909	0.0623402
ARHGEF11	5110.9	0.491443	0.133913	3.66987	0.000242675	0.00160771
ARHGEF12	2140.78	0.0868547	0.228176	0.380648	0.703464	0.785216
ARHGEF17	132.176	0.838964	0.348826	2.40511	0.0161677	0.0440626
ARHGEF18	14406.7	-0.11651	0.0919518	-1.26707	0.205129	0.314022
ARHGEF19	394.475	-0.219568	0.094676	-2.31915	0.0203868	0.0527147
ARHGEF2	8925.9	0.139264	0.0762931	1.82538	0.067943	0.134165
ARHGEF2-AS2	65.5017	0.386693	0.166357	2.32448	0.0200998	0.0521734
ARHGEF26	22.2212	0.0779386	0.22954	0.339542	0.734202	0.809067
ARHGEF28	64.0032	-0.753022	0.303399	-2.48195	0.0130666	0.0373416
ARHGEF3	7315.32	0.000105902	0.0906897	0.00116774	0.999068	0.999412
ARHGEF35	55.2917	0.116488	0.189128	0.615921	0.537947	0.647687
ARHGEF39	190.393	0.162873	0.118267	1.37716	0.168463	0.269912
ARHGEF40	4594.71	0.440142	0.176924	2.48774	0.0128559	0.0368964
ARHGEF5	305.456	0.0337363	0.189717	0.177824	0.858861	0.90215
ARHGEF6	9316.28	-0.125318	0.0643977	-1.946	0.0516552	0.108609
ARHGEF7	4031.14	-0.322366	0.0733222	-4.39657	1.09977e-05	0.000135742
ARHGEF9	1213.07	-0.468013	0.098061	-4.77267	1.81798e-06	3.12492e-05
ARID1A	13419.7	-0.0404858	0.0608773	-0.66504	0.506025	0.619461
ARID1B	6077.51	-0.206189	0.0638802	-3.22774	0.00124771	0.0058892
ARID2	2291.36	-0.303138	0.120335	-2.51912	0.011765	0.0345201
ARID3A	3386.87	0.533999	0.143594	3.71882	0.000200153	0.00137671
ARID3B	2653.09	-0.00117441	0.0699286	-0.0167945	0.986601	0.990514
ARID4A	2776.82	-0.182765	0.133223	-1.37187	0.170104	0.271791
ARID4B	4437.4	-0.189228	0.115484	-1.63856	0.101306	0.182241
ARID5A	4816.9	-0.173602	0.133942	-1.29609	0.194943	0.30187
ARID5B	2977.31	-0.38835	0.127158	-3.05406	0.00225766	0.00939652
ARIH1	3528.49	-0.218408	0.0751407	-2.90665	0.00365322	0.0138334
ARIH2	5249.68	-0.117478	0.0481207	-2.44132	0.0146337	0.040779
ARL1	1266.86	0.115344	0.0633144	1.82177	0.0684903	0.134941
ARL10	882.734	-0.463915	0.145567	-3.18694	0.00143787	0.0065787
ARL11	1106.61	0.742357	0.17717	4.19008	2.78852e-05	0.000290219
ARL13A	21.6714	-0.420894	0.197988	-2.12586	0.0335153	0.077576
ARL13B	280.453	-0.0660685	0.0904041	-0.730813	0.464893	0.582585
ARL14EP	1245.62	-0.364977	0.100526	-3.63067	0.000282691	0.00182039
ARL15	607.087	0.123644	0.0837662	1.47606	0.139927	0.234045
ARL16	1188.03	-0.082443	0.0750188	-1.09896	0.271784	0.389179
ARL17A	566.387	-0.372465	0.172387	-2.16063	0.0307241	0.0723708
ARL17B	488.472	-0.467837	0.319989	-1.46204	0.14373	0.238626
ARL2	396.08	0.355642	0.126406	2.81348	0.00490082	0.0173328
ARL2BP	191.785	-0.423443	0.116464	-3.63584	0.000277077	0.00179151
ARL3	461.029	-0.00590732	0.0920243	-0.0641931	0.948816	0.965063
ARL4A	1237.77	0.398079	0.257671	1.54491	0.122368	0.211043
ARL4C	19574.2	-0.557281	0.140533	-3.96549	7.32448e-05	0.000624583
ARL4D	131.707	-0.214877	0.170686	-1.2589	0.208066	0.317406
ARL5A	2012.33	0.0676011	0.0612254	1.10413	0.269535	0.386593
ARL5B	2342.55	-0.322071	0.160145	-2.01112	0.0443132	0.0965561
ARL6	124.424	-0.442836	0.126937	-3.48862	0.00048552	0.00279562
ARL6IP1	3756.6	0.189718	0.0803042	2.36249	0.0181527	0.0481939
ARL6IP4	110.669	-0.289859	0.157148	-1.8445	0.0651102	0.130007
ARL6IP5	11218.2	0.184754	0.0921538	2.00485	0.0449793	0.0976284
ARL6IP6	1766.68	0.228835	0.0835878	2.73766	0.00618776	0.0208134
ARL8A	3061.25	0.108203	0.0866416	1.24886	0.211716	0.321654
ARL8B	3922.06	0.250318	0.0788157	3.17599	0.00149327	0.00676482
ARMC1	1079.75	0.0547104	0.0708906	0.771758	0.440258	0.559868
ARMC10	1319.87	0.172286	0.0798174	2.1585	0.0308891	0.0726527
ARMC12	46.0071	0.039694	0.189311	0.209677	0.83392	0.884464
ARMC2	332.966	-0.2282	0.0855726	-2.66675	0.00765895	0.0246645
ARMC5	736.484	-0.115379	0.110906	-1.04033	0.298188	0.417507
ARMC6	1361.51	0.451441	0.11246	4.01423	5.96396e-05	0.000533305
ARMC7	727.003	0.209846	0.100441	2.08924	0.0366864	0.0832391
ARMC8	2388.43	-0.049165	0.0696525	-0.705861	0.480274	0.596509
ARMC9	26.9268	-0.307764	0.202004	-1.52356	0.12762	0.217987
ARMCX1	91.2003	-0.0235006	0.151331	-0.155292	0.876591	0.914121
ARMCX2	201.177	0.186337	0.174326	1.0689	0.285114	0.403471
ARMCX3	1455.45	0.170755	0.0905973	1.88477	0.0594609	0.121411
ARMCX4	469.247	-0.35089	0.143751	-2.44095	0.0146487	0.0408078
ARMCX5	426.027	-0.314793	0.0784007	-4.01518	5.94013e-05	0.000531446
ARMCX5-GPRASP2	109.307	-0.193905	0.107808	-1.79862	0.0720785	0.140254
ARMCX6	550.349	-0.212866	0.0611279	-3.48231	0.000497106	0.00284343
ARMH1	1704.83	0.148418	0.151307	0.980902	0.326641	0.447514
ARMH3	2528.73	0.108782	0.0475313	2.28864	0.0221002	0.0561067
ARMT1	1079.7	0.524715	0.110373	4.75404	1.99395e-06	3.36702e-05
ARNT	3348.31	0.140717	0.0749015	1.8787	0.0602861	0.122637
ARPC1A	374.264	0.326491	0.0910111	3.58737	0.000334028	0.00206953
ARPC1B	718.427	0.091693	0.0946925	0.968324	0.332883	0.45407
ARPC2	29323.6	0.0369284	0.0794979	0.464521	0.642274	0.735903
ARPC3	12873.9	0.383164	0.114173	3.35599	0.00079082	0.00412635
ARPC4	5987.2	0.396784	0.133383	2.97478	0.00293203	0.0116032
ARPC5	16260.8	0.388465	0.10105	3.84428	0.000120909	0.000925716
ARPC5L	2845.57	0.0164439	0.0824156	0.199524	0.841853	0.890059
ARPIN	1163.7	0.225836	0.296923	0.760589	0.446903	0.566051
ARPP19	6266.4	0.00932105	0.0542655	0.171768	0.86362	0.90557
ARR3	57.2494	-0.205443	0.183308	-1.12075	0.262394	0.378996
ARRB1	6056.07	-0.0273071	0.112269	-0.243229	0.807828	0.864848
ARRB2	24451.4	0.176227	0.129866	1.35699	0.174783	0.277323
ARRDC1	4221.65	0.190747	0.0822363	2.3195	0.020368	0.0527019
ARRDC1-AS1	1174.71	-0.0820367	0.0721221	-1.13747	0.255342	0.37172
ARRDC2	6793.56	-0.360608	0.0957465	-3.76627	0.000165703	0.00118648
ARRDC3	6232.25	-0.150463	0.117688	-1.27849	0.201078	0.309504
ARRDC3-AS1	119.731	0.0322082	0.130658	0.246507	0.80529	0.863167
ARRDC4	1732.41	0.0224631	0.203298	0.110493	0.912018	0.940563
ARRDC5	306.52	0.0728939	0.108054	0.674608	0.499925	0.614405
ARSA	4888.58	0.31381	0.0789688	3.97385	7.07203e-05	0.000606015
ARSB	1732.62	0.638451	0.130376	4.89702	9.73014e-07	1.86528e-05
ARSD	2102.72	0.403867	0.127564	3.16598	0.0015456	0.00694783
ARSG	999.703	-0.194582	0.0752004	-2.58751	0.00966719	0.0294947
ARSK	231.81	-0.316352	0.0992838	-3.18634	0.00144086	0.00658722
ARV1	438.375	0.365571	0.100908	3.6228	0.000291429	0.00186497
ARVCF	325.836	-0.679377	0.193098	-3.5183	0.000434324	0.00255216
ASAH1	15966.1	0.0235117	0.129233	0.181932	0.855636	0.899845
ASAH2B	80.4344	-0.429857	0.174614	-2.46176	0.0138259	0.0390135
ASAP1	5186.8	0.467237	0.135054	3.45963	0.000540912	0.00304627
ASAP2	138.243	0.142986	0.201686	0.708954	0.478353	0.594969
ASAP3	68.3863	0.131671	0.185306	0.710562	0.477356	0.594123
ASB1	2619.54	-0.15303	0.0659606	-2.32002	0.02034	0.0526542
ASB13	814.992	0.0983222	0.1372	0.716636	0.473599	0.590907
ASB14	156.94	-0.32465	0.186295	-1.74266	0.0813923	0.154035
ASB16	149.776	-0.107353	0.170409	-0.629973	0.528712	0.639789
ASB16-AS1	560.843	0.103594	0.0688739	1.50411	0.132552	0.224333
ASB2	138.148	0.25223	0.186808	1.35021	0.176948	0.279962
ASB3	756.017	-0.124341	0.0741635	-1.67658	0.093624	0.171517
ASB6	1911.36	-0.0951592	0.0520109	-1.8296	0.0673097	0.133322
ASB7	1272.3	-0.069552	0.0648666	-1.07223	0.283616	0.401904
ASB8	1769.82	0.0185717	0.0613339	0.302797	0.762044	0.830733
ASB9	27.0284	0.365138	0.235295	1.55183	0.120703	0.208792
ASCC1	860.304	0.00306432	0.0707293	0.0433245	0.965443	0.976458
ASCC2	5918.02	0.385915	0.212727	1.81414	0.0696569	0.136664
ASCC3	2526.61	0.103834	0.100538	1.03278	0.301706	0.421608
ASCL2	806.693	0.562027	0.20155	2.78852	0.00529495	0.0184352
ASF1A	749.565	-0.0344714	0.0934481	-0.368883	0.712215	0.792187
ASF1B	552.593	1.22745	0.220349	5.57051	2.54e-08	8.90735e-07
ASGR1	1316.93	0.712804	0.197991	3.60018	0.000317999	0.00199052
ASGR2	2247.26	1.01647	0.222922	4.55977	5.12102e-06	7.34266e-05
ASH1L	5480.41	-0.263892	0.135973	-1.94077	0.0522857	0.109552
ASH1L-AS1	104.632	-0.330235	0.11614	-2.84342	0.00446317	0.0161544
ASH2L	2447.53	0.331723	0.081614	4.06454	4.81275e-05	0.000449464
ASIC1	98.1613	0.428802	0.331244	1.29452	0.195486	0.302604
ASIC3	186.548	-0.367724	0.16061	-2.28954	0.022048	0.0560229
ASL	857.364	0.17563	0.0904522	1.94168	0.0521753	0.109347
ASNS	68.2505	-0.628154	0.158966	-3.95149	7.76656e-05	0.000652406
ASNSD1	513.451	-0.324349	0.0785207	-4.13075	3.61587e-05	0.000359815
ASPDH	126.838	-0.491371	0.224189	-2.19177	0.0283962	0.0679609
ASPH	1519.74	0.42108	0.213789	1.96961	0.0488834	0.104237
ASPHD2	322.973	0.419282	0.155165	2.70217	0.0068888	0.022725
ASPM	428.039	2.22845	0.327404	6.80644	1.00046e-11	1.32364e-09
ASPSCR1	2018.04	0.0536265	0.0733455	0.731149	0.464688	0.582452
ASRGL1	356.277	0.418988	0.139725	2.99866	0.00271174	0.0109069
ASS1P1	35.2937	0.0773239	0.211595	0.365433	0.714788	0.794593
ASTE1	389.193	-0.35643	0.0810995	-4.39497	1.10789e-05	0.000136255
ASTL	129.122	-0.599947	0.371617	-1.61442	0.106436	0.189383
ASTN2	55.7441	-0.162067	0.175325	-0.92438	0.355288	0.477399
ASXL1	7176.76	-0.201283	0.0730692	-2.75469	0.00587474	0.0199798
ASXL2	3984.18	-0.143669	0.0847783	-1.69464	0.0901433	0.166483
ATAD1	1861.92	-0.122344	0.0656398	-1.86386	0.0623407	0.125689
ATAD2	1327.42	0.35367	0.160955	2.19733	0.027997	0.0672451
ATAD2B	1966.18	0.0816708	0.0873138	0.935371	0.349597	0.471202
ATAD3A	1153.7	0.336803	0.101793	3.30871	0.000937275	0.00469821
ATAD3B	2755.23	-0.0389308	0.0779518	-0.499422	0.617482	0.715385
ATAD3C	48.8679	-0.348614	0.236993	-1.47099	0.141295	0.235725
ATAD5	464.199	0.318738	0.161671	1.97152	0.0486641	0.103922
ATAT1	466.794	-0.167692	0.107008	-1.5671	0.117092	0.204224
ATE1	1652.41	0.0334498	0.0570319	0.586511	0.557532	0.664352
ATF1	1207.6	0.142963	0.0782193	1.82772	0.0675921	0.133684
ATF2	2030.55	-0.0746329	0.0706783	-1.05595	0.29099	0.410022
ATF3	478.292	-0.100095	0.324688	-0.30828	0.75787	0.827244
ATF4	15304.8	0.0341311	0.0812429	0.420112	0.674404	0.762859
ATF5	962.518	0.725866	0.178717	4.06153	4.87524e-05	0.000454087
ATF6	3633.57	0.128704	0.0844848	1.5234	0.127658	0.218016
ATF6B	7233.15	0.170634	0.0591867	2.88297	0.00393947	0.0146724
ATF7	1398.87	-0.0213292	0.0629309	-0.338931	0.734662	0.809421
ATF7IP	8432.22	-0.294382	0.0970574	-3.03308	0.00242074	0.00994697
ATF7IP2	1198.5	-0.493253	0.116272	-4.24222	2.21316e-05	0.000239769
ATG10	298.291	-0.00429614	0.0753918	-0.0569841	0.954558	0.968984
ATG101	613.856	0.265305	0.129977	2.04118	0.0412332	0.0912511
ATG12	2776.3	-0.123146	0.0522389	-2.35736	0.0184052	0.0487455
ATG13	4289.03	0.195001	0.0692748	2.8149	0.00487929	0.0172739
ATG14	1615.48	-0.213239	0.0895321	-2.38171	0.0172326	0.0462644
ATG16L1	2768.28	-0.436351	0.0965398	-4.51991	6.18652e-06	8.52734e-05
ATG16L2	17105.7	0.0924351	0.136706	0.676161	0.498939	0.613669
ATG2A	5280.47	0.103111	0.146857	0.702116	0.482607	0.598597
ATG2B	3580.68	-0.261101	0.119817	-2.17916	0.02932	0.0697893
ATG3	3959.97	0.344776	0.105041	3.2823	0.00102964	0.00504109
ATG4A	630.138	0.168734	0.0755944	2.2321	0.0256086	0.0627514
ATG4B	3824.73	0.0577956	0.0514096	1.12422	0.26092	0.377492
ATG4C	574.97	0.0975231	0.108053	0.902547	0.366766	0.488947
ATG4D	1330	0.0419506	0.0981825	0.427272	0.669181	0.758442
ATG5	1365.41	0.0765966	0.0619435	1.23655	0.216253	0.32701
ATG7	2176.81	0.48814	0.11876	4.1103	3.9514e-05	0.000387682
ATG9A	1602.25	-0.0869927	0.0974014	-0.893136	0.371784	0.493602
ATG9B	145.784	-0.464193	0.181207	-2.56167	0.0104171	0.0313339
ATIC	2013.34	0.154175	0.095244	1.61874	0.105504	0.188147
ATL1	131.307	-0.0630655	0.152652	-0.413131	0.67951	0.766584
ATL2	1352.95	-0.302513	0.0765094	-3.95394	7.68759e-05	0.000647329
ATL3	2429.53	0.0781805	0.073939	1.05737	0.290345	0.409281
ATM	21758.5	-0.448048	0.138957	-3.22437	0.00126249	0.00594568
ATMIN	2898.35	-0.000984889	0.0547983	-0.017973	0.98566	0.989855
ATN1	2335.21	-0.281565	0.101224	-2.78159	0.00540934	0.0187497
ATOH8	100.121	0.239735	0.388559	0.616986	0.537244	0.647159
ATOSA	2749.67	-0.25026	0.110649	-2.26176	0.0237124	0.0591676
ATOSB	3311.74	0.526201	0.160957	3.26921	0.00107847	0.0052318
ATOSBP1	49.2163	-0.638773	0.251568	-2.53917	0.0111117	0.0330193
ATOX1	1214.44	0.170836	0.0874679	1.95312	0.050805	0.107273
ATP10A	3466.73	0.225224	0.137109	1.64266	0.100453	0.181044
ATP10D	1572.33	0.0691453	0.100839	0.685697	0.492904	0.608001
ATP11A	9868.17	0.323763	0.117665	2.75157	0.00593108	0.0201088
ATP11B	7198.95	-0.00162939	0.0893321	-0.0182397	0.985448	0.989698
ATP11C	1592.91	-0.0844518	0.0837524	-1.00835	0.313286	0.433777
ATP13A1	7683.2	0.546234	0.0981232	5.56682	2.59429e-08	9.02525e-07
ATP13A2	2833.11	0.285657	0.0897796	3.18176	0.00146383	0.00666491
ATP13A3	4232.28	-0.0337324	0.117715	-0.286561	0.774448	0.839747
ATP13A4	86.3554	-0.611891	0.234776	-2.60628	0.00915324	0.0282824
ATP1A1	7838.25	0.0114316	0.0729864	0.156626	0.875539	0.913606
ATP1A1-AS1	634.025	-0.541975	0.158148	-3.42702	0.000610254	0.0033493
ATP1A3	65.9957	0.0348212	0.220977	0.157579	0.874789	0.91314
ATP1B1	185.893	-0.142211	0.149236	-0.95293	0.340626	0.462066
ATP1B3	3550.14	0.27862	0.0969471	2.87394	0.00405382	0.0150087
ATP23	221.586	0.128475	0.189189	0.679082	0.497086	0.611949
ATP2A1	84.2255	-0.0452669	0.182016	-0.248698	0.803594	0.861856
ATP2A2	8419.61	0.0895808	0.0724611	1.23626	0.216362	0.327146
ATP2A3	27365.9	0.165953	0.0997579	1.66356	0.0962005	0.175297
ATP2B1	5039.22	-0.45353	0.150898	-3.00555	0.00265103	0.0107171
ATP2B1-AS1	486.011	-0.254009	0.242537	-1.0473	0.294963	0.413805
ATP2B4	11223.8	-0.231416	0.105703	-2.1893	0.0285752	0.0683238
ATP2C1	3002.33	0.0404438	0.0686193	0.589394	0.555597	0.662724
ATP2C2	133.193	1.96084	0.494584	3.96463	7.35089e-05	0.000626224
ATP5F1A	14244.9	0.222398	0.0904471	2.45888	0.0139373	0.0392393
ATP5F1B	20331.4	0.374631	0.0874366	4.28461	1.83064e-05	0.000204283
ATP5F1C	4789.92	0.294157	0.0917023	3.20774	0.00133783	0.00622657
ATP5F1D	3032.05	0.560632	0.152041	3.68736	0.000226589	0.0015214
ATP5F1E	8826.61	0.245324	0.178389	1.37522	0.169063	0.270649
ATP5IF1	971.328	-0.0893628	0.0687915	-1.29904	0.193931	0.300702
ATP5MC1	1212.16	0.307159	0.122106	2.5155	0.0118862	0.0347707
ATP5MC2	7163.59	0.248151	0.114296	2.17112	0.0299218	0.0708836
ATP5MC3	3454.96	0.381607	0.124456	3.0662	0.00216799	0.00909264
ATP5ME	289.583	0.0578617	0.121022	0.478111	0.632571	0.72794
ATP5MF	1585.84	0.362062	0.111525	3.24645	0.00116853	0.0055788
ATP5MG	1277.61	0.0273487	0.0799888	0.341907	0.732421	0.807614
ATP5MJ	2487.34	0.274917	0.122586	2.24264	0.0249198	0.0614776
ATP5MK	1287.44	0.134905	0.0991772	1.36024	0.173754	0.276044
ATP5PB	5429.62	0.236253	0.0899762	2.62573	0.00864634	0.0270716
ATP5PD	1857.8	0.257762	0.105927	2.4334	0.0149579	0.0414642
ATP5PF	1224.02	0.300333	0.109808	2.73508	0.00623658	0.0209413
ATP5PO	692.233	0.160404	0.0869178	1.84547	0.064969	0.129849
ATP6AP1	7998.13	0.371256	0.115387	3.21748	0.00129322	0.00606141
ATP6AP1-DT	63.8795	0.104871	0.160801	0.652182	0.514284	0.62689
ATP6AP2	8441.18	0.121899	0.0919842	1.32522	0.185098	0.289992
ATP6V0A1	3438.63	0.565883	0.120805	4.68427	2.80957e-06	4.49326e-05
ATP6V0A2	2338.31	-0.176837	0.0703613	-2.51327	0.0119618	0.034939
ATP6V0B	8165.86	0.475584	0.153316	3.10198	0.00192228	0.00827159
ATP6V0C	125.256	-0.350521	0.211221	-1.65949	0.0970161	0.17636
ATP6V0D1	8243.18	0.787197	0.144304	5.45514	4.89352e-08	1.50194e-06
ATP6V0D1-DT	454.279	0.135733	0.114278	1.18775	0.234931	0.348037
ATP6V0E1	6604.58	0.326914	0.135621	2.41049	0.015931	0.0435601
ATP6V0E2	1338.67	-0.162426	0.162219	-1.00128	0.316694	0.437228
ATP6V0E2-AS1	106.145	-0.66223	0.210104	-3.15191	0.00162204	0.00723744
ATP6V1A	3930.99	0.702015	0.132459	5.29989	1.15875e-07	3.08482e-06
ATP6V1B2	12307.8	0.315459	0.142601	2.21218	0.0269543	0.0652612
ATP6V1C1	2266.41	0.365353	0.0982853	3.71727	0.000201388	0.00138411
ATP6V1C2	86.432	-0.549223	0.156592	-3.50736	0.000452582	0.00264256
ATP6V1D	1454.87	0.424476	0.146133	2.90473	0.00367569	0.0139034
ATP6V1E1	3941.28	0.485376	0.104726	4.63471	3.57445e-06	5.47581e-05
ATP6V1E2	349.256	-0.0246313	0.0841342	-0.292763	0.769704	0.836598
ATP6V1F	2459.27	0.352182	0.127533	2.7615	0.00575368	0.0196947
ATP6V1FNB	21.865	-0.407005	0.192229	-2.11729	0.0342356	0.0788045
ATP6V1G1	5352.91	0.0170267	0.0754271	0.225737	0.821406	0.874643
ATP6V1G2	54.876	-0.414822	0.169832	-2.44254	0.0145842	0.0406802
ATP6V1H	1204.58	0.379257	0.0866119	4.3788	1.19333e-05	0.000144926
ATP7A	1100.75	-0.130926	0.110134	-1.18879	0.234523	0.347625
ATP7B	92.7448	0.108614	0.137706	0.788735	0.430267	0.550813
ATP8A1	5279.32	-0.310921	0.119772	-2.59595	0.00943304	0.0289408
ATP8A2	67.8279	-0.761569	0.237255	-3.20992	0.00132774	0.00618833
ATP8B1	156.778	-0.0279937	0.175146	-0.159831	0.873015	0.912025
ATP8B1-AS1	222.225	0.0625357	0.104614	0.597776	0.54999	0.657741
ATP8B2	9628.81	-0.109847	0.118059	-0.930444	0.352141	0.473972
ATP8B3	292.683	0.164118	0.119076	1.37826	0.168122	0.269463
ATP8B4	1662.47	1.01317	0.286455	3.53695	0.00040478	0.00241101
ATP9A	360.704	0.00216093	0.254557	0.00848896	0.993227	0.994879
ATP9B	1715.14	-0.150556	0.0602813	-2.49756	0.0125051	0.0361273
ATPAF1	1737.35	0.169039	0.0711309	2.37645	0.0174802	0.0468284
ATPAF2	1011.35	0.107849	0.0724955	1.48767	0.136839	0.230006
ATPSCKMT	344.03	0.0109436	0.0826969	0.132334	0.89472	0.927743
ATR	2869.92	-0.132518	0.11728	-1.12993	0.258508	0.375059
ATRAID	2045.52	0.236849	0.100022	2.36798	0.0178856	0.0476368
ATRIP	603.62	0.0247213	0.0652242	0.379021	0.704672	0.78605
ATRN	2654.9	-0.0984111	0.0791468	-1.2434	0.213721	0.323995
ATRX	4701.14	0.0279301	0.127215	0.21955	0.826222	0.878273
ATXN1	4394.02	-0.0095716	0.0982654	-0.0974056	0.922404	0.947438
ATXN10	2230.57	0.229865	0.083428	2.75525	0.00586482	0.0199539
ATXN1L	5539.39	-0.324441	0.0854905	-3.79505	0.000147615	0.00108284
ATXN2	1593.48	-0.119914	0.0612263	-1.95853	0.0501676	0.106339
ATXN2L	9788.98	0.0841774	0.0564446	1.49133	0.135876	0.228738
ATXN3	1844	-0.12689	0.0855913	-1.48251	0.138204	0.231786
ATXN7	5346.86	-0.400665	0.118643	-3.37708	0.000732606	0.00387704
ATXN7L1	1609.94	-0.079963	0.0542153	-1.47492	0.140235	0.234428
ATXN7L2	614.664	-0.164482	0.0844265	-1.94823	0.0513874	0.108176
ATXN7L3	7141.73	0.0928878	0.0767284	1.2106	0.226047	0.338053
ATXN7L3-AS1	130.575	0.192455	0.142319	1.35228	0.176287	0.279245
ATXN7L3B	4853.38	-0.30603	0.0629207	-4.86375	1.15182e-06	2.14758e-05
AUH	759.232	-0.217655	0.0836232	-2.6028	0.0092465	0.0285251
AUNIP	40.6342	0.652545	0.236966	2.75375	0.00589174	0.0200182
AUP1	6710.98	0.0522756	0.0613063	0.852695	0.393828	0.515374
AURKA	198.006	1.46122	0.260886	5.60098	2.13147e-08	7.73888e-07
AURKAIP1	3064.42	0.450627	0.12547	3.59151	0.000328774	0.00204404
AURKB	287.503	1.83051	0.277606	6.59393	4.28344e-11	4.37462e-09
AURKC	27.8158	-0.164107	0.170201	-0.964196	0.334948	0.456104
AUTS2	1527.05	-1.00544	0.178774	-5.6241	1.86473e-08	6.87038e-07
AVEN	344.553	-0.0327206	0.0952956	-0.34336	0.731328	0.806868
AVIL	180.94	-0.356615	0.155735	-2.28989	0.022028	0.0559803
AVL9	3277.27	-0.04985	0.0698776	-0.713389	0.475605	0.592749
AVPI1	196.559	-0.540583	0.240942	-2.24362	0.0248568	0.0613568
AVPR2	201.601	-0.493096	0.213093	-2.314	0.0206679	0.0532759
AXIN1	5343.24	-0.0679121	0.0775669	-0.87553	0.381286	0.502549
AXIN2	447.941	-0.776605	0.22211	-3.49649	0.000471428	0.00273613
AXL	183.888	1.93887	0.4678	4.14466	3.40325e-05	0.000342899
AZI2	968.869	0.422919	0.104376	4.05188	5.08079e-05	0.000468732
AZIN1	5301.13	0.0951535	0.0762234	1.24835	0.211903	0.321853
AZIN2	216.589	-0.760525	0.174394	-4.36096	1.29492e-05	0.000154787
AZU1	3159.27	3.05891	0.537287	5.69325	1.24641e-08	4.80119e-07
B2M	331617	0.227666	0.106475	2.13821	0.0324996	0.0756765
B3GALNT1	33.7373	0.523555	0.252114	2.07666	0.0378331	0.0853199
B3GALNT2	530.897	0.000825038	0.086188	0.00957254	0.992362	0.994526
B3GALT2	30.3228	-0.468618	0.257362	-1.82085	0.0686293	0.135093
B3GALT4	882.218	0.57412	0.132628	4.32881	1.49917e-05	0.000174544
B3GALT6	1339.91	0.334954	0.147649	2.26859	0.0232935	0.0583977
B3GALT9	215.489	0.00511368	0.0878769	0.0581914	0.953596	0.968345
B3GAT1	1449.01	-0.237264	0.290323	-0.817239	0.413792	0.535112
B3GAT1-DT	58.4167	-0.59339	0.34182	-1.73597	0.0825687	0.155666
B3GAT2	75.6073	-0.472254	0.184691	-2.55699	0.0105581	0.0316815
B3GAT3	2720.97	0.210308	0.0753084	2.79263	0.00522814	0.0182463
B3GLCT	348.449	-0.479395	0.0963303	-4.97657	6.47209e-07	1.30518e-05
B3GNT2	1850.08	-0.0326346	0.101005	-0.3231	0.74662	0.818568
B3GNT4	25.38	-0.420991	0.20408	-2.06287	0.0391247	0.0877004
B3GNT5	474.056	0.568237	0.267781	2.12202	0.0338363	0.078139
B3GNT7	535.729	-0.674892	0.31074	-2.17189	0.0298643	0.0707667
B3GNT8	351.083	1.20928	0.249867	4.83969	1.30042e-06	2.36164e-05
B3GNT9	199.831	0.7384	0.148102	4.98575	6.17218e-07	1.25484e-05
B3GNTL1	815.728	0.0234448	0.131841	0.177825	0.85886	0.90215
B4GALNT3	192.651	0.0493396	0.384687	0.128259	0.897944	0.930002
B4GALNT4	94.6269	-0.0846664	0.365503	-0.231644	0.816815	0.87103
B4GALT1	8767.58	0.112185	0.120045	0.934528	0.350031	0.471642
B4GALT2	245.735	1.00373	0.191883	5.23096	1.68635e-07	4.21323e-06
B4GALT3	2595.3	0.263141	0.103879	2.53314	0.0113045	0.0334671
B4GALT4	953.759	-0.0899905	0.138976	-0.647526	0.517292	0.629897
B4GALT5	6563.66	0.870499	0.239195	3.63928	0.000273401	0.00177563
B4GALT6	172.786	-0.349531	0.175974	-1.98627	0.0470032	0.101117
B4GALT7	1224.1	0.0516449	0.0661659	0.780537	0.435075	0.555324
B4GAT1	255.11	0.111484	0.135939	0.820103	0.412158	0.533614
B4GAT1-DT	68.7938	-0.31177	0.15835	-1.96887	0.0489681	0.104365
B9D1	79.0255	0.473039	0.195742	2.41664	0.0156644	0.0430265
B9D2	402.911	0.0786672	0.110521	0.711782	0.4766	0.593464
BABAM1	1027.45	0.235122	0.111717	2.10463	0.0353239	0.0807668
BABAM2	1019.04	0.274142	0.0917523	2.98785	0.00280947	0.011225
BACE1	389.199	0.173994	0.126793	1.37227	0.169978	0.271642
BACE2	265.216	0.0298726	0.265659	0.112447	0.910469	0.939562
BACH1	7515.78	0.343319	0.151377	2.26798	0.0233307	0.0584657
BACH2	2447.18	-0.606065	0.220126	-2.75326	0.00590049	0.0200401
BAD	318.634	0.176873	0.123275	1.43478	0.151349	0.248605
BAG1	5310.19	0.512829	0.233679	2.19459	0.028193	0.0675858
BAG2	177.607	-0.210289	0.153617	-1.36892	0.171024	0.272665
BAG3	550.032	-0.586699	0.120275	-4.87799	1.07171e-06	2.02536e-05
BAG4	888.913	-0.0214198	0.0949246	-0.225651	0.821473	0.874643
BAG5	2485.25	-0.378826	0.0539847	-7.01728	2.26229e-12	4.07305e-10
BAG6	13070.7	0.420803	0.137008	3.07137	0.0021308	0.0089798
BAHCC1	1117.65	0.720837	0.14826	4.86199	1.16209e-06	2.15902e-05
BAHD1	2005.53	0.0207744	0.0911199	0.22799	0.819654	0.873311
BAIAP2	485.936	-0.237644	0.162221	-1.46494	0.142937	0.237648
BAIAP2-DT	1783.6	-0.041359	0.172423	-0.239869	0.810432	0.866555
BAIAP2L1	126.494	0.265206	0.184584	1.43678	0.15078	0.247926
BAIAP2L2	129	-0.227568	0.193211	-1.17782	0.238869	0.352534
BAIAP3	633.862	-0.60091	0.265856	-2.26029	0.0238035	0.0593524
BAK1	2472.78	0.640593	0.125701	5.09616	3.46612e-07	7.69152e-06
BAMBI	41.942	1.90573	0.370182	5.14808	2.63167e-07	6.10354e-06
BANF1	2589.2	0.134283	0.113958	1.17835	0.238658	0.35237
BANK1	2688.31	-0.314274	0.248915	-1.26258	0.206742	0.315855
BANP	1273.81	-0.294942	0.0616406	-4.78487	1.71101e-06	2.97029e-05
BAP1	5865.95	0.115251	0.0561218	2.05358	0.0400164	0.0892181
BARD1	487.984	0.196411	0.139222	1.41078	0.158311	0.257281
BASP1	3105.11	0.724998	0.266281	2.72268	0.00647538	0.0216267
BATF	958.451	0.539193	0.143143	3.76681	0.000165347	0.00118539
BATF2	326.261	1.90769	0.313881	6.07775	1.21879e-09	6.95064e-08
BATF3	132.981	-0.3332	0.233608	-1.42632	0.153776	0.251503
BAX	4744.17	0.392803	0.0980214	4.00732	6.14116e-05	0.000544689
BAZ1A	5701.65	0.396364	0.128566	3.08296	0.00204953	0.00869817
BAZ1A-AS1	181.612	-0.0877192	0.133337	-0.657877	0.510617	0.623646
BAZ1B	4815.93	0.0108803	0.0702859	0.154801	0.876978	0.914361
BAZ2A	15530.9	0.0279683	0.0692574	0.403832	0.686336	0.771907
BAZ2B	2426.04	0.194765	0.163497	1.19125	0.233556	0.346698
BAZ2B-AS1	155.234	0.630725	0.25647	2.45925	0.0139226	0.0392164
BBC3	1105.6	0.117351	0.123416	0.950854	0.341679	0.463102
BBIP1	1258.45	-0.327919	0.106541	-3.07786	0.00208496	0.0088271
BBLN	2116.1	0.211047	0.133713	1.57836	0.114483	0.200454
BBOF1	148.303	0.503235	0.361213	1.39318	0.163565	0.263782
BBS1	45.2875	-0.286151	0.147993	-1.93355	0.0531684	0.111095
BBS10	351.506	-0.240133	0.124785	-1.92437	0.0543082	0.11303
BBS12	80.4578	0.333629	0.15664	2.12991	0.0331787	0.0769397
BBS2	1454.72	-0.605167	0.119497	-5.0643	4.09894e-07	8.89241e-06
BBS4	633.975	-0.281203	0.0807756	-3.48129	0.00049901	0.00284888
BBS5	59.1235	-0.191766	0.152313	-1.25902	0.208022	0.31738
BBS7	396.74	-0.103971	0.103157	-1.0079	0.313504	0.43394
BBS9	453.78	-0.319781	0.0782562	-4.08633	4.38246e-05	0.000419601
BBX	3222.46	-0.387133	0.101919	-3.79843	0.000145614	0.00107119
BCAP29	57.8387	-0.162307	0.166982	-0.972002	0.33105	0.452135
BCAP31	6164.85	0.279975	0.105828	2.64556	0.00815554	0.0259785
BCAR3	108.589	0.373327	0.213089	1.75198	0.0797772	0.151718
BCAS1	47.7091	0.126291	0.210126	0.601026	0.547823	0.656275
BCAS2	1017.77	-0.20492	0.0851833	-2.40563	0.0161444	0.0440129
BCAS3	925.581	0.0710259	0.0850759	0.834853	0.4038	0.525208
BCAS4	480.617	-0.0660468	0.208628	-0.316577	0.751564	0.822698
BCAT1	482.675	0.7394	0.216232	3.41948	0.00062742	0.00342629
BCAT2	769.574	0.237119	0.0932499	2.54283	0.0109958	0.0327362
BCCIP	1412.04	0.207698	0.0687912	3.01925	0.00253399	0.0103324
BCDIN3D	152.531	-0.189151	0.110425	-1.71294	0.0867236	0.161672
BCDIN3D-AS1	32.1454	-0.330501	0.162355	-2.03567	0.041784	0.0921707
BCKDHB	445.281	-0.29186	0.087106	-3.35063	0.00080628	0.00417967
BCKDK	2530.56	0.667054	0.141834	4.70307	2.56274e-06	4.16719e-05
BCL10	1103.92	-0.166672	0.123333	-1.3514	0.176568	0.279564
BCL11A	1368.86	-0.305168	0.156837	-1.94577	0.0516827	0.108628
BCL11B	7922.93	-0.550019	0.161799	-3.39939	0.000675371	0.00363105
BCL2	7116.37	-0.0229741	0.131402	-0.174839	0.861206	0.903961
BCL2A1	2029.41	0.519873	0.245182	2.12036	0.0339757	0.0783614
BCL2L1	5796.32	1.68922	0.428822	3.9392	8.17527e-05	0.000678579
BCL2L11	3219.7	0.31838	0.111903	2.84515	0.00443908	0.0160905
BCL2L12	589.737	0.456787	0.127549	3.58127	0.000341929	0.00211224
BCL2L13	3008.56	0.283267	0.0922133	3.07187	0.00212721	0.008969
BCL2L14	56.691	2.28843	0.333503	6.8618	6.79982e-12	1.00637e-09
BCL2L15	407.487	1.24493	0.362603	3.43332	0.000596234	0.00328681
BCL2L2	842.404	-0.0228022	0.115334	-0.197706	0.843275	0.891084
BCL3	4681.36	0.598596	0.219668	2.72501	0.00643002	0.0214999
BCL6	5784.35	0.556199	0.214079	2.5981	0.00937399	0.0287964
BCL7A	1153.14	0.136426	0.278841	0.489262	0.624656	0.721399
BCL7B	2754.39	0.168517	0.0885759	1.90252	0.0571038	0.11774
BCL7C	885.715	-0.109801	0.109026	-1.00711	0.313881	0.434325
BCL9	675.345	-0.0427299	0.127756	-0.334464	0.738029	0.81226
BCL9L	9222.49	-0.427292	0.126688	-3.37278	0.000744135	0.00392734
BCLAF1	10073.5	-0.380546	0.106042	-3.58865	0.000332399	0.00206291
BCLAF3	1062.86	-0.114454	0.141406	-0.809405	0.418282	0.539139
BCO2	66.2032	-0.0772431	0.185192	-0.417098	0.676607	0.76446
BCOR	2449.79	0.0639074	0.103104	0.619832	0.535368	0.645428
BCORL1	758.401	-0.085765	0.128657	-0.666617	0.505017	0.618399
BCR	5519.52	-0.0716806	0.103344	-0.693612	0.487926	0.603403
BCS1L	932.552	-0.336094	0.0765958	-4.38789	1.14457e-05	0.000139684
BDH1	985.982	-0.191605	0.131033	-1.46227	0.143667	0.238566
BDH2	399.522	0.082364	0.099179	0.830458	0.40628	0.527592
BDNF-AS	36.4934	-0.0763692	0.177204	-0.430968	0.666492	0.756408
BDP1	3891.22	-0.157735	0.130633	-1.20747	0.227252	0.339498
BEAN1	67.5193	-0.105958	0.256736	-0.412713	0.679817	0.766748
BECN1	3064.97	0.00974095	0.0500596	0.194587	0.845716	0.892638
BEGAIN	104.9	-0.638557	0.391423	-1.63137	0.102812	0.184286
BEND2	201.742	0.611003	0.312282	1.95657	0.0503978	0.10671
BEND3	105.864	0.318864	0.127638	2.49818	0.0124833	0.0360762
BEND4	185.657	-0.19027	0.220473	-0.863006	0.388134	0.509729
BEND5	126.902	0.0772332	0.267422	0.288807	0.772729	0.838612
BEND7	43.9242	1.4088	0.432046	3.26077	0.00111109	0.0053573
BEST1	882.255	0.447334	0.196112	2.28101	0.0225478	0.0570027
BEST4	39.7561	-0.166031	0.169133	-0.981659	0.326268	0.447108
BET1	657.708	0.0424061	0.099182	0.427558	0.668973	0.758386
BET1L	2418.31	0.0427911	0.0708651	0.603839	0.545951	0.654571
BEX1	100.107	2.28814	0.490485	4.66506	3.08521e-06	4.85843e-05
BEX2	465.322	-0.292208	0.174528	-1.67427	0.0940768	0.172108
BEX3	560.961	0.446014	0.195086	2.28624	0.0222402	0.0563883
BEX4	1071	-0.296084	0.104327	-2.83804	0.0045392	0.0163651
BEX5	46.0549	-0.741618	0.201138	-3.68711	0.000226811	0.00152172
BFAR	2298.61	0.172999	0.0648	2.66974	0.00759097	0.0244953
BFSP1	113.451	-0.272627	0.248187	-1.09848	0.271997	0.389421
BHLHA15	399.638	2.22918	0.374465	5.95298	2.633e-09	1.32515e-07
BHLHE40	5684.32	-0.278321	0.164372	-1.69324	0.0904089	0.166885
BHLHE40-AS1	48.1547	0.286926	0.153587	1.86816	0.0617392	0.124779
BHLHE41	114.604	0.803851	0.304058	2.64374	0.00819949	0.0260546
BICD1	508.487	-0.220282	0.110016	-2.00227	0.0452552	0.0980811
BICD2	5908.1	0.0763867	0.0856131	0.892231	0.372269	0.494058
BICDL1	2647.25	-0.204055	0.138292	-1.47553	0.140069	0.234217
BICRA	2398.63	-0.0496135	0.0832436	-0.596004	0.551173	0.658752
BICRAL	3578.93	-0.266686	0.0681142	-3.91529	9.02973e-05	0.000737928
BID	4014.76	0.372763	0.159967	2.33025	0.0197928	0.0515721
BIK	97.1605	1.19894	0.239808	4.9996	5.74496e-07	1.17896e-05
BIN1	5476.17	-0.11693	0.138864	-0.842047	0.399762	0.521316
BIN2	17921.4	0.0829151	0.0748056	1.10841	0.267686	0.384668
BIN3	1688.42	0.0284946	0.0824478	0.345608	0.729637	0.805793
BIRC2	3487.39	0.206004	0.139688	1.47475	0.14028	0.23448
BIRC3	7791.03	-0.0401056	0.181092	-0.221465	0.824731	0.877168
BIRC5	376.518	2.47885	0.330349	7.50372	6.20336e-14	3.0953e-11
BIRC6	9848.26	-0.0659239	0.0993009	-0.66388	0.506767	0.620195
BISPR	1001.8	0.533656	0.120304	4.43588	9.16974e-06	0.000117233
BIVM	487.614	0.385541	0.142468	2.70615	0.00680675	0.0225394
BLCAP	3785.82	-0.0608721	0.0756793	-0.804342	0.421199	0.541812
BLK	1912.07	-0.13255	0.254675	-0.520467	0.602738	0.703248
BLM	488.317	0.467881	0.139077	3.36419	0.000767681	0.00402244
BLMH	1628.71	0.103237	0.0670209	1.54037	0.123469	0.212468
BLNK	896.569	0.174896	0.224224	0.780006	0.435387	0.555472
BLOC1S1	461.435	0.370197	0.119221	3.10514	0.00190192	0.0082033
BLOC1S2	2195.48	0.113173	0.0708305	1.5978	0.110087	0.194459
BLOC1S3	1019.55	-0.0717643	0.0853142	-0.841176	0.400249	0.521752
BLOC1S4	1155.12	-0.0687487	0.114557	-0.600129	0.54842	0.65672
BLOC1S5	516.793	0.134704	0.0815754	1.65128	0.0986807	0.178544
BLOC1S6	3749.4	-0.0326017	0.0816553	-0.399261	0.689701	0.774175
BLTP1	9817.24	-0.116859	0.138409	-0.844301	0.398501	0.520059
BLTP2	8430.65	0.161769	0.0570651	2.83482	0.00458518	0.0164866
BLTP3A	1770.1	-0.0930151	0.0881207	-1.05554	0.291178	0.41019
BLTP3B	2166.26	0.132022	0.123877	1.06575	0.286539	0.405057
BLVRA	3242.29	0.946194	0.175132	5.40274	6.56317e-08	1.90397e-06
BLVRB	5188.45	1.09094	0.262109	4.16215	3.15259e-05	0.000322158
BLZF1	862.401	0.280303	0.118726	2.36091	0.01823	0.0483548
BMAL1	2876.99	-0.363198	0.119424	-3.04126	0.00235593	0.00974284
BMAL2	203.199	1.35104	0.207039	6.52553	6.77627e-11	6.3968e-09
BMERB1	121.586	-0.337385	0.133887	-2.51993	0.011738	0.0344524
BMF	3242.04	0.231736	0.133238	1.73926	0.0819883	0.154861
BMI1	1509.75	-0.396137	0.0707841	-5.59642	2.18823e-08	7.92847e-07
BMP1	498.063	-0.0945696	0.101306	-0.933507	0.350558	0.472169
BMP2K	1092.37	0.375329	0.141247	2.65726	0.00787792	0.0252533
BMP6	341.82	1.4429	0.26584	5.42773	5.70762e-08	1.70099e-06
BMP8A	358.499	-0.153327	0.166813	-0.919157	0.358014	0.479965
BMP8B	404.717	0.23777	0.151623	1.56817	0.116842	0.20387
BMPR1A	309.744	-0.844346	0.13754	-6.1389	8.30943e-10	4.96972e-08
BMPR2	2281.57	0.0305257	0.0855367	0.356873	0.721187	0.799772
BMS1	1894.02	-0.0281327	0.0761131	-0.369617	0.711668	0.791729
BMS1P1	123.816	-0.10917	0.243535	-0.448273	0.653956	0.745444
BMS1P4	64.2465	-0.0493168	0.148167	-0.332847	0.73925	0.813245
BMT2	977.533	0.0185516	0.118094	0.157093	0.875172	0.913296
BNC2	110.691	-1.82834	0.32938	-5.55085	2.84279e-08	9.75372e-07
BNIP1	351.999	-0.0744328	0.111514	-0.667478	0.504467	0.617856
BNIP2	6423.05	0.107928	0.0973949	1.10815	0.267799	0.384793
BNIP3	852.729	-0.2601	0.0854411	-3.0442	0.00233299	0.00965711
BNIP3L	7630.11	0.413498	0.206101	2.00629	0.0448258	0.0974043
BNIP3P11	95.7386	-0.0294887	0.204595	-0.144132	0.885396	0.920427
BNIPL	49.0654	-0.188876	0.180674	-1.0454	0.295838	0.414715
BOD1	675.438	-0.287378	0.0876046	-3.28039	0.00103662	0.00506818
BOD1L1	6647.59	0.063112	0.150008	0.420723	0.673957	0.762552
BOK	96.1668	-1.14487	0.287877	-3.97694	6.98089e-05	0.00060152
BOLA1	301.751	0.086487	0.128232	0.67446	0.500019	0.614442
BOLA2-SMG1P6	24.3324	-0.386411	0.233783	-1.65286	0.0983592	0.178208
BOLA2P2	19.5071	-0.209408	0.220907	-0.947947	0.343156	0.464564
BOLA3	107.827	0.132845	0.165298	0.803673	0.421586	0.542096
BOLA3-DT	72.6003	-0.419776	0.124956	-3.35939	0.000781145	0.00408563
BOP1	2221.69	0.293576	0.105689	2.77775	0.00547373	0.0189181
BORA	300.599	0.134786	0.0855595	1.57535	0.115177	0.201447
BORCS5	863.672	-0.0481052	0.0917349	-0.524393	0.600005	0.700996
BORCS6	463.969	0.281141	0.130711	2.15086	0.0314875	0.0737722
BORCS7	1105.34	-0.00362083	0.0874501	-0.0414045	0.966973	0.977468
BORCS8	905.541	0.17593	0.0908516	1.93646	0.0528116	0.110469
BPGM	2478.52	1.06768	0.421108	2.53541	0.0112317	0.0332918
BPHL	186.15	-0.158993	0.112335	-1.41536	0.156964	0.255565
BPI	4770.34	2.89461	0.548017	5.28196	1.27806e-07	3.34633e-06
BPNT1	909.053	0.393607	0.113892	3.45596	0.000548327	0.00307415
BPNT2	3470.32	0.140397	0.0618304	2.27068	0.0231662	0.0581843
BPTF	6018.19	-0.0820022	0.103247	-0.794236	0.427058	0.547452
BRAF	2116.37	-0.226275	0.0899386	-2.51588	0.0118736	0.034757
BRAP	1339.82	0.172598	0.0573433	3.0099	0.00261334	0.0106015
BRAT1	4119.5	0.0329976	0.0730264	0.451859	0.651371	0.74341
BRCA1	463.336	1.02945	0.203604	5.05613	4.27848e-07	9.19058e-06
BRCA2	471.334	1.109	0.219605	5.04998	4.41845e-07	9.46796e-06
BRCC3	961.242	0.185464	0.0815703	2.27367	0.0229859	0.0578506
BRD1	4975.41	-0.137561	0.0776193	-1.77225	0.0763529	0.146756
BRD2	18975.7	-0.0519319	0.0409971	-1.26672	0.205255	0.314188
BRD3	2377.47	0.0614326	0.0694667	0.884347	0.376509	0.498322
BRD3OS	571.515	-0.00101101	0.121092	-0.00834909	0.993338	0.994934
BRD4	8057.42	0.130043	0.074318	1.74982	0.0801488	0.152177
BRD7	3853.41	-0.102872	0.0577401	-1.78163	0.0748089	0.14444
BRD8	1719.69	-0.195217	0.0795426	-2.45424	0.0141182	0.0396335
BRD9	3789.97	-0.149523	0.0736479	-2.03023	0.0423327	0.0930989
BRF1	2323.25	-0.174856	0.0740497	-2.36134	0.018209	0.0483065
BRF2	235.302	-0.44852	0.105513	-4.25085	2.12961e-05	0.000231723
BRI3	8761.83	0.810384	0.187472	4.32269	1.54137e-05	0.000178032
BRI3BP	1244.91	0.136188	0.1026	1.32737	0.184385	0.289084
BRICD5	182.145	-0.222771	0.120347	-1.85108	0.0641585	0.128626
BRIP1	215.245	0.862034	0.21874	3.94091	8.11734e-05	0.000675054
BRIX1	875.196	-0.385811	0.0910386	-4.23788	2.2564e-05	0.000243848
BRK1	6579.63	0.010108	0.110513	0.0914644	0.927124	0.950974
BRME1	44.2095	-0.522466	0.178405	-2.92854	0.00340557	0.013106
BRMS1	2517.1	0.262352	0.0818422	3.20559	0.00134788	0.00626213
BRMS1L	162.35	-0.306496	0.0997259	-3.07339	0.00211644	0.00893006
BROX	2416.14	0.0876221	0.0807335	1.08533	0.277778	0.39546
BRPF1	3009.71	-0.147394	0.0573239	-2.57125	0.0101333	0.0306174
BRPF3	2942.85	-0.0763502	0.0768908	-0.992969	0.320725	0.441382
BRSK1	111.54	-0.0917468	0.130166	-0.704843	0.480908	0.597083
BRSK2	46.9115	-0.326503	0.224807	-1.45237	0.146398	0.242272
BRWD1	5935.57	-0.273258	0.113872	-2.39969	0.0164092	0.0445399
BRWD3	3140.86	-0.0935266	0.129127	-0.724299	0.468882	0.586321
BSCL2	111.563	-0.0625178	0.097051	-0.644175	0.519462	0.631923
BSDC1	3868.49	-0.16159	0.066048	-2.44655	0.0144231	0.0403016
BSG	14986.5	0.716266	0.209254	3.42294	0.00061947	0.00339348
BSG-AS1	44.9388	0.453304	0.266673	1.69985	0.0891599	0.165068
BSN	48.0043	0.103308	0.170841	0.6047	0.545378	0.654064
BSPRY	60.3368	0.485171	0.284519	1.70523	0.0881508	0.163672
BST1	4626.3	0.938343	0.195696	4.79491	1.62751e-06	2.85945e-05
BST2	9290.99	0.918842	0.18222	5.04248	4.59545e-07	9.72787e-06
BTAF1	9160.85	-0.324313	0.133095	-2.43671	0.0148218	0.0411784
BTBD1	3307.51	0.0191248	0.0428245	0.446586	0.655174	0.746572
BTBD10	880.044	0.161293	0.106362	1.51646	0.129404	0.220199
BTBD18	27.6291	-0.439717	0.235243	-1.8692	0.0615946	0.124573
BTBD19	309.558	0.171218	0.297317	0.575879	0.564697	0.67042
BTBD2	4507.75	0.194315	0.106514	1.82431	0.068105	0.134409
BTBD3	383.825	0.206593	0.123465	1.67329	0.0942704	0.172301
BTBD6	1429.88	-0.20374	0.0802497	-2.53882	0.0111226	0.0330463
BTBD7	1946.67	-0.14523	0.0647684	-2.2423	0.0249418	0.0615145
BTBD8	209.469	-0.344629	0.140095	-2.45997	0.0138948	0.0391576
BTBD9	1465.42	-0.317092	0.0770267	-4.11665	3.84419e-05	0.000379121
BTD	1293.14	-0.350381	0.0686837	-5.10136	3.37218e-07	7.53092e-06
BTF3	17075.7	-0.150845	0.107974	-1.39705	0.162399	0.262283
BTF3L4	2022	0.140065	0.0790937	1.77088	0.0765813	0.147075
BTG1	19485.2	-0.373337	0.114046	-3.27356	0.00106201	0.00516627
BTG2	13657	-0.141051	0.168888	-0.835172	0.403621	0.525053
BTG3	492.844	-0.166043	0.1681	-0.987764	0.323268	0.443938
BTG3-AS1	31.4462	-0.508245	0.272342	-1.8662	0.0620132	0.125188
BTK	5332.82	0.333471	0.107609	3.09891	0.00194231	0.00833631
BTLA	767.026	0.0811702	0.204074	0.397749	0.690815	0.775198
BTN2A1	3901.59	-0.145057	0.0816627	-1.77629	0.0756853	0.145729
BTN2A2	1518.74	0.140809	0.090627	1.55372	0.120251	0.208215
BTN2A3P	165.627	0.156114	0.120923	1.29102	0.196698	0.30394
BTN3A1	12696.8	-0.215831	0.123027	-1.75434	0.0793727	0.151114
BTN3A2	11031.4	-0.188244	0.138328	-1.36086	0.173559	0.275924
BTN3A3	6776.43	-0.233524	0.108972	-2.14298	0.032115	0.0749207
BTNL9	99.0181	-1.23433	0.382701	-3.2253	0.00125841	0.00593167
BTRC	808.725	-0.199454	0.0673041	-2.96348	0.00304186	0.0119674
BUB1	443.09	2.20357	0.313195	7.03577	1.98168e-12	3.6817e-10
BUB1B	197.868	1.98937	0.310141	6.41439	1.41388e-10	1.10232e-08
BUB3	5188.84	-0.38696	0.0596092	-6.49162	8.49194e-11	7.45242e-09
BUD13	786.083	0.154005	0.0805121	1.91282	0.0557711	0.115497
BUD23	2189.74	0.0991223	0.0909522	1.08983	0.275789	0.393238
BUD31	1154.45	0.0374252	0.0761039	0.491764	0.622886	0.719878
BYSL	369.622	0.504985	0.116604	4.33077	1.4859e-05	0.000173461
BZW1	6504.87	-0.135643	0.0735617	-1.84394	0.0651926	0.130125
BZW2	940.71	0.217268	0.100956	2.1521	0.0313894	0.0735882
C10orf105	38.3591	-0.144367	0.254632	-0.566965	0.570738	0.67557
C10orf143	280.764	-0.36614	0.12789	-2.86293	0.00419747	0.0153904
C10orf88	475.28	-0.0798019	0.0748518	-1.06613	0.286364	0.404846
C10orf88B	122.715	-0.507512	0.16022	-3.16759	0.00153707	0.00691483
C10orf95-AS1	681.56	-0.150063	0.110036	-1.36377	0.17264	0.274789
C11orf21	12814.9	-0.291163	0.101527	-2.86784	0.00413288	0.0152047
C11orf24	936.401	0.542216	0.110527	4.90573	9.30798e-07	1.79618e-05
C11orf54	673.347	-0.0556476	0.0927764	-0.599803	0.548638	0.656801
C11orf58	7304.88	-0.0522994	0.0425912	-1.22794	0.219469	0.330728
C11orf65	127.967	-0.620549	0.188672	-3.28903	0.00100533	0.00495541
C11orf68	1450.18	0.451275	0.133734	3.37442	0.000739725	0.00390761
C11orf71	207.525	0.270586	0.0916915	2.95105	0.00316698	0.0123815
C11orf80	429.442	-0.115547	0.158585	-0.728611	0.46624	0.583853
C12orf29	555.856	-0.288653	0.126856	-2.27544	0.0228793	0.0576238
C12orf4	691.918	0.353914	0.0825444	4.28757	1.80642e-05	0.000201839
C12orf42	121.622	-0.719926	0.201727	-3.56881	0.000358603	0.00220128
C12orf43	726.354	0.169041	0.0902138	1.87378	0.0609602	0.123593
C12orf57	425.092	-0.229744	0.164126	-1.39981	0.161571	0.261251
C12orf60	62.3441	-0.210928	0.162074	-1.30143	0.193112	0.299832
C12orf75	1719.77	0.0933746	0.168847	0.553014	0.580254	0.683821
C12orf76	683.215	0.225405	0.0960713	2.34622	0.0189647	0.0499396
C13orf46	422.967	-0.373602	0.205483	-1.81816	0.0690391	0.135731
C14orf119	1047.22	0.638409	0.142369	4.4842	7.31892e-06	9.75721e-05
C14orf132	53.9832	-1.72343	0.327451	-5.26317	1.41592e-07	3.65253e-06
C14orf28	226.519	-0.494383	0.0877901	-5.63141	1.78739e-08	6.62739e-07
C14orf93	505.116	0.0578239	0.065656	0.88071	0.378475	0.499801
C15orf39	8229.89	0.279323	0.164446	1.69857	0.0893993	0.165406
C15orf40	1096.16	-0.182986	0.0637841	-2.86884	0.00411985	0.0151845
C15orf61	215.035	-0.0824636	0.110508	-0.746222	0.455533	0.574275
C15orf62	211.968	-0.428781	0.132408	-3.23834	0.00120227	0.00571176
C16orf54	4673.46	-0.180418	0.109402	-1.64913	0.0991204	0.179083
C16orf74	216.986	-0.129576	0.179785	-0.720727	0.471078	0.588476
C16orf86	234.055	0.242489	0.114234	2.12275	0.033775	0.0780633
C16orf87	593.566	-0.244157	0.0934137	-2.61372	0.00895631	0.0277969
C16orf95	22.5194	0.1747	0.16826	1.03828	0.299142	0.418674
C17orf100	148.788	-0.239792	0.169872	-1.41161	0.158066	0.257044
C17orf113	60.5565	-0.0817707	0.204599	-0.399664	0.689404	0.773962
C17orf49	106.863	-0.0590004	0.144329	-0.408792	0.682693	0.768998
C17orf58	155.426	0.276942	0.126263	2.19337	0.0282806	0.0677664
C17orf67	332.347	-0.416916	0.106849	-3.9019	9.54394e-05	0.000769794
C17orf75	619.805	0.0663597	0.0775663	0.855523	0.392262	0.51372
C17orf80	608.988	0.0859581	0.102758	0.83651	0.402868	0.524268
C18orf21	479.422	-0.159697	0.0686646	-2.32575	0.020032	0.0520361
C18orf32	334.242	-0.382256	0.0796248	-4.80071	1.58101e-06	2.78615e-05
C18orf54	164.359	0.0735806	0.147142	0.500066	0.617029	0.715097
C19orf12	1634.54	0.0805061	0.0888576	0.906012	0.364929	0.486907
C19orf25	1548.83	0.228877	0.0966051	2.3692	0.0178266	0.0475377
C19orf38	4484.86	0.588382	0.201607	2.91846	0.00351765	0.0134219
C19orf44	107.657	-0.129968	0.11691	-1.11169	0.266273	0.383141
C19orf47	832.073	0.320999	0.0859932	3.73284	0.000189333	0.00132022
C19orf48P	862.3	0.171526	0.140409	1.22161	0.221853	0.333393
C19orf53	2467.22	-0.0150503	0.105755	-0.142314	0.886832	0.921664
C19orf73	20.7174	0.0819472	0.20018	0.409369	0.682269	0.76862
C19orf84	78.9047	-0.47572	0.257306	-1.84885	0.0644792	0.129109
C1D	1145.17	0.0875713	0.0950496	0.921322	0.356882	0.478818
C1GALT1	3729.61	0.0787073	0.0877954	0.896486	0.369993	0.491954
C1GALT1C1	764.035	0.712141	0.145624	4.89029	1.00687e-06	1.91337e-05
C1orf109	598.062	-0.232415	0.0661521	-3.51334	0.000442516	0.00259245
C1orf115	200.664	0.264187	0.209447	1.26135	0.207182	0.316307
C1orf122	895.663	0.343588	0.15649	2.19559	0.0281216	0.0674516
C1orf127	61.7276	0.207269	0.215007	0.96401	0.335041	0.456159
C1orf131	620.742	-0.00581137	0.0819564	-0.070908	0.943471	0.96152
C1orf159	896.005	-0.171172	0.0901568	-1.8986	0.0576169	0.118588
C1orf162	5578.26	0.352528	0.1333	2.64461	0.00817854	0.0260259
C1orf174	1458.15	-0.291746	0.0768504	-3.79628	0.000146881	0.00107869
C1orf198	242.297	0.35945	0.166364	2.16062	0.0307247	0.0723708
C1orf21	1228.76	-0.759116	0.227196	-3.34123	0.000834078	0.00428553
C1orf216	736.753	0.321227	0.0964084	3.33194	0.000862437	0.00439218
C1orf220	66.5655	-0.167792	0.265673	-0.631573	0.527666	0.639009
C1orf35	1160.13	-0.214852	0.0708732	-3.0315	0.00243344	0.00998452
C1orf43	4821.46	0.442716	0.109628	4.03834	5.38303e-05	0.000490654
C1orf50	393.128	-0.570522	0.123284	-4.62769	3.69764e-06	5.6291e-05
C1orf52	1245.3	-0.130936	0.0570724	-2.29421	0.0217787	0.0555001
C1orf54	101.979	0.110543	0.154593	0.715061	0.474571	0.591909
C1orf56	110.767	-0.0758879	0.120349	-0.630564	0.528325	0.639631
C1QA	253.58	1.94323	0.357686	5.43278	5.54814e-08	1.66197e-06
C1QB	635.716	2.63669	0.402281	6.55434	5.58875e-11	5.45262e-09
C1QBP	2786.01	0.323257	0.114259	2.82917	0.00466691	0.0166946
C1QC	380.216	3.373	0.403686	8.3555	6.51565e-17	1.03445e-13
C1QL3	65.5908	-0.0820158	0.23089	-0.355216	0.722428	0.800335
C1QTNF12	69.0708	0.0754009	0.22928	0.32886	0.742262	0.815736
C1QTNF3	131.426	-0.360891	0.134877	-2.6757	0.00745729	0.0241666
C1QTNF4	30.6545	0.225829	0.273513	0.825663	0.408996	0.530425
C1QTNF6	703.771	-0.422887	0.160123	-2.64101	0.00826587	0.0262035
C1R	105.61	0.364296	0.150495	2.42066	0.0154925	0.0426735
C1RL	2032.47	0.4827	0.126081	3.82847	0.000128941	0.000974601
C1RL-AS1	746.493	-0.0305288	0.162532	-0.187832	0.851008	0.896544
C1S	56.2342	-0.278718	0.211656	-1.31684	0.187891	0.293383
C2	230.458	1.59135	0.245137	6.49168	8.48842e-11	7.45242e-09
C20orf204	90.1875	-0.0715685	0.234883	-0.304699	0.760595	0.82958
C20orf96	263.049	0.306449	0.12048	2.54357	0.0109727	0.0326729
C21orf58	450.106	0.407146	0.171741	2.37069	0.0177547	0.0473748
C21orf91	1605.38	0.0221673	0.131549	0.16851	0.866182	0.90703
C22orf15	45.0996	-0.212633	0.187621	-1.13331	0.257084	0.373551
C22orf23	49.8537	-0.228678	0.137299	-1.66555	0.0958029	0.174718
C22orf39	1246.5	-0.0819087	0.0612408	-1.33749	0.181064	0.285068
C22orf46P	982.461	-0.0264512	0.0965363	-0.274003	0.784082	0.847038
C2CD2	727.23	-0.219679	0.107818	-2.0375	0.0416001	0.091858
C2CD2L	2586.23	0.104743	0.0732218	1.43049	0.152576	0.249949
C2CD3	2204.9	-0.0328678	0.0723799	-0.454101	0.649756	0.74219
C2CD4D	98.5083	-0.889198	0.205041	-4.33669	1.44643e-05	0.000169533
C2CD5	2906.16	0.0122671	0.0965763	0.12702	0.898924	0.930741
C2CD6	21.7786	-0.172381	0.25627	-0.672652	0.501168	0.61525
C2orf15	29.1752	-0.599327	0.18688	-3.20703	0.00134115	0.00623751
C2orf16	62.0142	-0.100791	0.168029	-0.599842	0.548612	0.656801
C2orf27A	140.679	-0.538657	0.306445	-1.75776	0.0787889	0.150276
C2orf42	401.31	-0.0303801	0.104058	-0.291955	0.770321	0.836939
C2orf49	1377.23	-0.345612	0.0739863	-4.6713	2.99303e-06	4.73462e-05
C2orf50	27.5523	-0.362637	0.221075	-1.64033	0.100936	0.181745
C2orf68	3439.96	0.0070967	0.060971	0.116395	0.90734	0.937501
C2orf69	962.492	-0.240018	0.0730087	-3.28753	0.00101072	0.00497637
C2orf74	22.4583	0.0100561	0.187162	0.0537296	0.957151	0.971051
C2orf74-DT	186.311	0.475255	0.137538	3.45544	0.000549392	0.00307716
C2orf76	183.993	-0.325058	0.117949	-2.75591	0.0058529	0.0199288
C2orf88	1129.72	1.15984	0.299463	3.87308	0.000107467	0.000841996
C2orf92	257.755	-0.453165	0.161504	-2.8059	0.00501757	0.0176845
C3	306.302	0.41179	0.280054	1.47039	0.141455	0.235903
C3AR1	2343.95	1.75873	0.226217	7.77455	7.57184e-15	5.2638e-12
C3orf14	87.9097	0.572037	0.195571	2.92495	0.00344511	0.0132174
C3orf18	631.064	-0.0818049	0.115749	-0.706744	0.479726	0.596084
C3orf20	35.0097	-0.321272	0.18613	-1.72606	0.0843361	0.158183
C3orf38	1305.38	-0.130716	0.0734176	-1.78044	0.0750032	0.144768
C3orf52	106.617	-0.142046	0.17556	-0.809107	0.418454	0.539207
C3orf62	719.682	0.00723315	0.107376	0.0673631	0.946293	0.963562
C3orf86P	86.4168	0.934673	0.277586	3.36714	0.000759515	0.0039897
C4A	61.6261	0.122797	0.162629	0.755073	0.450205	0.56916
C4BPB	36.2232	0.488408	0.306787	1.59201	0.111382	0.196047
C4orf19	40.7476	-0.697448	0.249727	-2.79284	0.00522481	0.0182383
C4orf3	5350.91	0.0601325	0.0818783	0.734414	0.462697	0.580832
C4orf33	779.158	0.419959	0.117747	3.56663	0.000361597	0.00221111
C4orf46	440.726	0.0342621	0.10578	0.323899	0.746014	0.818264
C4orf48	702.225	0.877824	0.184208	4.76539	1.8849e-06	3.22408e-05
C4orf50	243.91	-0.327242	0.274471	-1.19226	0.233158	0.346284
C5	461.349	0.10429	0.152213	0.685162	0.493242	0.608289
C5AR1	10190.4	0.588037	0.233047	2.52326	0.0116273	0.0341849
C5AR2	1352.57	0.602996	0.192999	3.12435	0.00178195	0.00778848
C5orf15	2184.8	0.341231	0.0807527	4.22564	2.38267e-05	0.000254916
C5orf22	927.102	0.199229	0.0736946	2.70344	0.00686251	0.0226768
C5orf24	1782.19	-0.360112	0.103232	-3.48837	0.000485984	0.00279737
C5orf34	88.3359	-0.314296	0.142549	-2.20483	0.0274662	0.0662369
C5orf58	158.337	-0.321733	0.179088	-1.79651	0.0724135	0.140733
C5orf63	263.342	-0.324443	0.163076	-1.98952	0.0466439	0.100479
C6orf120	1881.96	0.0468289	0.0545481	0.858489	0.390622	0.511995
C6orf132	33.7508	-0.169788	0.183346	-0.926055	0.354418	0.476486
C6orf136	735.141	-0.196651	0.0702119	-2.80082	0.00509728	0.0178896
C6orf163	68.1184	-0.210467	0.197553	-1.06537	0.28671	0.405237
C6orf226	400.016	0.276504	0.133737	2.06753	0.0386842	0.0869473
C6orf47	1096.11	0.250225	0.101886	2.45593	0.014052	0.0394668
C6orf62	11229.7	0.177291	0.0727511	2.43695	0.0148118	0.0411573
C6orf89	5687.64	0.0477647	0.0525261	0.909353	0.363164	0.485144
C7orf31	451.322	0.203135	0.0728309	2.78913	0.00528499	0.0184152
C7orf50	2271.13	0.395271	0.136343	2.8991	0.00374231	0.0140974
C8G	107.609	-0.153919	0.224684	-0.685046	0.493315	0.608336
C8orf33	1465.32	-0.0358351	0.0819263	-0.437407	0.661816	0.752275
C8orf44	421.365	0.111642	0.136273	0.819253	0.412642	0.534004
C8orf58	271.392	-0.17994	0.0883007	-2.03781	0.041569	0.0918124
C8orf76	84.5766	-0.0114201	0.0955242	-0.119552	0.904838	0.935499
C8orf82	1271.35	0.46904	0.127607	3.67567	0.00023723	0.00158069
C9orf131	21.872	-0.47123	0.255483	-1.84447	0.0651152	0.130007
C9orf40	257.052	0.351628	0.187349	1.87686	0.0605374	0.122947
C9orf72	7628.95	0.136714	0.154053	0.887446	0.374839	0.4966
C9orf78	7187.05	0.256969	0.258555	0.993868	0.320287	0.440884
C9orf85	380.467	0.0764809	0.0685765	1.11526	0.264737	0.381408
CA1	2263.46	2.82502	0.638626	4.4236	9.70706e-06	0.000122417
CA11	291.662	-0.572533	0.14292	-4.00597	6.17643e-05	0.000546812
CA13	167.575	-0.0998861	0.107984	-0.925004	0.354964	0.477073
CA14	142.5	-0.586415	0.177115	-3.31093	0.000929879	0.00467321
CA15P1	60.427	-0.279286	0.224444	-1.24435	0.213372	0.323523
CA2	957.352	1.37624	0.337353	4.07952	4.51286e-05	0.000428737
CA5B	1717.63	-0.355933	0.0940958	-3.78266	0.00015516	0.0011267
CA5BP1	257.34	0.326608	0.10338	3.15931	0.00158144	0.00708343
CA6	207.866	0.509151	0.301073	1.69112	0.0908136	0.167438
CA8	58.8835	-0.796532	0.267133	-2.98178	0.00286581	0.0113954
CAAP1	700.608	0.0465232	0.0642317	0.724303	0.46888	0.586321
CAB39	8114.15	0.10323	0.0692671	1.49032	0.136141	0.229075
CAB39L	258.838	0.0845407	0.0719608	1.17482	0.240068	0.353772
CABIN1	6800.35	0.0423246	0.0721268	0.586808	0.557332	0.664159
CABLES1	47.4512	0.728874	0.250389	2.91097	0.00360312	0.0136853
CABLES2	635.251	0.361017	0.08812	4.09688	4.18764e-05	0.000405168
CABP4	137.663	-0.763444	0.204485	-3.7335	0.000188837	0.00131861
CABP5	82.3325	0.466767	0.334541	1.39525	0.162942	0.262947
CACFD1	525.838	0.144972	0.145963	0.993207	0.320609	0.441292
CACHD1	89.8309	-0.723248	0.335251	-2.15733	0.0309798	0.0728465
CACNA1A	142.781	0.8166	0.21918	3.7257	0.000194772	0.00134696
CACNA1C	132.04	-0.552668	0.173536	-3.18474	0.00144884	0.00661678
CACNA1C-AS1	72.7131	-0.469326	0.171401	-2.73818	0.00617807	0.0207888
CACNA1C-AS2	45.5734	-0.381426	0.179529	-2.12459	0.0336211	0.0777501
CACNA1D	48.3802	-0.190462	0.281233	-0.67724	0.498254	0.612954
CACNA1F	216.895	0.0781814	0.173524	0.450551	0.652313	0.744089
CACNA1H	189.412	-0.349918	0.218961	-1.59809	0.110023	0.194415
CACNA1I	1656.14	-0.507107	0.222627	-2.27783	0.0227366	0.0573554
CACNA2D2	773.739	-0.782494	0.225514	-3.46982	0.000520804	0.0029492
CACNA2D3	223.385	-0.618568	0.245984	-2.51467	0.0119145	0.0348426
CACNA2D4	879.307	-0.326396	0.125102	-2.60903	0.00907981	0.0280804
CACNB1	643.395	-0.480029	0.120238	-3.99234	6.54244e-05	0.000569578
CACNB2	158.932	-0.272505	0.172887	-1.5762	0.114979	0.201201
CACNB3	275.068	-0.268541	0.112103	-2.39549	0.016598	0.0449338
CACNB4	125.229	-0.253108	0.21936	-1.15385	0.248562	0.364095
CACTIN	1692.35	-0.0924607	0.0618519	-1.49487	0.134948	0.227572
CACTIN-AS1	38.0949	-0.246868	0.165485	-1.49179	0.135755	0.228601
CACUL1	2796.64	-0.0520936	0.0923447	-0.564121	0.572672	0.677247
CACYBP	2208.58	-0.0387209	0.0898928	-0.430745	0.666654	0.756489
CAD	2693.16	0.1476	0.0907156	1.62706	0.103724	0.185529
CADM1	145.881	-0.101791	0.246221	-0.413415	0.679303	0.766465
CADM4	91.605	-0.181915	0.148046	-1.22878	0.219156	0.330342
CAHM	77.587	0.233063	0.141894	1.64251	0.100484	0.181061
CALB1	44.1743	-0.275191	0.237808	-1.1572	0.247191	0.362433
CALCOCO1	7499.41	-0.136892	0.0786397	-1.74075	0.0817273	0.1545
CALCOCO2	5248.6	0.0885833	0.0644119	1.37526	0.16905	0.270649
CALCRL	188.701	0.770071	0.187611	4.10461	4.05e-05	0.000394694
CALD1	61.9929	0.590117	0.312633	1.88757	0.0590833	0.120993
CALHM2	1991.29	0.11559	0.146128	0.791018	0.428934	0.549387
CALHM6	580.994	0.509311	0.264623	1.92467	0.0542711	0.112994
CALM1	25160.4	-0.136882	0.063645	-2.15071	0.0314987	0.0737886
CALM2	13666.9	0.132706	0.0926412	1.43247	0.152008	0.249288
CALM3	15659	0.305611	0.0881931	3.46525	0.000529748	0.00299208
CALML6	21.8764	-0.478557	0.284444	-1.68243	0.0924857	0.169928
CALR	19619.6	0.437469	0.117362	3.72752	0.000193375	0.00134119
CALU	2348.79	0.25503	0.0851268	2.99588	0.00273656	0.0109916
CAMK1	365.929	0.169906	0.148426	1.14472	0.252326	0.368293
CAMK1D	3621.26	-0.438556	0.120758	-3.6317	0.000281564	0.00181381
CAMK2D	2266.12	-0.11184	0.112457	-0.994514	0.319973	0.440555
CAMK2G	3914.72	-0.172975	0.0712021	-2.42936	0.0151257	0.0418298
CAMK2N1	105.326	-1.13183	0.210192	-5.38472	7.25558e-08	2.06707e-06
CAMK4	3799.29	-0.498942	0.169237	-2.94818	0.00319651	0.0124496
CAMKK1	572.254	-0.513812	0.170842	-3.00753	0.00263378	0.0106695
CAMKK2	6783.44	0.468422	0.133707	3.50335	0.000459449	0.00267639
CAMKMT	246.622	0.0196802	0.065201	0.301839	0.762775	0.831197
CAMLG	1889.5	-0.266928	0.072831	-3.66503	0.000247308	0.00163412
CAMP	4886.67	3.30976	0.596454	5.54906	2.87206e-08	9.83242e-07
CAMSAP1	2061.2	-0.132494	0.07175	-1.8466	0.0648051	0.129595
CAMSAP2	290.222	-0.442934	0.154674	-2.86366	0.00418779	0.0153646
CAMSAP3	34.6757	0.443096	0.287468	1.54138	0.123225	0.212188
CAMTA1	773.194	0.00159186	0.10207	0.0155957	0.987557	0.991132
CAMTA2	3922.9	0.182992	0.0782478	2.33862	0.0193551	0.0506621
CAND1	3990.49	-0.0574534	0.0777224	-0.739213	0.459778	0.578082
CAND2	55.9151	-0.567885	0.250909	-2.26331	0.0236165	0.0589942
CANT1	2813.24	0.386006	0.129683	2.97653	0.00291533	0.0115581
CANX	19520.3	0.0638862	0.0875731	0.729519	0.465684	0.583305
CAP1	30599.7	0.365154	0.0897577	4.06822	4.73745e-05	0.000444291
CAPG	9544.05	0.964655	0.183599	5.25413	1.48725e-07	3.79727e-06
CAPN1	10848.3	0.554599	0.123159	4.5031	6.69689e-06	9.08064e-05
CAPN1-AS1	291.45	0.989784	0.235355	4.20549	2.60512e-05	0.000273248
CAPN10	3347.76	-0.10805	0.0483733	-2.23368	0.0255042	0.0625568
CAPN10-DT	96.2934	-0.172406	0.128925	-1.33726	0.181139	0.285138
CAPN12	200.104	-0.536241	0.201993	-2.65474	0.00793685	0.0254096
CAPN14	40.4766	-0.748202	0.214372	-3.4902	0.000482664	0.00278195
CAPN15	8126.38	0.0626313	0.095006	0.659235	0.509745	0.622922
CAPN2	22581	0.318931	0.0707623	4.50708	6.57261e-06	8.93956e-05
CAPN3	1105.47	0.0444191	0.17785	0.249756	0.802776	0.861477
CAPN5	276.065	-0.573369	0.172159	-3.33046	0.000867017	0.00440972
CAPN7	2652.8	-0.229788	0.0816027	-2.81593	0.00486356	0.0172286
CAPNS1	15098.1	0.461218	0.124741	3.69741	0.000217806	0.00147205
CAPRIN1	6819.96	0.239877	0.0630619	3.80384	0.000142472	0.00105295
CAPRIN2	1889.94	-0.578078	0.148757	-3.88604	0.000101891	0.000810253
CAPS	975.56	-0.225761	0.0912922	-2.47295	0.0134003	0.0380525
CAPS2	117.441	-0.253587	0.123229	-2.05785	0.0396044	0.0885144
CAPZA1	11091	0.597757	0.110927	5.38873	7.09562e-08	2.03144e-06
CAPZA2	5809.8	0.446458	0.127215	3.50946	0.000449017	0.00262349
CAPZB	15639.4	0.13738	0.0891467	1.54105	0.123304	0.212259
CARD11	7560.49	-0.250306	0.124564	-2.00945	0.0444894	0.096854
CARD14	293.541	-0.234921	0.176629	-1.33002	0.18351	0.288022
CARD16	2689.73	0.481699	0.141892	3.39484	0.000686688	0.00368314
CARD19	3693.77	0.214627	0.136251	1.57523	0.115203	0.201472
CARD6	941.639	1.05878	0.203347	5.20677	1.92161e-07	4.70394e-06
CARD8	8848.12	-0.172213	0.0847199	-2.03274	0.042079	0.0927065
CARD8-AS1	1048.59	0.461245	0.132282	3.48684	0.000488771	0.00280509
CARD9	360.282	-0.00888142	0.201358	-0.0441076	0.964819	0.976347
CARF	1154.45	-0.112588	0.143226	-0.786085	0.431818	0.552231
CARHSP1	1121.75	-0.108923	0.0892233	-1.22079	0.222167	0.333671
CARM1	2421.58	0.526294	0.142665	3.68901	0.000225132	0.00151452
CARMIL1	254.989	0.253472	0.203238	1.24717	0.212335	0.322342
CARMIL2	4656.78	-0.130613	0.131206	-0.995482	0.319502	0.440046
CARMIL3	659.623	0.806916	0.234786	3.43682	0.000588583	0.00325285
CARNMT1	879.463	-0.00945431	0.0907298	-0.104203	0.917008	0.943804
CARNS1	913.645	-0.787378	0.1615	-4.87542	1.08579e-06	2.04334e-05
CARS1	2992.38	0.225223	0.0582146	3.86883	0.000109358	0.000854126
CARS2	6298.7	0.00546243	0.0709894	0.0769472	0.938666	0.958467
CASC3	6707.01	0.133567	0.115296	1.15847	0.246673	0.361886
CASD1	1409.38	-0.315738	0.0852359	-3.70429	0.000211987	0.00144446
CASK	1236.62	-0.321097	0.107399	-2.98977	0.00279192	0.0111626
CASKIN2	50.7053	0.815258	0.169039	4.82289	1.41496e-06	2.55013e-05
CASP1	9930.89	0.38367	0.113855	3.36981	0.00075221	0.00395562
CASP10	3384.32	0.197339	0.0791038	2.49468	0.0126071	0.0363496
CASP16P	36.3911	-0.0949252	0.208295	-0.455724	0.648588	0.741244
CASP2	3201.72	-0.0420702	0.0558973	-0.752633	0.451671	0.570476
CASP3	2620.68	0.195787	0.104322	1.87676	0.060551	0.122961
CASP4	6291.97	0.225704	0.0904807	2.4945	0.0126134	0.0363556
CASP4LP	228.148	-0.0512696	0.200096	-0.256225	0.797777	0.857694
CASP5	132.253	0.615458	0.291892	2.10852	0.0349864	0.0801526
CASP6	477.25	0.127319	0.0872942	1.4585	0.144703	0.239989
CASP7	1382.88	0.511342	0.109622	4.66459	3.09237e-06	4.86161e-05
CASP8	8020.51	-0.203072	0.112812	-1.80008	0.0718478	0.139899
CASP8AP2	1715.14	-0.0751739	0.133857	-0.561599	0.574389	0.678788
CASP9	809.313	0.19653	0.107657	1.82553	0.067921	0.134165
CASQ1	43.1272	-0.490344	0.34714	-1.41252	0.157795	0.256706
CASS4	401.91	-0.387567	0.159754	-2.42602	0.0152654	0.0421628
CAST	11405.7	0.146911	0.088279	1.66417	0.0960788	0.17513
CASTOR1	40.4499	-0.591397	0.176393	-3.35272	0.00080022	0.00415676
CASTOR2	493.886	-0.499033	0.130509	-3.82375	0.000131437	0.000988124
CASTOR3P	355.729	-0.548231	0.126379	-4.33799	1.43789e-05	0.000168974
CASZ1	640.193	-0.125232	0.114761	-1.09125	0.275165	0.392636
CAT	7297.67	0.229846	0.158262	1.45232	0.146414	0.242275
CATIP	30.6243	0.878226	0.276817	3.17259	0.00151087	0.0068304
CATSPER1	304.405	0.178026	0.169118	1.05267	0.292492	0.41151
CATSPER2	256.57	-0.470456	0.228153	-2.06202	0.0392057	0.0877936
CATSPER2P1	47.2103	-0.634226	0.18459	-3.43585	0.000590692	0.00326244
CATSPERB	70.6184	-0.607286	0.209009	-2.90556	0.003666	0.0138728
CATSPERE	55.8911	-0.219541	0.174688	-1.25676	0.208842	0.318339
CATSPERG	216.122	-0.249348	0.145556	-1.71308	0.0866986	0.161642
CAV1	110.278	2.73439	0.409479	6.67773	2.42664e-11	2.69929e-09
CAV2	38.3095	0.882552	0.336649	2.62158	0.00875242	0.0273079
CAVIN1	28.12	0.367492	0.309346	1.18796	0.234847	0.347987
CAVIN2	2459.15	0.581828	0.2755	2.1119	0.034695	0.0796417
CAVIN3	58.8055	2.05445	0.357143	5.75246	8.79556e-09	3.61425e-07
CBFA2T2	2910.93	-0.267666	0.0657613	-4.07028	4.69576e-05	0.000441617
CBFA2T3	1797.91	0.282394	0.134863	2.09392	0.0362669	0.0825553
CBFB	4586.02	0.123236	0.0543126	2.26902	0.0232669	0.0583562
CBL	8097.75	0.0413449	0.104256	0.39657	0.691685	0.775924
CBLB	3453.56	-0.270268	0.131486	-2.05548	0.0398326	0.0889084
CBLL1	1611.83	-0.280831	0.0682759	-4.11318	3.90244e-05	0.000383308
CBLL1-AS1	45.602	0.0416638	0.160951	0.25886	0.795744	0.85614
CBLN3	203.157	0.0205192	0.208901	0.0982245	0.921754	0.947438
CBR1	758.429	0.739369	0.15209	4.8614	1.16558e-06	2.16096e-05
CBR3-AS1	69.8852	-0.285582	0.155962	-1.8311	0.067085	0.132937
CBR4	1035.62	-0.0874565	0.0830891	-1.05256	0.292541	0.411547
CBX1	1953.6	-0.0510218	0.0723566	-0.705143	0.480721	0.596894
CBX2	60.5564	0.818271	0.204803	3.99541	6.4582e-05	0.000564212
CBX3	6929.32	0.0738958	0.0698431	1.05803	0.290044	0.408989
CBX3P2	142.501	-0.347799	0.109389	-3.17946	0.00147549	0.00670341
CBX4	5120.87	-0.298674	0.0937453	-3.18601	0.00144248	0.00659117
CBX5	4097.7	-0.0101664	0.0943256	-0.10778	0.914171	0.941781
CBX6	5764.88	-0.136709	0.0949984	-1.43907	0.150132	0.247093
CBX7	3310.51	-0.46073	0.11863	-3.88376	0.000102854	0.000815734
CBX8	185.823	-0.293947	0.12181	-2.41316	0.0158151	0.0433518
CBY1	139.91	-0.102455	0.121782	-0.841297	0.400181	0.521745
CC2D1A	2391.23	0.249878	0.0552899	4.51941	6.20121e-06	8.53411e-05
CC2D1B	2955.06	-0.00794496	0.0465857	-0.170545	0.864581	0.906142
CC2D2A	237.729	0.145808	0.201684	0.72295	0.469711	0.587189
CC2D2B	98.8565	0.53056	0.20264	2.61824	0.0088385	0.0275095
CCAR1	4619.73	-0.123568	0.103461	-1.19434	0.232344	0.345568
CCAR2	4364.06	0.087824	0.0447292	1.96346	0.0495927	0.105415
CCDC102A	607.842	0.108702	0.155687	0.698207	0.485048	0.600857
CCDC102B	73.9092	-0.353308	0.134005	-2.63653	0.00837581	0.0264512
CCDC106	322.989	0.0507366	0.171345	0.296108	0.767147	0.834889
CCDC107	283.016	-0.0287398	0.118334	-0.24287	0.808106	0.864965
CCDC112	487.662	0.16619	0.115922	1.43364	0.151676	0.249001
CCDC115	2608.76	0.0697364	0.0783966	0.889534	0.373716	0.495527
CCDC117	1656.15	0.130537	0.082314	1.58584	0.112776	0.19802
CCDC12	2089.31	-0.0862261	0.0785594	-1.09759	0.272383	0.389814
CCDC120	579.801	-0.0646379	0.0974852	-0.663053	0.507296	0.620756
CCDC121	34.5579	-0.366606	0.196187	-1.86865	0.0616709	0.12467
CCDC122	65.3699	0.10912	0.246838	0.442069	0.658439	0.74951
CCDC124	1919.33	0.225818	0.121966	1.85148	0.0640999	0.128538
CCDC125	941.726	0.294816	0.226623	1.30091	0.193289	0.299947
CCDC126	431.061	0.182036	0.141687	1.28477	0.198873	0.306623
CCDC127	576.659	-0.174694	0.0793361	-2.20195	0.027669	0.0666131
CCDC134	1383.76	-0.222812	0.0865891	-2.57321	0.0100761	0.0304814
CCDC136	387.194	-0.545341	0.156965	-3.47429	0.000512201	0.00291275
CCDC137	1245.54	-0.0384165	0.0748549	-0.513213	0.607803	0.707456
CCDC138	166.845	-0.246428	0.112353	-2.19333	0.0282838	0.0677664
CCDC14	2628.45	-0.262774	0.161364	-1.62846	0.103428	0.185087
CCDC141	140.417	-0.638981	0.22206	-2.87751	0.00400826	0.0148715
CCDC142	630.248	0.0921424	0.0773165	1.19176	0.233357	0.346513
CCDC144BP	405.337	0.174654	0.279655	0.624536	0.532276	0.642853
CCDC146	449.931	0.300091	0.150363	1.99578	0.0459577	0.0992955
CCDC149	898.661	0.0542168	0.167092	0.324473	0.74558	0.817992
CCDC15	87.6459	0.0219163	0.153662	0.142627	0.886585	0.921461
CCDC150	44.0061	1.06955	0.311339	3.43533	0.000591827	0.00326768
CCDC152	74.5779	-0.184222	0.199631	-0.922809	0.356107	0.477984
CCDC153	75.1642	-0.0490256	0.176247	-0.278164	0.780886	0.844735
CCDC154	181.652	-0.047219	0.147138	-0.320918	0.748273	0.819763
CCDC157	120.593	-0.308889	0.11464	-2.69443	0.00705097	0.0231159
CCDC159	2072.74	0.111792	0.106592	1.04878	0.294279	0.413446
CCDC162P	62.6102	0.33266	0.277064	1.20066	0.229881	0.342627
CCDC163	103.435	0.0489015	0.237533	0.205872	0.836891	0.886476
CCDC167	478.4	0.0805223	0.15421	0.52216	0.601559	0.702247
CCDC17	248.51	0.000256721	0.173443	0.00148014	0.998819	0.99923
CCDC170	214.371	0.109401	0.218439	0.50083	0.616491	0.714615
CCDC171	49.5198	-0.366236	0.167059	-2.19225	0.0283614	0.067887
CCDC174	1243.09	-0.20638	0.0659296	-3.13031	0.0017462	0.00767184
CCDC18	538.063	0.0309897	0.138057	0.22447	0.822392	0.8753
CCDC180	165.252	-0.542397	0.227641	-2.38268	0.017187	0.0461705
CCDC183	88.8588	-0.40506	0.127599	-3.17447	0.0015011	0.00678974
CCDC183-AS1	86.1405	-0.194064	0.143283	-1.35441	0.175607	0.278395
CCDC186	2174.62	-0.08159	0.133293	-0.61211	0.540465	0.650051
CCDC187	69.6573	0.868173	0.395376	2.19582	0.0281049	0.0674208
CCDC188	98.5765	-0.0751106	0.219965	-0.341467	0.732752	0.807929
CCDC191	484.734	-0.346565	0.151872	-2.28195	0.0224923	0.0568953
CCDC194	133.432	0.245022	0.224598	1.09094	0.275301	0.392767
CCDC200	460.215	0.386415	0.165578	2.33374	0.0196095	0.0512281
CCDC22	2063.72	0.424246	0.0947966	4.47533	7.62947e-06	0.000100635
CCDC24	127.982	0.227595	0.131367	1.73252	0.083181	0.156488
CCDC25	1213.76	2.79945e-05	0.0686806	0.000407604	0.999675	0.999789
CCDC28A	971.462	0.306607	0.0836039	3.66737	0.000245053	0.00162107
CCDC28B	400.938	0.175041	0.0987516	1.77254	0.0763045	0.146679
CCDC30	177.409	-0.368222	0.117777	-3.12644	0.00176938	0.00775417
CCDC32	811.325	0.149299	0.087949	1.69757	0.0895893	0.165652
CCDC34	108.233	0.129423	0.199314	0.649342	0.516117	0.628642
CCDC38	21.8408	-0.626481	0.229078	-2.73479	0.00624197	0.0209513
CCDC39	76.7576	-0.153784	0.189451	-0.811736	0.416943	0.538054
CCDC43	529.637	-0.0210483	0.0683943	-0.307749	0.758273	0.827552
CCDC47	2126.48	0.281692	0.0914284	3.08101	0.00206301	0.00874686
CCDC50	3001.16	-0.407877	0.122	-3.34325	0.000828018	0.0042644
CCDC51	286.114	0.500275	0.110168	4.54103	5.59797e-06	7.85876e-05
CCDC57	3065.77	-0.245469	0.0988785	-2.48253	0.0130453	0.0373227
CCDC59	1635.5	-0.517163	0.11316	-4.57018	4.87309e-06	7.06042e-05
CCDC6	2694.25	0.0296742	0.0689995	0.430065	0.667149	0.75676
CCDC61	832.113	0.191038	0.0747187	2.55677	0.0105649	0.0316966
CCDC62	31.8125	-0.491001	0.186461	-2.63326	0.00845688	0.0266332
CCDC65	466.797	-0.368383	0.1145	-3.21733	0.0012939	0.00606297
CCDC66	1341.23	-0.262653	0.120847	-2.17344	0.0297472	0.0705946
CCDC69	14997.1	0.0916175	0.0913929	1.00246	0.316123	0.436804
CCDC7	280.013	-0.343825	0.130046	-2.64386	0.00819659	0.0260501
CCDC71	875.916	0.194007	0.0976204	1.98736	0.0468829	0.100917
CCDC71L	1549.08	0.174937	0.157817	1.10848	0.267654	0.384654
CCDC77	307.162	-0.0767967	0.0893309	-0.859688	0.389961	0.511531
CCDC78	266.416	-0.348717	0.160868	-2.16773	0.0301796	0.0713298
CCDC80	90.8856	-0.318601	0.276631	-1.15172	0.249436	0.365173
CCDC81	24.0363	-0.447672	0.18763	-2.38593	0.0170359	0.0458846
CCDC82	2624.64	-0.152072	0.135992	-1.11824	0.263465	0.380212
CCDC85B	3112.63	0.780669	0.182569	4.27601	1.90269e-05	0.000211378
CCDC85C	1352.49	-0.667156	0.167606	-3.98051	6.87683e-05	0.00059454
CCDC86	431.973	0.129431	0.106071	1.22023	0.222379	0.33387
CCDC88A	4147.58	0.505548	0.163508	3.09189	0.00198887	0.0084861
CCDC88B	20196.6	0.063397	0.0904787	0.700684	0.4835	0.599407
CCDC88C	14938.4	-0.284874	0.0818782	-3.47924	0.000502841	0.002867
CCDC9	1703.98	-0.0450398	0.0994388	-0.45294	0.650592	0.742853
CCDC90B	1113.46	0.23317	0.0773199	3.01565	0.00256426	0.0104388
CCDC91	949.637	-0.0441182	0.0784072	-0.56268	0.573653	0.678193
CCDC92	1806.42	0.00401084	0.0952761	0.042097	0.966421	0.977108
CCDC93	3561.54	-0.278448	0.101819	-2.73473	0.00624316	0.0209513
CCDC96	90.2767	-0.476418	0.127883	-3.72541	0.000194999	0.00134763
CCDC97	2796.91	0.351902	0.100888	3.48806	0.000486535	0.00279839
CCDC9B	452.86	0.191979	0.104981	1.8287	0.067444	0.133512
CCER2	38.4222	-0.21199	0.189065	-1.12125	0.26218	0.378812
CCHCR1	918.152	0.0030097	0.0779287	0.0386212	0.969192	0.978776
CCL28	324.266	-0.540081	0.124954	-4.32223	1.54461e-05	0.000178289
CCL3	280.917	-2.0391	0.409781	-4.97607	6.48871e-07	1.30702e-05
CCL3L3	922.203	-1.58314	0.493813	-3.20595	0.00134618	0.00625592
CCL4	1552.99	-1.08845	0.26962	-4.03699	5.41419e-05	0.00049221
CCL4L2	445.547	-1.55261	0.390095	-3.98007	6.88956e-05	0.000595345
CCL5	25618	-0.142989	0.20859	-0.685503	0.493027	0.608109
CCM2	5607.59	0.0669799	0.072714	0.921141	0.356977	0.478857
CCNA1	61.6373	0.463185	0.349336	1.3259	0.184873	0.289692
CCNA2	443.733	1.84903	0.294011	6.28898	3.19567e-10	2.2038e-08
CCNB1	274.087	1.59505	0.282448	5.64723	1.63053e-08	6.12378e-07
CCNB1IP1	835.619	-0.0517456	0.100769	-0.51351	0.607595	0.707274
CCNB2	260.848	2.01498	0.293242	6.8714	6.35731e-12	9.57104e-10
CCNC	1459.89	0.184071	0.0726977	2.53201	0.0113411	0.0335412
CCND1	53.0961	-0.246924	0.19095	-1.29313	0.195965	0.303211
CCND2	3194.19	-0.121062	0.104654	-1.15678	0.247361	0.362622
CCND2-AS1	19.3407	-0.38045	0.213795	-1.77951	0.0751569	0.14503
CCND3	17661.9	0.333823	0.151319	2.20608	0.0273785	0.0660868
CCNDBP1	5679.99	-0.120672	0.138369	-0.872101	0.383153	0.504439
CCNE1	223.97	0.700658	0.185622	3.77465	0.000160229	0.00115534
CCNE2	180.148	0.228541	0.162199	1.40901	0.158832	0.257983
CCNF	298.626	1.02453	0.192654	5.31797	1.04932e-07	2.83673e-06
CCNG1	2814.17	-0.0341078	0.068867	-0.495271	0.620409	0.717929
CCNG2	2504.5	-0.236241	0.123038	-1.92007	0.0548493	0.113967
CCNH	1355.69	-0.0429524	0.0975668	-0.440236	0.659766	0.750431
CCNI	15142.9	0.191961	0.12161	1.57849	0.114452	0.200441
CCNI2	58.6483	-0.162738	0.163591	-0.994782	0.319842	0.440411
CCNJ	759.772	-0.140571	0.111904	-1.25618	0.209051	0.31863
CCNJL	180.28	-0.231408	0.331574	-0.697907	0.485235	0.601033
CCNK	895.897	0.0880892	0.0689276	1.278	0.201251	0.309674
CCNL1	24177.5	-0.356195	0.149281	-2.38607	0.0170296	0.0458745
CCNL2	11462.1	-0.266153	0.0940444	-2.83008	0.00465359	0.0166602
CCNQ	902.691	0.148534	0.119317	1.24487	0.213179	0.323286
CCNT1	3305.37	-0.554015	0.119445	-4.63825	3.51377e-06	5.41133e-05
CCNT2	4081.52	-0.315414	0.101438	-3.10943	0.00187447	0.0081009
CCNY	8687.65	0.00989617	0.0951313	0.104026	0.917148	0.943847
CCNYL1	846.964	0.0786126	0.0740225	1.06201	0.288231	0.407017
CCNYL6	43.3092	0.145495	0.237025	0.613839	0.539322	0.648895
CCNYL7	34.5243	-0.706884	0.266826	-2.64923	0.00806762	0.0257339
CCP110	1135.3	0.0563066	0.10911	0.516055	0.605816	0.706037
CCPG1	843	0.497294	0.169901	2.92696	0.00342289	0.0131581
CCR1	5355.19	1.22006	0.23464	5.19971	1.99597e-07	4.8616e-06
CCR10	56.4256	0.543937	0.236541	2.29955	0.0214737	0.054843
CCR2	6134.8	1.17403	0.241681	4.85777	1.18715e-06	2.19391e-05
CCR3	223.935	-0.442493	0.30167	-1.46681	0.142427	0.237049
CCR4	755.289	-0.528867	0.180354	-2.93238	0.00336379	0.0129818
CCR5	1777.62	0.808264	0.215658	3.74789	0.000178325	0.00125727
CCR6	81.4681	-0.905586	0.218835	-4.1382	3.50034e-05	0.000350919
CCR7	4925.25	-0.254516	0.240052	-1.06025	0.28903	0.407856
CCR8	25.8716	-0.227755	0.289808	-0.785881	0.431937	0.552343
CCR9	103.258	-0.26175	0.23124	-1.13194	0.25766	0.374146
CCRL2	255.101	0.4605	0.175856	2.61862	0.00882868	0.0274873
CCS	1819.93	-0.0242319	0.0837178	-0.289448	0.772239	0.838496
CCSAP	1281.42	-0.308189	0.102693	-3.00108	0.00269025	0.0108379
CCSER1	71.9945	0.0814723	0.245688	0.331609	0.740185	0.813761
CCSER2	3733.74	-0.336104	0.104548	-3.21483	0.00130523	0.00610459
CCT2	3266.12	-0.0193758	0.0729097	-0.265751	0.790431	0.851788
CCT3	5504.33	0.216734	0.103518	2.0937	0.036287	0.0825905
CCT4	2783.36	0.150517	0.0835118	1.80234	0.0714921	0.139408
CCT5	4671.05	0.309027	0.0841466	3.67248	0.000240204	0.00159548
CCT6A	5031.84	-0.0403187	0.0634917	-0.635023	0.525413	0.637165
CCT6B	82.6543	-0.114361	0.146961	-0.778174	0.436466	0.556424
CCT6P3	81.6872	-0.123847	0.140125	-0.883831	0.376787	0.498539
CCT7	5987.1	0.205207	0.0958047	2.14193	0.0321988	0.0751062
CCT8	5648.13	0.160989	0.0678635	2.37224	0.0176805	0.0472345
CCT8P1	108.775	-0.061169	0.160149	-0.381951	0.702498	0.784426
CCZ1	724.132	0.162932	0.155499	1.0478	0.294729	0.413691
CCZ1B	991.383	0.00678827	0.136577	0.049703	0.960359	0.973362
CCZ1P1	27.8207	-0.135856	0.160429	-0.846832	0.397089	0.518835
CD101	1620.13	0.781027	0.129173	6.04635	1.48164e-09	8.14525e-08
CD101-AS1	23.5679	0.654184	0.213308	3.06685	0.0021633	0.00908387
CD109	175.674	0.618315	0.159286	3.88179	0.00010369	0.000820362
CD14	34134.4	0.946693	0.209441	4.52009	6.1813e-06	8.52734e-05
CD151	2188.06	0.378818	0.152423	2.48531	0.0129439	0.0370943
CD160	563.972	-0.611456	0.221475	-2.76084	0.00576531	0.0197268
CD163	14378.6	1.24824	0.241691	5.16459	2.40967e-07	5.67148e-06
CD163L1	49.9531	0.663021	0.296571	2.23562	0.0253767	0.0623142
CD164	16643	0.27406	0.0774229	3.53978	0.000400461	0.00239181
CD177	2420.8	4.8488	0.682219	7.1074	1.18252e-12	2.79074e-10
CD180	1270.33	1.28251	0.22242	5.76615	8.11025e-09	3.36431e-07
CD19	1526.13	0.19741	0.289122	0.682791	0.494739	0.60979
CD1A	115.618	-0.00590671	0.19578	-0.0301701	0.975931	0.98388
CD1C	540.353	-1.17251	0.246261	-4.76123	1.92413e-06	3.27592e-05
CD1D	3568.65	0.214079	0.160853	1.3309	0.183223	0.2877
CD1E	45.111	-0.794359	0.322829	-2.46062	0.0138699	0.0391062
CD2	5020.92	-0.0978394	0.145185	-0.673892	0.50038	0.614593
CD200	208.614	0.089281	0.28837	0.309606	0.75686	0.826548
CD200R1	399.98	-0.438502	0.1897	-2.31156	0.020802	0.0535268
CD209	45.8561	0.389603	0.289684	1.34493	0.178649	0.282065
CD22	4836.27	0.155491	0.307173	0.506199	0.612717	0.711421
CD226	3744.35	-0.446129	0.155516	-2.8687	0.00412166	0.0151858
CD24	5615.21	1.89514	0.469439	4.03704	5.41304e-05	0.00049221
CD244	2931.1	-0.471575	0.133549	-3.5311	0.000413837	0.00245574
CD247	9032.22	-0.715624	0.141788	-5.04716	4.48432e-07	9.57386e-06
CD248	287.957	0.150533	0.289335	0.520271	0.602875	0.703361
CD27	1414.04	0.376256	0.193618	1.94329	0.0519809	0.109073
CD27-AS1	432.121	0.223623	0.10066	2.22157	0.0263127	0.0640631
CD274	316.441	-0.0590088	0.18329	-0.321943	0.747496	0.819271
CD28	3576.9	-0.679435	0.18014	-3.7717	0.000162141	0.00116674
CD2AP	1814.29	0.312063	0.131553	2.37214	0.0176853	0.0472401
CD2BP2	4289.55	0.203853	0.0722485	2.82156	0.00477911	0.017008
CD2BP2-DT	114.158	0.264286	0.110058	2.40132	0.0163359	0.0443966
CD300A	6597.23	0.111547	0.129374	0.862202	0.388576	0.510167
CD300C	1938.98	0.957027	0.177061	5.40507	6.47835e-08	1.88563e-06
CD300E	16991.1	0.489267	0.205592	2.3798	0.0173222	0.0464479
CD300H	590.313	0.313857	0.276454	1.1353	0.256251	0.372714
CD300LB	2863.8	0.387599	0.17815	2.17569	0.0295785	0.0702707
CD300LF	2939.87	-0.127006	0.192856	-0.658555	0.510182	0.623282
CD302	1171.24	0.267226	0.155176	1.72209	0.0850536	0.159273
CD320	928.765	0.00814085	0.161642	0.0503635	0.959833	0.973038
CD33	3828.98	0.471057	0.144388	3.26243	0.00110462	0.00533101
CD34	28.2398	-0.396631	0.320019	-1.2394	0.215198	0.325838
CD36	11853.5	0.670229	0.187894	3.56706	0.000361015	0.0022085
CD37	22509.4	0.222372	0.123667	1.79815	0.0721539	0.140338
CD38	3874.58	1.53382	0.235489	6.51335	7.34948e-11	6.82604e-09
CD3D	5187.92	-0.140698	0.153355	-0.917464	0.358899	0.480771
CD3E	14037.6	-0.188051	0.148742	-1.26427	0.206132	0.315254
CD3G	3213.42	0.208216	0.158439	1.31417	0.188789	0.294481
CD4	14938.1	-0.120627	0.156788	-0.769369	0.441675	0.561301
CD40	1158.91	0.264215	0.187403	1.40987	0.158578	0.25769
CD40LG	677.88	-0.791531	0.172203	-4.59649	4.29664e-06	6.3429e-05
CD44	24269.4	-0.0309002	0.112252	-0.275275	0.783105	0.846244
CD46	12822.6	-0.0602073	0.0856792	-0.702706	0.482239	0.598353
CD47	13180.6	-0.238208	0.0770109	-3.09317	0.00198032	0.00845377
CD48	6981.46	0.0207145	0.106831	0.1939	0.846254	0.893098
CD5	6483.16	-0.247846	0.163126	-1.51936	0.128673	0.219297
CD52	9801.58	0.179276	0.160708	1.11553	0.264621	0.381299
CD53	23658.6	0.309109	0.107029	2.88808	0.00387604	0.0144763
CD55	7374.92	0.377338	0.150637	2.50495	0.0122469	0.0355813
CD58	1354.63	0.172472	0.0983607	1.75346	0.0795231	0.151356
CD59	1319.91	0.190215	0.179358	1.06053	0.288902	0.407709
CD6	11448.5	-0.317722	0.151831	-2.0926	0.0363849	0.0827604
CD63	9758.57	0.650529	0.200571	3.24338	0.00118119	0.00562694
CD69	5878.79	-0.386154	0.194621	-1.98414	0.0472404	0.101514
CD7	5169.25	-0.354749	0.143648	-2.46957	0.0135277	0.038358
CD70	133.681	1.35303	0.241876	5.5939	2.22021e-08	7.9946e-07
CD72	934.463	0.259136	0.243519	1.06413	0.287269	0.405863
CD74	148345	0.140522	0.145584	0.965228	0.334431	0.455642
CD79A	6934.69	0.2467	0.302221	0.816292	0.414333	0.535676
CD79B	1957.4	0.432065	0.282753	1.52807	0.126496	0.216454
CD80	67.2917	0.366065	0.194369	1.88335	0.0596533	0.12169
CD81	6472.31	0.173074	0.140128	1.23511	0.216789	0.327594
CD81-AS1	40.3262	-0.377861	0.240699	-1.56985	0.11645	0.203348
CD82	3415.03	0.544852	0.141008	3.86398	0.000111554	0.000867403
CD83	1921.01	-1.13091	0.304417	-3.715	0.000203202	0.00139384
CD84	6648.12	-0.0855111	0.120672	-0.708627	0.478556	0.595179
CD86	3960.37	0.262215	0.146791	1.78631	0.0740495	0.143275
CD8A	13763.6	0.304882	0.179789	1.69578	0.0899272	0.166196
CD8B	4500.95	0.184064	0.185127	0.994262	0.320096	0.440655
CD8B2	58.2877	-0.34202	0.356553	-0.959242	0.337437	0.45867
CD9	831.924	0.286355	0.201943	1.418	0.156189	0.254568
CD93	14253.5	0.39609	0.185101	2.13986	0.032366	0.0753955
CD96	4675.25	-0.463321	0.135426	-3.42121	0.000623438	0.00340987
CD99L2	1866.64	0.327302	0.0924565	3.54007	0.000400026	0.00239003
CDA	2478.9	0.857737	0.261061	3.28558	0.00101773	0.00499279
CDADC1	577.876	-0.079837	0.155155	-0.514563	0.606858	0.706828
CDAN1	1051.47	-0.280858	0.0703232	-3.99381	6.50202e-05	0.000566623
CDC123	1621.75	0.173004	0.0935923	1.84849	0.0645322	0.129198
CDC14A	2462.1	-0.387101	0.114419	-3.38317	0.000716536	0.00381396
CDC14B	603.7	-0.292215	0.176289	-1.65759	0.0974001	0.176837
CDC16	3032.31	-0.250107	0.0769595	-3.24985	0.00115465	0.00552462
CDC20	317.008	2.52163	0.328505	7.67606	1.6405e-14	9.87922e-12
CDC23	1219.04	0.0796201	0.0586696	1.35709	0.174752	0.277317
CDC25A	130.21	2.47488	0.349125	7.0888	1.35277e-12	2.99049e-10
CDC25B	10908.8	0.0630647	0.121427	0.519364	0.603507	0.703957
CDC25C	38.5867	1.93344	0.31978	6.04615	1.48352e-09	8.14525e-08
CDC26	643.216	-0.050087	0.0715847	-0.699689	0.484122	0.599942
CDC27	2270.42	0.0183751	0.0734768	0.25008	0.802525	0.861288
CDC34	3495.55	0.819767	0.297471	2.75579	0.0058551	0.0199318
CDC37	9601.64	0.0738662	0.0566867	1.30306	0.192554	0.299179
CDC37L1	532.702	-0.176951	0.0855272	-2.06895	0.0385511	0.0867263
CDC37L1-DT	30.8146	-0.288486	0.205914	-1.401	0.161215	0.260811
CDC40	2386.62	0.0797959	0.0746724	1.06861	0.285244	0.403556
CDC42	977.571	-0.592602	0.158841	-3.73079	0.00019088	0.00132863
CDC42BPA	149.562	0.972199	0.183801	5.28941	1.22714e-07	3.2324e-06
CDC42BPB	1605.52	0.352653	0.125956	2.79982	0.00511317	0.0179274
CDC42BPG	553.156	-0.359105	0.133565	-2.68862	0.00717483	0.0234208
CDC42EP1	406.546	0.784135	0.280197	2.79851	0.00513382	0.0179801
CDC42EP3	8233.15	0.511648	0.163781	3.12398	0.0017842	0.00779372
CDC42EP4	647.691	0.387477	0.165411	2.34251	0.0191546	0.0503087
CDC42SE1	23249.1	-0.264575	0.0681631	-3.88149	0.000103816	0.000820385
CDC42SE2	13513.9	-0.28571	0.077247	-3.69866	0.000216741	0.00146712
CDC45	224.158	2.25939	0.319736	7.06642	1.58977e-12	3.17939e-10
CDC5L	1812.48	0.15631	0.082968	1.88397	0.0595685	0.121574
CDC6	237.275	2.16388	0.311295	6.95123	3.62124e-12	6.02298e-10
CDC7	777.259	0.103743	0.146551	0.707893	0.479012	0.595538
CDC73	2211.41	0.0625479	0.0758474	0.824655	0.409568	0.531009
CDCA2	125.711	2.46684	0.350563	7.03679	1.96712e-12	3.6817e-10
CDCA3	156.668	1.7882	0.288562	6.19695	5.75674e-10	3.7098e-08
CDCA4	770.706	0.10147	0.120287	0.84356	0.398915	0.520405
CDCA4P1	24.9404	-0.163412	0.247695	-0.65973	0.509427	0.622708
CDCA5	356.697	2.1806	0.318316	6.85042	7.36349e-12	1.07674e-09
CDCA7	703.809	0.897364	0.178198	5.03577	4.75931e-07	1.00625e-05
CDCA7L	1480.97	0.330109	0.202798	1.62777	0.103574	0.185292
CDCA8	210.204	1.6663	0.265945	6.26558	3.71439e-10	2.50456e-08
CDCP1	49.5726	0.315072	0.243535	1.29374	0.195755	0.302938
CDH1	50.3586	-0.652001	0.33494	-1.94662	0.0515804	0.108478
CDH13-AS2	29.5333	-0.364261	0.239201	-1.52282	0.127803	0.218198
CDH23	2158.43	-0.322581	0.16063	-2.00822	0.0446202	0.097085
CDH24	133.019	-0.552523	0.148149	-3.72952	0.000191847	0.00133376
CDH26	127.715	-0.261064	0.128854	-2.02605	0.04276	0.0938377
CDH4	31.6275	-0.344233	0.214588	-1.60415	0.10868	0.192591
CDHR1	112.443	-1.38999	0.252574	-5.50329	3.7277e-08	1.21911e-06
CDHR2	98.2949	-0.371279	0.17454	-2.12719	0.0334042	0.0773805
CDHR3	169.247	-0.8109	0.181921	-4.45743	8.29486e-06	0.000107624
CDHR5	189.284	-0.0940596	0.204391	-0.460195	0.645376	0.738588
CDIN1	132.058	-0.202821	0.104974	-1.93211	0.053346	0.111373
CDIP1	1427.76	-0.0109537	0.122278	-0.0895798	0.928621	0.951914
CDIPT	3033.76	0.325206	0.141078	2.30515	0.0211583	0.0542516
CDK1	324.063	2.15129	0.317086	6.78457	1.16437e-11	1.45973e-09
CDK10	3690.35	-0.165265	0.0884964	-1.86748	0.0618344	0.124899
CDK11A	333.334	0.0276844	0.152513	0.181522	0.855958	0.900075
CDK11B	3508.14	-0.0371291	0.0664526	-0.558731	0.576346	0.680364
CDK12	6016.14	-0.0504825	0.102793	-0.491109	0.62335	0.720271
CDK13	4925.23	-0.226328	0.053602	-4.22239	2.4173e-05	0.00025757
CDK13-DT	50.0756	-0.0396433	0.128992	-0.307331	0.758592	0.827848
CDK14	649.818	0.583862	0.182923	3.19184	0.00141367	0.00649011
CDK16	2873.69	-0.106279	0.0861585	-1.23353	0.217378	0.328313
[truncated: 12,520 more rows]

## Sheet: Supplementary Table 4
Supplementary Table 4: Stratified genes based on the criteria discussed in the manuscript.
Persistent Up Genes	Recover Down Genes	Persistent Down Genes	Recover Up Genes
AATK	ACOXL	AP1G2-AS1	CDHR1
ABCA1	ACVRL1	CAPN12	CEP126
ABLIM3	ADAMTS2	CRELD1	FEZ1
ACRBP	ANKRD22	EGFL8	FHIP1A
ADGRG3	ANLN	GATM	KLRF1
ADIPOR1	ASF1B	H2BK1	NAP1L3
AGPAT1	ASPM	LINC00494	SIGLEC17P
ANK1	AURKB	LINC00865	A2M
AQP10	BCL2L14	MIR4453HG	A2M-AS1
AQP9	BIRC5	MTND4P12	A2MP1
ARHGAP6	BMAL2	MYLK-AS1	ABCA5
BASP1	BUB1	N6AMT1	ACER1
BCL2L1	C1QA	NPIPB7	ACP4
BCL3	C1QC	RN7SL1	ACTA2-AS1
BCL6	C2	RPL17P7	ACVR1C
BEND7	CAMP	SLC34A3	ADAM12
BMP6	CAV1	SNORD104	ADAM23
BPGM	CCNA2	TIFAB	ADAMTS17
C2orf88	CCNB2	TRAV27	ADAMTS7P1
C3orf86P	CD177	TSSK5P	ADM5
C5AR1	CD38	ZNF737	ADNP-AS1
CA1	CDC20	AASS	AFAP1
CA2	CDC25A	ABCA10	AGAP1
CAPN1-AS1	CDC45	ABCA3	AGPAT4
CEACAM3	CDC6	ABCB1	AK5
CEBPB	CDCA2	ABHD1	AKAP12
CLDN5	CDCA5	ABLIM1	AKAP5
CREB5	CDCA8	ABLIM2	AKT3
CTDSPL	CDK1	ACSM3	ARHGAP12
CTTN	CDKN3	ADAM22	ARL4C
CYP4F3	CENPA	ADAMTS1	ATP1A1-AS1
DCAF12	CENPM	ADAMTS10	AXIN2
DGAT2	CEP55	ADAMTS7P3	BAG3
DMTN	CKAP2L	ADCY10P1	BCL11B
DOCK4	CLSPN	ADGRA3	BEX5
EGF	COL17A1	ADGRG6	BMPR1A
ELOVL7	CTSG	AFDN	BNC2
EPB42	DEPDC1	ALS2CL	BOK
ESAM	DEPDC1B	AMIGO1	C11orf65
F2RL3	DIAPH3	AMOT	C1orf21
FAM210B	DLGAP5	AMZ2P1	C4orf19
FAXDC2	DSCC1	ANK3	CA11
FFAR2	DTL	ANKRD20A5P	CA14
FSTL1	E2F2	ANKRD36B	CACNA2D2
GAS2L1	E2F7	ANKRD44-AS1	CAMK2N1
GFI1B	E2F8	ANKRD55	CATSPER2P1
GLUL	EPHB2	ANKS6	CATSPERB
GNG11	ESCO2	APBA1	CCDC141
GP6	ESPL1	APBA2	CCDC38
GP9	EXO1	APBB1	CCDC59
GUCY1B1	FAM72D	ARHGEF28	CCDC85C
H2AC11	FCGR1A	ARVCF	CD247
H2AC6	FCGR1CP	ASNS	CD28
H2BC11	FOXM1	ATOSBP1	CD83
H2BC18	FPR2	ATP13A4	CDC42
H2BC21	GBP1P1	ATP6V0E2-AS1	CDH24
H2BC4	GGH	ATP6V1C2	CDON
H2BC8	GINS2	ATP8A2	CFAP97D2
H2BC9	GRN	AZIN2	CFH
H3C10	H1-0	BACH2	CHMP3-AS1
HBA1	HESX1	BBS2	CHRNE
HBA2	HJURP	BRME1	CHST10
HBB	HMMR	BTNL9	CLCF1
HBD	HP	C10orf88B	CLK1
HBQ1	IFI35	C12orf42	COL10A1
HEMGN	IFI6	C14orf132	COL18A1
IFIT2	IGHA1	C1orf50	COL5A1
IFITM2	IGHG1	C2CD4D	COL6A1
ITGA2B	IGHV1-2	C2orf15	COL6A2
ITGA9-AS1	IGHV1-24	CA8	COLGALT2
ITGB3	IGHV2-26	CABP4	CRIP1
ITGB5	IGHV5-51	CACNA1C	CRIP2
KCNJ15	IGKV1-13	CACNA2D3	CRY1
KLF1	IGKV1-39	CAMKK1	CTRC
KREMEN1	IGKV1D-13	CAPN14	CYP2A6
LGALSL	IGLV3-10	CAPN5	CYSLTR2
LINC00989	IGLV3-27	CAPRIN2	DBNDD2
LINC02363	IGLV6-57	CARNS1	DDX20
LINC02446	IL4I1	CASTOR1	DDX47
LRG1	JUP	CASTOR3P	DHRS3
LRRC32	KCNN3	CCDC136	DKK3
LRRC4	KIF11	CCDC180	DYNC2H1
LTBP1	KIF14	CCL28	EBF4
LUCAT1	KIF15	CCL3	EDAR
MANSC1	KIF18B	CCL3L3	EEF1B2
MAP1LC3A	KIF20A	CCL4	EID3
MARCHF2	KIF2C	CCL4L2	ELOVL4
MEIS1	KIF4A	CCNYL7	ENPP3
MFSD2B	KIFC1	CCR4	EPB41L4A
MMP25	KLHDC7B	CCR6	EPHA4
MPIG6B	KNL1	CD160	ERN1
MYEOV	LGALS3BP	CD1C	ERRFI1
MYL9	LMNB1	CD1E	ESR2
MYLK	MCEMP1	CD40LG	ETV3
NRGN	MCM10	CDHR3	EXOC8
NT5M	MELK	CDK5R1	F2R
NTNG2	MKI67	CEACAM19	FAM169A
OR2W3	MMP8	CENPV	FBLN2
OSBP2	MPO	CEP68	FBXO32
OXTR	MT1E	CFAP298-TCP10L	FCER1A
P2RY12	MYBL2	CFAP70	FLT4
PANX2	MYL6B	CHRM3-AS2	FTH1P22
PARD3	NCAPG	CLIC5	FZD3
PBX1	NCAPH	CLK4	G0S2
PCSK1N	NEK2	CNKSR2	GALNT12
PCSK6	NEXN	CNN3	GCNT4
PCYT1B	NPTX1	CNTNAP1	GCSAML
PDGFA-DT	NRN1	CNTNAP2	GKAP1
PDLIM7	OAS1	COL4A3	GNAL
PEAR1	OAS2	COLQ	GNAO1
PF4V1	ORC1	COPZ2	GNLY
PGRMC1	OTOF	CORO6	GOLGA6L9
PHLDA2	PBK	COX10-DT	GPR153
PLEK2	PHLDA3	CP	GPR183
PLIN5	PKMYT1	CROCCP2	GRM2
PLXNB3	PLK1	CTSF	HDC
PPBP	POC1A	CYTH3	HNRNPA3P15
PPDPF	PRTN3	DBH	HOPX
PRKAR2B	RAD51	DBH-AS1	HRH4
PROS1	RNASE1	DDR1	HSF2
PROSER2	RNASE2	DENND11	IGF1R
PTCRA	RRM2	DEPDC7	IGFBP3
PTGS1	S100A9	DIP2C	IGSF22
PTPRF	SCD	DLEC1	IKZF2
R3HDM4	SDC1	DLG2	IKZF5
RAP1GAP	SEMA6B	DLG5	IL17RE
RBPMS2	SKA1	DMKN	IL18R1
RGS18	SKA3	DNAAF1	IL18RAP
RGS6	SPC24	DNAH6	IL24
RHOBTB1	SPC25	DNAJB13	IL5RA
RNF208	SPSB1	DOCK9	IQCN
RNF24	TARM1	DPY19L2P2	IRGM
ROPN1L	TCN2	DRAXIN	JAM3
RTN2	TK1	DSC1	JMY
SAMD14	TMEM121B	DTHD1	KANK3
SCN1B	TOP2A	DUSP14	KANSL2
SEC14L5	TPX2	DYRK2	KAT6B
SELENBP1	TRIP13	ECE1-AS1	KDM3A
SELP	TROAP	EDARADD	KIAA1328
SH3TC2	TTK	EEF1B2P3	KIF5C
SLC22A4	TYMS	EEF1DP7	KIR2DL1
SLC25A37	UBE2C	EHBP1-AS1	KIR3DL2
SLC6A8	USP18	EIF2AK3-DT	KIRREL3
SMANTIS	VSIG10L	EIF3L	KIT
SMTNL1	ABCB9	EIF4B	KLF12
SNCA	ACOX2	ELAPOR2	KLF9
SPARC	ACP2	EML5	KLHL11
SPOCD1	ACTL10	EML6	KLHL32
STEAP4	ADAMDEC1	ENO2	KLRB1
STRADB	ADAMTS14	EOLA1-DT	KLRC2
STX3	ADAP2	EOMES	KRT18P7
SYTL4	ADPRH	EPPK1	KRTAP5-AS1
TAL1	AIDAP2	ERCC6	LAMA2
TGFB1I1	AK4	ERICH6-AS1	LGR6
THRB	ALAS1	EXPH5	LINC00612
TMEM158	ALCAM	FAM131B	LINC00987
TMEM40	ALDH1L2	FAM229B	LINC01163
TMOD1	ALDH4A1	FANK1	LINC01619
TNS1	ALG14	FBL	LINC02328
TREML1	ALOX15B	FBLN5	LINC02728
TRIM58	AMPH	FBLN7	LOXL1
TSPAN9	ANKLE1	FBXO15	LOXL1-AS1
TTC7B	ANKRD34B	FHAD1	LRP6
TUBB1	ANO5	FILIP1L	LTBP2
VEPH1	AP1S1	FLJ40194	MAP3K4-AS1
VWCE	APCDD1	FOXO3B	MATK
VWF	APLP2	FPGT-TNNI3K	MATN1
XK	APOL4	FRG1-DT	MATN1-AS1
ZCCHC2	ARHGAP11B	FRMD6	MATR3
ZNF462	ARHGAP23	FSBP	MBOAT4
ZNF683	ARHGAP29	FUT2	MCC
ABCA13	ARID3A	GAL3ST4	MED17
ABCD1	ARL11	GALNT8	MEX3C
ABCG2	ARMT1	GALNT9	MGAT4A
ABTB2	ASGR2	GARNL3	MID2
ACOT7	AUNIP	GARRE1	MIR590
ACP3	AURKA	GAS1	MIR9-1HG
ACSL1	AXL	GDF7	MLF1
ACSS3	B3GALT4	GGT7	MMP28
ACTB	BAHCC1	GOLGA6L10	MOAP1
ACTG1	BATF	GOLGA8A	MORN3
ADA2	BEX1	GOLGA8N	MTCO3P29
ADAM15	BHLHA15	GPR152	MYBL1
ADAM9	BIK	GPR75	MYLIP
ADAMTSL4	BST2	GPRASP1	MYO6
ADAP1	BUB1B	GRIP1	NCALD
ADAR	BYSL	GRPEL2	NCAM1
ADISSP	C11orf24	GSAP	NCR3
ADM	C14orf119	GSTM2	NEO1
ADM2	C1GALT1C1	GTF3C2-AS1	NGDN
AGPAT2	C1QB	GUSBP2	NOL4L
AGRN	C3AR1	HECW2-AS1	NPTXR
AGTRAP	CAPG	HOOK1	NR1D2
AHSP	CARD6	HOXC4	NR3C2
ALAS2	CASKIN2	IER3	NRCAM
ALDH3B1	CATIP	IFFO2	NSG1
ALOX5	CAVIN3	IL11RA	NTN4
ALOX5AP	CBR1	IL1B	NTRK1
ALPK1	CBX2	IL7R	NUDT11
ANG	CCDC51	IMPDH2	OBSL1
ANKRD33B	CCNB1	ITIH2	OVGP1
ANKRD36BP2	CCNF	JAKMIP2	P2RY14
ANO10	CCR1	KCNA6	P3H4
ANPEP	CCR2	KCNC4	PARD6B
ANXA2	CCR5	KCNT1	PDE7A
ANXA3	CD101	KIF5A	PDZD4
AP2S1	CD163	KLHL25	PEG13
AP5B1	CD300C	KLHL3	PER3
APOBEC3A	CD36	KLRC3	PFN2
APOBEC3B	CDCA3	KLRC4	PHLDB2
APOBEC3C	CDK5	KLRC4-KLRK1	PITPNC1
APOBEC3H	CDKN2B	KLRG1	PLCL1
APOE	CEBPE	KLRK1	PLEKHA1
APOL1	CECR2	KLRK1-AS1	PLEKHG3
ARF4	CENPE	KRT10	PLK2
ARG1	CENPF	KRT73	PLXDC1
ARHGAP11A	CENPI	KRT73-AS1	POU6F1
ARHGAP18	CENPW	LARGE1	PPP2R2B
ARHGEF17	CES1	LBX2	PRRT1
ARSB	CHAC2	LCDR	PRSS23
ASCL2	CHMP5	LGR4	PSMA2
ASGR1	CIP2A	LHX4	PSTK
ATF5	CISD1	LILRA4	PTGER3
ATOSB	CISH	LINC00216	PZP
ATP13A1	CIT	LINC00243	RAPSN
ATP2C2	CKM	LINC00299	RASGRF2
ATP5F1D	CKS2	LINC00402	RAVER2
ATP6V0A1	CLCN4	LINC00472	RBFOX2
ATP6V0D1	CLDN23	LINC00649	RBM14-RBM4
ATP6V1A	CLEC5A	LINC00665	RCAN3
ATP8B4	CLTCL1	LINC00869	RCAN3AS
AZU1	CNKSR1	LINC00943	RETREG1
B3GNT8	COA3	LINC00996	RGPD3
B3GNT9	COL23A1	LINC01451	RHBDL1
B4GALT2	COL8A2	LINC01550	RHOXF1-AS1
B4GALT5	COL9A3	LINC01588	RN7SL32P
BAK1	CPNE5	LINC01801	RNF125
BAMBI	CRACDL	LINC01962	RNF144A
BATF2	CTSL	LINC02018	RNU6-476P
BAZ2B-AS1	CXCL10	LINC02210	RNU6-5P
BCAT1	CXCR3	LINC02614	RNU6ATAC24P
BCKDK	CYP1B1	LINC02615	RNY1P13
BCL2L15	CYP1B1-AS1	LINC02762	RORA
BISPR	DDIAS	LIPT2	RORA-AS1
BLVRA	DDO	LIX1L-AS1	RPL3
BLVRB	DENND5B	LMLN	RPL3P4
BPI	DERL3	LMO7	RPL4
BRCA1	DES	LPAL2	RPL4P4
BRCA2	DHCR24	LRRC1	RPL5
BRI3	DHFR	LRRC37A	RPL6P27
BRIP1	DHRS9	LTBP3	RPL7
BSG	DLC1	LTK	RPS3A
BST1	DOC2B	MAGEE1	RPS4X
C19orf38	DOCK1	MAPT	RPS6
C3orf14	DRAM1	MASP2	S100B
C4orf48	DYNLL1	MC1R	S1PR5
C5AR2	DZIP1L	MDS2	SBDSP1
CABLES1	EAF2	MEIOC	SERTAD2
CACNA1A	EBI3	MORC4	SGK1
CALCRL	EDA2R	MRPS24	SKP1
CAPN1	EGR1	MRPS31P5	SLC16A10
CAPZA1	EGR2	MTERF2	SLC4A10
CARM1	EHD4	MTFP1	SLC4A4
CARMIL3	ELOVL3	MTUS1	SMAD7
CASP7	EME1	MUTYH	SNHG1
CAV2	EMP1	MXRA8	SNORA33
CC2D2B	EPDR1	MYL11	SNORA3B
CCDC150	EPS8	MYLK4	SNORD100
CCDC85B	EPS8L1	MYO1H	SNORD101
CCDC88A	ERICH3	MYOM1	SNORD59A
CCNE1	ERLIN1	NAALAD2	SORL1
CD101-AS1	FABP5	NAP1L2	SOX13
CD109	FAM151B	NBPF1	SPEF2
CD14	FAM20A	NBPF15	SPOCK2
CD24	FAM20C	NBPF19	SPON1
CD63	FAM225A	NCR1	ST8SIA6
CD70	FAM50B	NCR3LG1	STAT4
CD82	FAM72A	NDRG2	SYDE2
CDA	FAM72B	NEURL1	SYNGR3
CDC25C	FAM89A	NFILZ	SYNM
CDC34	FBN2	NINL	SYTL2
CDC42BPA	FCN1	NIPSNAP3B	TAFA1
CDC42EP1	FCRL5	NKD1	TANC2
CDC42EP3	FDXR	NMT2	TC2N
CDCA7	FER1L4	NMUR1	TCF7
CDK14	FFAR4	NOG	TFDP2
CDK18	FKBP5	NPR2	TGFBR3
CDKN1A	FKBP9	OAZ3	THUMPD1
CDKN2A	FLT1	OBSCN-AS1	TIGD1
CDKN2C	FN1	ODAD1	TIPARP
CDT1	FSTL3	OTUD7A	TKTL1
CEACAM1	FUCA1	OXNAD1	TLE2
CEACAM4	FXYD6	P3H3	TMEM117
CEACAM6	FZD2	PAIP2B	TMEM273
CEACAM8	FZD5	PAK6	TNFRSF21
CEBPA	GABRR2	PALD1	TNRC6C
CEBPD	GAS6	PALLD	TNS2-AS1
CENPN	GASK1B	PARP11-AS1	TOE1
CENPU	GASK1B-AS1	PBX4	TP53TG5
CEP19	GINS1	PCDH1	TPPP
CFD	GINS3	PCDHGA6	TPRG1
CFL1	GINS4	PFN1P2	TRABD2A
CHAF1B	GLDC	PGGHG	TRBJ2-4
CHCHD10	GM2A	PHC1	TRBV29-1
CHEK1	GPER1	PHEX	TRBV6-4
CHI3L1	GPR84	PHF10	TRDJ1
CHI3L2	GPRC5C	PHLPP2	TRGC1
CHIT1	GPRC5D	PHOSPHO2	TRPC1
CHPF	GPT2	PID1	TSPAN15
CHPT1	GSR	PIK3IP1	TSPYL2
CHST13	GTSE1	PJVK	USP53
CHST15	H3C6	PKDREJ	VLDLR
CITED4	HASPIN	PLCB1	WDR86
CKAP4	HK2	PLCH2	WDR86-AS1
CLEC11A	HK3	PLCXD2	WNT1
CLEC12B	HMGA2-AS1	PLEKHA6	WNT7A
CLEC1B	HSPA1B	PLEKHG5	XCL2
CLEC4D	HTRA1	PLEKHH2	ZBED2
CLIC1	HYAL2	PLGLB2	ZBTB1
CLIC4	IDH1	PLLP	ZBTB20
CLPTM1L	IFI27L1	PPFIA3	ZDHHC11B
CLTA	IGHA2	PPM1J	ZFP2
CLU	IGHG2	PPM1N	ZFYVE28
CMPK2	IGHG3	PPP1R13B	ZNF14
CMTM5	IGHG4	PRAG1	ZNF286B
CNP	IGHM	PRDM11	ZNF329
COMT	IGHV1-18	PRDM4-AS1	ZNF365
COPE	IGHV1-3	PRKCZ-AS1	ZSWIM5
CORO1C	IGHV1-46	PROC	ZXDA
COX5A	IGHV1-58	PROX2	ZXDB
COX6A1	IGHV1-69	PRR33	ADGRE3
COX8A	IGHV1-69D	PRRT2	ALMS1-IT1
CPNE2	IGHV2-5	PRSS30P	APRG1
CPXM1	IGHV2-70	PTCH1	AUTS2
CR1	IGHV3-11	PTGDR	CCNT1
CRACR2B	IGHV3-13	PTPDC1	CFAP45
CRAT	IGHV3-15	PTPRM	CFL2
CREG1	IGHV3-20	PTPRS	CNNM3-DT
CRISP3	IGHV3-21	PYGM	CXCR4
CRLS1	IGHV3-23	PYROXD2	DNAJB1
CRMP1	IGHV3-30	RAB15	DUSP8
CST3	IGHV3-33	RADX	ENC1
CTF1	IGHV3-43	RASGRF2-AS1	FAM238A
CTNNAL1	IGHV3-48	RBFOX3	FBXO33
CTSA	IGHV3-49	RBL2	FBXW4P1
CTSB	IGHV3-53	RBM48	FOXP1
CTSD	IGHV3-64	RBPMS	GPR3
CYBB	IGHV3-66	RGS17	LINC02631
CYFIP1	IGHV3-7	RGS9	MRPS9-AS1
CYP2J2	IGHV3-72	RHOBTB3	NAP1L5
CYSLTR1	IGHV3-73	RN7SKP80	NDUFV2
CYSTM1	IGHV3-74	RNF43	NKX3-1
DAB2	IGHV4-28	ROBO3	NR1D1
DACH1	IGHV4-34	RORC	NR4A2
DACT1	IGHV4-39	RPL10P16	PDE4D
DCLRE1A	IGHV4-4	RPL13AP5	PIGA
DCPS	IGHV4-59	RPL14P1	PIK3R1
DCTPP1	IGHV4-61	RPL17P6	PTGER4
DDX60	IGHV6-1	RPL18AP3	RNF103
DDX60L	IGKC	RPL21P16	RNU6-415P
DEFA3	IGKV1-12	RPL24P4	SBDS
DEFA4	IGKV1-16	RPL26P19	SH3D19
DHX58	IGKV1-17	RPL32P18	SNORD11
DLEU2	IGKV1-27	RPL36AP37	STAT4-AS1
DLEU7	IGKV1-33	RPL5P34	TENM1
DLGAP1	IGKV1-5	RPL6	TMCC3
DNA2	IGKV1-6	RPL7AP6	TNFAIP3
DNASE2	IGKV1-8	RPL7P1	WAKMAR2
DNM1	IGKV1-9	RPL7P9	ZBTB10
DNMT3B	IGKV1D-12	RPP21	ZBTB21
DNTTIP1	IGKV1D-16	RPS14	ZEB1
DOCK8-AS1	IGKV1D-33	RPS18P5	ZNF295-AS1
DOK3	IGKV1D-39	RPS23
DPRXP4	IGKV1D-8	RPS23P8
DPYSL2	IGKV2-24	RPS27
DTX3L	IGKV2-26	RPS27AP16
DUSP23	IGKV2-28	RPS27AP5
DUSP3	IGKV2-29	RPS3AP26
DYNC2I2	IGKV2-30	RPS3AP6
DYNLT5	IGKV2D-28	RPS3P3
DYSF	IGKV2D-29	RYR3
E2F1	IGKV2D-30	S1PR1
ECH1	IGKV2D-40	SARDH
ECHDC3	IGKV3-11	SCART1
ECT2	IGKV3-15	SCML1
EEF1AKMT4	IGKV3-20	SCT
EFCAB2	IGKV3-7	SDK2
EGFL7	IGKV3D-11	SDR42E1
EIF2AK2	IGKV3D-15	SEMA4C
ELANE	IGKV3D-20	SEMA6C
ELL2	IGKV4-1	SESN1
EMILIN1	IGKV5-2	SEZ6L
EMILIN2	IGKV6-21	SGCE
ENO1	IGKV6D-21	SGSM1
EPOP	IGLC2	SH2D1B
EPSTI1	IGLC3	SH3YL1
ERG	IGLC7	SIRT4
ETV7	IGLL5	SLC12A3
EVC	IGLV1-36	SLC16A11
EVI2B	IGLV1-40	SLC22A17
EXOC3L1	IGLV1-44	SLC26A11
EZH2	IGLV1-47	SLC30A4
F12	IGLV10-54	SLC45A1
F5	IGLV2-11	SLC4A3
FADS2	IGLV2-14	SLC9A3
FAH	IGLV2-18	SMG1P7
FAM13A	IGLV2-23	SMIM10L2A
FAM83D	IGLV2-8	SMKR1
FANCI	IGLV3-16	SNED1
FAR2	IGLV3-19	SNHG5
FBN1	IGLV3-21	SNORD19
FBXL8	IGLV3-25	SORBS1
FBXO6	IGLV3-9	SPATA6L
FCAR	IGLV4-60	SPDYE3
FCER1G	IGLV4-69	SRGAP3
FCGR1BP	IGLV5-45	SRRM5
FEN1	IGLV7-43	ST8SIA1
FERMT3	IGLV7-46	STARD9
FES	IGLV8-61	STKLD1
FHDC1	IGLV9-49	STN1
FHL2	IGSF6	SUCLG2-DT
FHL3	IKBKE	SUGT1-DT
FIBP	IL10	SUGT1P3
FKBP8	ILDR1	SUGT1P4-STRA6LP
FKBPL	IMPA2	SUSD2
FLVCR2	INKA1	SYCE1L
FNDC10	IQGAP3	SYT17
FOSL1	IRF4	TBC1D10A
FOXN3-AS1	ITGA7	TBC1D22A-AS1
FOXP3	ITGA9	TBC1D4
FPR1	ITIH1	TCAF1P1
FRAT2	ITM2C	TEX52
FRMD3	JCHAIN	TEX56P
FRRS1	JPH4	TGFB3
FSCN1	KCNE1	THBS4-AS1
FTL	KCNK13	THEM5
FUT7	KCNK5	THRA
G6PD	KCNMB4	TLCD2
GAA	KCTD12	TMEM132A
GADD45A	KDM4D	TMEM220
GADD45G	KEAP1	TMEM272
GADD45GIP1	KIF23	TMEM67
GALK1	KIF24	TMIE
GALNT14	KL	TMSB15B
GAPDH	KLHL14	TNF
GATA1	KLHL30	TNS2
GBA1	KREMEN2	TOMM5
GBGT1	LAMC1	TOMM7
GBP1	LGALS1	TPM2
GBP4	LHFPL2	TPPP3
GCA	LILRB4	TRAF1
GCAT	LINC00487	TRAF5
GCH1	LINC00968	TRAJ18
GCNT2	LINC01410	TRAJ7
GLB1	LINC03034	TRAV38-2DV8
GLMP	LMO2	TRBJ1-1
GLRX5	LOXL3	TRBJ1-5
GLT1D1	LPAR1	TRBJ2-2P
GMDS	LPL	TRBJ2-3
GMNN	LPP-AS2	TRBJ2-5
GMPR	MACC1	TRBJ2-6
GNA15	MANEA	TRBJ2-7
GNB2	MAP2	TRBV23-1
GNB4	MAP3K6	TRBV6-6
GNG8	MAPK12	TRD-AS1
GNS	MARCO	TRDV2
GPBAR1	MATCAP1	TRGV9
GPD2	MCM2	TRIM2
GPNMB	MCM4	TRIM74
GPR27	MED18	TSHZ2
GPRIN1	MED20	TSPOAP1
GPX1	MERTK	TTC28
GRB10	MGAT3	TTC34
GRINA	MGST1	TTC9
GSN	MGST2	TXK
GSTO1	MICALL2	TXNRD3
GUK1	MILR1	UBAP1L
GYG1	MIR223HG	UBE2Q2P2
GYPC	MIR3150BHG	UICLM
GYS1	MIR34AHG	USP43
H1-10	MIR4477B	USP44
H1-2	MITF	USP51
H2AC20	MMP19	UST
H2AC25	MOXD1	VSIG1
H2AC8	MPP3	VTN
H2AJ	MPZ	WASH5P
H2AX	MRC1	WBP1
H2BC12	MRPL15	WDR19
H2BC15	MS4A4A	WNT10B
H2BC17	MT1F	WWP1-AS1
H2BC5	MT1X	XCL1
H4C8	MTARC1	XKRX
HAVCR2	MYB	ZBTB16
HBM	MYDGF	ZBTB20-AS1
HCFC1R1	MYO7A	ZBTB39
HCK	MYO7B	ZBTB44-DT
HDGF	MZB1	ZCCHC14
HELLS	NAIP	ZCCHC18
HELZ2	NDUFB3	ZFP28
HERC5	NEIL3	ZFP37
HERC6	NID1	ZFPM1-AS1
HIGD1A	NLRC4	ZFYVE9
HLX	NME1	ZIK1
HM13	NOL3	ZKSCAN8
HMBS	NT5DC2	ZMAT1
HMGA1	NTSR1	ZNF10
HMGB2	NUF2	ZNF134
HMGB3	OLFML2A	ZNF135
HMOX1	OLFML2B	ZNF157
HOXB7	ORAI3	ZNF208
HPD	ORC6	ZNF23
HPDL	P2RY6	ZNF239
HRH2	PDIA4	ZNF250
HROB	PDIA5	ZNF256
HSD3B7	PHETA2	ZNF30
HSH2D	PIF1	ZNF354C
HSP90B1	PLA2G4A	ZNF415
HSPA6	PLAAT2	ZNF416
HYAL3	PLAC8	ZNF433
ICA1	PLBD1	ZNF439
ICAM5	PLEKHH3	ZNF461
ID1	PLPP3	ZNF469
IDH2	PNPO	ZNF471
IFI16	POGLUT2	ZNF491
IFI27	POLE2	ZNF525
IFI44	POLQ	ZNF528
IFI44L	POU2AF1	ZNF528-AS1
IFIH1	PPARG	ZNF540
IFIT1	PPIL1	ZNF548
IFIT1B	PRDX1	ZNF551
IFIT3	PRDX3	ZNF566
IFITM1	PRDX4	ZNF566-AS1
IFITM3	PRKAG2-AS2	ZNF568
IFNGR2	PRKCD	ZNF571
IGF2BP3	PROB1	ZNF571-AS1
IGFBP2	PRUNE2	ZNF577
IGFBP4	PSAT1	ZNF582-DT
IGFBP7	PSPH	ZNF595
IL15RA	PTGFRN	ZNF600
IL17RA	PTGR1	ZNF607
IL18	PTPRU	ZNF626
IL1R2	PYCR1	ZNF649
IL1RN	RAB13	ZNF662
IL27	RAB39A	ZNF665
IMPDH1	RAB44	ZNF677
INHBA	RACGAP1	ZNF713
IRF5	RAD51AP1	ZNF718
IRF7	RAD54L	ZNF749
IRS1	RAPGEF5	ZNF793
ISG15	RDM1	ZNF808
ISG20	RETN	ZNF827
ISL2	RGL1	ZNF830
ISOC2	RGMA	ZNF831
ITFG1	RGS13	ZNF836
ITGA1	RGS16	ZNF844
ITGAM	RIN2	ZNRF3
ITGB2	RMI1
ITPKC	RMI2
JAK2	RNASE3
JDP2	RPP25
JSRP1	RPP25L
KANK2	RRBP1
KCNG2	RTP4
KCNMA1	RUFY4
KDELR1	RUSC2
KDELR2	S100A12
KDM7A-DT	S100A8
KIAA0930	SAMD9L
KIAA1522	SAP30
KIAA1958	SAPCD2
KIAA2013	SCPEP1
KIF18A	SCUBE1
KIF7	SDC3
KPNA2	SEC23B
LAG3	SEMA3G
LAMP3	SERPINB2
LAMTOR1	SGO2
LAP3	SH3PXD2B
LAPTM4B	SHCBP1
LAYN	SHMT1
LCN2	SHROOM1
LDHA	SIGLEC11
LDLR	SIGLEC15
LGALS12	SIGLEC16
LGALS3	SIGLEC9
LGALS9	SIRPD
LIF	SLC12A8
LILRA2	SLC16A14
LILRA5	SLC1A3
LILRA6	SLC22A16
LILRB2	SLC22A31
LILRB5	SLC28A3
LINC00671	SLC2A5
LINC01003	SLC43A3
LINC01679	SLC6A12
LINC01970	SLCO4A1
LIPA	SLITRK4
LOXHD1	SMAD1
LPAR3	SMCO4
LPCAT2	SMIM10
LRP3	SMPDL3A
LRR1	SNORD17
LRRC20	SORT1
LRRC25	SOWAHD
LRRC61	SPAG5
LRRN1	SPATA3-AS1
LSM2	SPATC1
LTBR	SPTLC2
LTF	SQLE
LXN	SRD5A1
LY6E	SSC4D
LY96	ST14
LYL1	ST6GALNAC3
MACIR	STAB1
MAD2L1	STAC3
MAFB	STAP1
MAFG	STAP2
MAGI2-AS3	STARD8
MAP2K3	STAT2
MAPK11	TASL
MAPK14	TBC1D2
MCM6	TBL2
MED16	TDRD9
MEFV	TEDC2
MFSD13A	TICRR
MGAM	TIMD4
MGLL	TIMM8B
MICU1	TLR7
MIR3945HG	TLR8
MIR4435-2HG	TMEM106A
MIR6753	TMEM144
MMP17	TMEM150B
MMP9	TMEM38A
MNDA	TMEM51
MOSPD2	TMEM60
MOV10	TMIGD3
MPDU1	TNFAIP8L2
MPG	TNFRSF17
MPP1	TNFSF10
MPV17L2	TNS3
MROH6	TOR4A
MRPL12	TP53I3
MRPL23	TP73
MRPL28	TRIM21
MRPS12	TRIM5
MRPS18B	TRIM7
MS4A3	TRIM71
MS4A4E	TRIP6
MSR1	TRPM2
MSRB1	TRPV4
MSRB2	TSHR
MSRB3	TUBA8
MT2A	TUBG1
MTFR2	TXNDC17
MTHFD1L	TXNDC5
MTHFD2	UAP1L1
MUC1	UBE2T
MX1	UHRF1
MX2	VSIG4
MYD88	WFS1
MYL4	WNT5B
MYO10	XAF1
NAA38	XRCC2
NADK	ZBTB32
NAPA	ZBTB47
NAPRT	ZC3H12C
NAT8B	ZNF366
NCAPG2	ZWINT
NCF1	AFTPH-DT
NCF1B	BHLHE41
NCF1C	CD180
NCF2	CEBPA-DT
NCF4	CX3CR1
NDC80	EHHADH
NDST1	GCNT1
NDUFAF3	GIMAP4
NECTIN2	IGHJ3
NEMP2-DT	IGHJ3P
NEU1	IGHJ4
NFE2	IGHJ5
NIBAN2	IGHJ6
NKIRAS2	LINC01480
NLRP12	LINC01547
NMI	LINC02908
NOP10	LINC03014
NPDC1	METTL13
NPL	MYO1E
NPRL3	MYOF
NQO1	NDUFAF1
NRL	NUDT16L2P
NRM	PTPRO
NT5C3A	RPL7AP64
NUCB1	S1PR3
NUDT2	SLC16A13
NUP37	SLC9A7P1
OAF	YWHAG
OAS3
OASL
OAZ1
ODF3B
OLFM4
OLR1
OPLAH
OR52K1
ORM1
OSCAR
P2RX1
PADI2
PADI4
PAICS
PAQR4
PARP10
PARP12
PARP14
PARP9
PARPBP
PCK2
PCLAF
PCNA
PDCD1
PDCD1LG2
PDGFRB
PDIA6
PDLIM1
PEAK3
PEF1
PGAM1
PGAP1
PGD
PGLYRP1
PHC2
PHGDH
PHKA1
PHOSPHO1
PI4K2B
PIK3CD-AS1
PIM1
PIM2
PIP4P2
PIP5K1B
PIRAT1
PIWIL4
PKHD1L1
PKM
PLA2G15
PLA2G4C
PLB1
PLBD1-AS1
PLBD2
PLCD3
PLD1
PLD3
PLEKHO2
PLIN3
PLK4
PLP2
PLS3
PLSCR1
PLTP
PLXNC1
PML
PNP
PNPLA1
PNPT1
PRAM1
PRDX5
PRPS2
PRR11
PRRG1
PRRG4
PRRT4
PRSS36
PSAP
PSD3
PSMA8
PSMB3
PSME2P2
PSTPIP2
PTAFR
PTGIR
PTPA
PTTG1
PUDP
PYCARD
PYCR3
PYGL
QPCT
QSOX1
RAB10
RAB32
RAB38
RAB3IL1
RAB5IF
RAPGEF3
RASGRP3
RASGRP4
RBBP8
RBM47
RBP7
RBX1
RECQL4
RELB
REXO5
RGL3
RGL4
RGS19
RHBDD3
RHOB
RHOG
RILP
RIN1
RNASE6
RNF10
RNF135
RNF152
RNF175
RPL26L1
RPL31P62
RPN1
RPS2P32
RRAGD
RRAS
RRM1
RRP12
RSAD2
RTCB
RUNDC3A
S100A11
S100A6
S100P
SAC3D1
SAMD9
SASH1
SBNO2
SCAND1
SCARB2
SCCPDH
SCO2
SDC4
SDF2L1
SEC11C
SEC24A
SEC24D
SECTM1
SELL
SEMA4A
SEPTIN4
SERINC2
SERPINA1
SERPINB1
SERPINB10
SERPINE1
SERPING1
SH2B2
SH3BGRL3
SHC2
SHISA5
SHKBP1
SIGLEC1
SIGLEC5
SIL1
SIRPA
SIRPB1
SKA2
SLC11A1
SLC16A1
SLC16A3
SLC19A1
SLC1A4
SLC1A5
SLC22A18
SLC25A39
SLC26A8
SLC27A2
SLC29A1
SLC35F2
SLC35F6
SLC36A1
SLC38A10
SLC38A5
SLC39A11
SLC39A3
SLC44A1
SLC48A1
SLC4A1
SLC4A11
SLC66A2
SLC6A9
SLCO5A1
SLPI
SMC2
SMC4
SMIM1
SMIM24
SMIM3
SMIM5
SMOX
SOCS3
SP100
SP110
SPATS2
SPATS2L
SPHK1
SPI1
SPINT1
SPOCK1
SPTA1
SPTB
SQOR
SRGN
SRM
SSR4
SSTR3
ST3GAL6
ST6GALNAC4
STAT1
STIL
STMN1
STOM
STRIP2
SUCNR1
SYK
TACSTD2
TALDO1
TAP1
TBC1D10B
TBC1D8B
TBXA2R
TCEAL9
TCF19
TCN1
TESC
TFDP1
TFE3
TFEC
TGM2
THBD
TIMP1
TIMP2
TKT
TLCD4
TLN1
TLR1
TLR2
TLR4
TLR5
TMCC2
TMEM101
TMEM102
TMEM140
TMEM178B
TMEM187
TMEM208
TMEM44
TNFAIP6
TNFRSF1A
TNFRSF4
TNFSF13B
TNIP1
TNNT1
TOLLIP
TOR1B
TOX2
TPP1
TPST1
TRAFD1
TREML2
TRIB3
TRIM10
TRIM14
TRIM22
TRIM25
TRIM6
TRIM69
TSPO
TST
TTYH3
TUBB
TXN
TXNDC11
TYMP
UBE2J1
UBE2L6
UBE2S
UBTD1
UBXN6
UNC93B1
UQCR10
UQCRC1
VAMP5
VARS1
VASP
VAT1
VCAN
VDR
VMP1
VNN1
VSTM1
VTA1
WASF1
WDFY3
WDFY3-AS2
WDHD1
WDR18
WDR62
WDR76
WNT11
WSB2
XBP1
XRCC4
YBX3
YPEL4
YWHAE
YWHAH
ZBP1
ZC3HAV1L
ZDHHC12
ZDHHC19
ZDHHC4P1
ZNF213
ZNF467
ZNF496-DT
ZNF524
ZNRF1
ZYX

## Sheet: Supplementary Table 5
Supplementary Table 5: cMAP results that have enrichment score less than -80 by querying the persistent-up genes
Rank	Score	Type	ID	Name	Description
8546	-99.93	cp	BRD-K51816706	oxindole-I	VEGFR inhibitor
8525	-99.86	cp	BRD-A72711497	lasalocid	Bacterial permeability inducer
8515	-99.79	cp	BRD-K76805682	SB-415286	Glycogen synthase kinase inhibitor
8500	-99.72	cp	BRD-K37312348	kenpaullone	CDK inhibitor
8501	-99.72	cp	BRD-K51313569	palbociclib	CDK inhibitor
8502	-99.72	cp	BRD-K47983010	BX-795	IKK inhibitor
8487	-99.61	cp	BRD-K04923131	GSK-3-inhibitor-IX	Glycogen synthase kinase inhibitor
8488	-99.61	cp	BRD-K14618467	IKK-16	IKK inhibitor
8482	-99.54	cp	BRD-K31491153	1-phenylbiguanide	Serotonin receptor agonist
8478	-99.52	cp	BRD-K24576554	AT-9283	JAK inhibitor
8474	-99.47	cp	BRD-A55756846	H-7	PKA inhibitor
8473	-99.45	cp	BRD-A80638690	floxuridine	DNA synthesis inhibitor
8469	-99.4	cp	BRD-K40990712	hexamethyleneamiloride	Sodium/hydrogen antiport inhibitor
8465	-99.37	cp	BRD-K32821942	azathioprine	Dehydrogenase inhibitor
8460	-99.3	cp	BRD-K07691486	roscovitine	CDK inhibitor
8448	-99.12	cp	BRD-K80431395	triciribine	AKT inhibitor
8443	-99.08	cp	BRD-K08502430	angiogenesis-inhibitor	Angiogenesis inhibitor
8444	-99.08	cp	BRD-K39987650	bisacodyl	Laxative
8438	-99.01	cp	BRD-K53959060	indirubin	CDK inhibitor
8440	-99.01	cp	BRD-K49669041	BX-912	Pyruvate dehydrogenase kinase inhibitor
8437	-98.98	cp	BRD-A12560204	nitrendipine	Calcium channel blocker
8432	-98.94	cp	BRD-K37798499	etoposide	Topoisomerase inhibitor
8427	-98.88	cp	BRD-K64746805	MBCQ	Phosphodiesterase inhibitor
8424	-98.83	cp	BRD-K88560311	rucaparib	PARP inhibitor
8418	-98.77	cp	BRD-K05350981	oligomycin-c	ATPase inhibitor
8419	-98.77	cp	BRD-K18036262	L-168049	Glucagon receptor antagonist
8420	-98.77	cp	BRD-K11558771	droxinostat	HDAC inhibitor
8417	-98.76	cp	BRD-A35989968	megestrol	Progesterone receptor agonist
8410	-98.7	cp	BRD-K59753975	vindesine	Tubulin inhibitor
8411	-98.7	cp	BRD-K07762753	aminopurvalanol-a	Tyrosine kinase inhibitor
8412	-98.7	cp	BRD-K50836978	purvalanol-a	CDK inhibitor
8403	-98.6	cp	BRD-K79353516	indolophenanthridine	CALY activator
8402	-98.59	cp	BRD-K09638361	SA-63133	-666
8398	-98.48	cp	BRD-K49448285	bisindolylmaleimide	CDK inhibitor
8393	-98.45	cp	BRD-K13049116	BMS-754807	IGF-1 inhibitor
8392	-98.41	cp	BRD-K66792149	quinoclamine	Algicide
8388	-98.32	cp	BRD-K78431006	crizotinib	ALK inhibitor
8386	-98.29	cp	BRD-K63265447	docetaxel	Tubulin inhibitor
8384	-98.27	cp	BRD-K19894101	MST-312	Telomerase inhibitor
8385	-98.27	cp	BRD-K19136521	indirubin	CDK inhibitor
8383	-98.24	cp	BRD-K04546108	JAK3-inhibitor-VI	JAK inhibitor
8379	-98.13	cp	BRD-K88429204	pyrimethamine	Dihydrofolate reductase inhibitor
8380	-98.13	cp	BRD-K67860401	AR-A014418	Glycogen synthase kinase inhibitor
8372	-97.99	cp	BRD-A55594068	vinblastine	Microtubule inhibitor
8367	-97.97	cp	BRD-K28168037	fenretinide	Apoptosis stimulant
8366	-97.96	cp	BRD-K63516691	T-0156	Phosphodiesterase inhibitor
8364	-97.95	cp	BRD-K00615600	AG-14361	PARP inhibitor
8362	-97.92	cp	BRD-K64800655	PHA-793887	CDK inhibitor
8358	-97.89	cp	BRD-K11636097	JNJ-7706621	CDK inhibitor
8359	-97.89	cp	BRD-K83289131	CAY-10618	NAMPT inhibitor
8360	-97.89	cp	BRD-A63998256	helveticoside	ATPase inhibitor
8356	-97.86	cp	BRD-K71799949	carbamazepine	Carboxamide antiepileptic
8351	-97.82	cp	BRD-K97399794	quercetin	Polar auxin transport inhibitor
8348	-97.78	cp	BRD-A19500257	geldanamycin	HSP inhibitor
8343	-97.76	cp	BRD-K63150726	JTE-907	Cannabinoid receptor inverse agonist
8341	-97.74	cp	BRD-K14821540	FCCP	Mitochondrial oxidative phosphorylation uncoupler
8337	-97.67	cp	BRD-K59962020	CHEMBL-374350	NFkB pathway inhibitor
8336	-97.64	cp	BRD-K16406336	methylene-blue	Guanylyl cyclase inhibitor
8332	-97.59	cp	BRD-K04887706	AKT-inhibitor-1-2	AKT inhibitor
8331	-97.55	cp	BRD-K05653692	DL-PDMP	Glucosyltransferase inhibitor
8325	-97.43	cp	BRD-K20920669	cromoglicic-acid	Immunosuppressant
8324	-97.42	cp	BRD-K95921201	reserpine	Vesicular monoamine transporter inhibitor
8322	-97.39	cp	BRD-A06352508	SB-218078	CHK inhibitor
8314	-97.29	cp	BRD-K20755323	SA-792728	Sphingosine kinase inhibitor
8310	-97.23	cp	BRD-K37456065	VU-0365114-2	M5 modulator
8308	-97.22	cp	BRD-K75295174	alisertib	Aurora kinase inhibitor
8303	-97.13	cp	BRD-A08003242	rhodomyrtoxin-b	sodium fluorescein uptake inhibitor
8295	-97.04	cp	BRD-A17065207	brefeldin-a	Protein synthesis inhibitor
8289	-96.97	cp	BRD-K96037667	norethindrone	Progesterone receptor agonist
8290	-96.97	cp	BRD-K26664453	cytochalasin-b	Microtubule inhibitor
8287	-96.93	cp	BRD-K41731458	triclosan	Enoyl-[acyl-carrier-protein] reductase [NADH] inhibitor
8282	-96.79	cp	BRD-K49294207	BIBU-1361	EGFR inhibitor
8276	-96.72	cp	BRD-K87932577	CDK1-5-inhibitor	CDK inhibitor
8277	-96.72	cp	BRD-A94756469	digoxin	ATPase inhibitor
8279	-96.72	cp	BRD-K37865504	LY-2183240	FAAH inhibitor
8275	-96.71	cp	BRD-K92991072	PAC-1	Caspase activator
8273	-96.69	cp	BRD-M86331534	pyrvinium-pamoate	AKT inhibitor
8271	-96.66	cp	BRD-K96354014	nifedipine	Calcium channel blocker
8270	-96.65	cp	BRD-K09549677	mibefradil	T-type calcium channel blocker
[truncated: 255 more rows]

## Sheet: Supplementary Table 6
Supplementary Table 6: cMAP results that have enrichment score less than -80 by querying the recovered-dowmn genes
[truncated: 486 more rows]
